# Supplementary material for: Metabolic and transcriptomic profiles of glioblastoma invasion revealed by comparisons between patients and corresponding orthotopic xenografts in mice
Source: Acta Neuropathol Commun. 2021 Aug 4;9:133. doi: 10.1186/s40478-021-01232-4 (PMC8336020; doi:10.1186/s40478-021-01232-4)
Supplement: Supplementary file 5 — Additional file 5. Pathways associated with gene expression using all samples. Pathways associated with gene expression restricted to mouse sequences. [file 40478_2021_1232_MOESM5_ESM.xlsx]

## Sheet: GSEAmouseOnly
Names	ID	Description	GeneRatio	BgRatio	pvalue	p.adjust	qvalue	geneID	Count
KEGG_RIBOSOME	KEGG_RIBOSOME	KEGG_RIBOSOME	31/183	82/13010	5.70993e-37	6.3386e-33	5.61557e-33	Rpl7a/Rpl12/Rpl35/Rps6/Rpl11/Rpl6/Rpl28/Rps16/Rpl13a/Rps17/Rps3/Rpl27a/Rplp2/Rps12/Rps15/Rps26/Rpl18a/Rpl13/Rpl4/Rpsa/Rpl26/Rpl23/Rpl19/Rps23/Rpl37/Rpl8/Rps10/Rpl10a/Rpl36/Rpl17/Fau	31
REACTOME_NONSENSE_MEDIATED_DECAY_NMD_INDEPENDENT_OF_THE_EXON_JUNCTION_COMPLEX_EJC	REACTOME_NONSENSE_MEDIATED_DECAY_NMD_INDEPENDENT_OF_THE_EXON_JUNCTION_COMPLEX_EJC	REACTOME_NONSENSE_MEDIATED_DECAY_NMD_INDEPENDENT_OF_THE_EXON_JUNCTION_COMPLEX_EJC	31/183	89/13010	1.20771e-35	1.34068e-31	5.93878e-32	Rpl7a/Rpl12/Rpl35/Rps6/Rpl11/Rpl6/Rpl28/Rps16/Rpl13a/Rps17/Rps3/Rpl27a/Rplp2/Rps12/Rps15/Rps26/Rpl18a/Rpl13/Rpl4/Rpsa/Rpl26/Rpl23/Rpl19/Rps23/Rpl37/Rpl8/Rps10/Rpl10a/Rpl36/Rpl17/Fau	31
GO_CYTOSOLIC_RIBOSOME	GO_CYTOSOLIC_RIBOSOME	GO_CYTOSOLIC_RIBOSOME	31/183	100/13010	8.26821e-34	9.17854e-30	2.71052e-30	Rpl7a/Rpl12/Rpl35/Rps6/Rpl11/Rpl6/Rpl28/Rps16/Rpl13a/Rps17/Rps3/Rpl27a/Rplp2/Rps12/Rps15/Rps26/Rpl18a/Rpl13/Rpl4/Rpsa/Rpl26/Rpl23/Rpl19/Rps23/Rpl37/Rpl8/Rps10/Rpl10a/Rpl36/Eif2ak2/Rpl17	31
REACTOME_EUKARYOTIC_TRANSLATION_INITIATION	REACTOME_EUKARYOTIC_TRANSLATION_INITIATION	REACTOME_EUKARYOTIC_TRANSLATION_INITIATION	32/183	113/13010	1.87055e-33	2.0765e-29	4.5991e-30	Rpl7a/Rpl12/Rpl35/Rps6/Rpl11/Rpl6/Rpl28/Rps16/Rpl13a/Rps17/Rps3/Rpl27a/Rplp2/Rps12/Rps15/Rps26/Rpl18a/Rpl13/Rpl4/Rpsa/Rpl26/Rpl23/Rpl19/Rps23/Rpl37/Eif3h/Rpl8/Rps10/Rpl10a/Rpl36/Rpl17/Fau	32
REACTOME_SRP_DEPENDENT_COTRANSLATIONAL_PROTEIN_TARGETING_TO_MEMBRANE	REACTOME_SRP_DEPENDENT_COTRANSLATIONAL_PROTEIN_TARGETING_TO_MEMBRANE	REACTOME_SRP_DEPENDENT_COTRANSLATIONAL_PROTEIN_TARGETING_TO_MEMBRANE	31/183	106/13010	6.53922e-33	7.25919e-29	1.28623e-29	Rpl7a/Rpl12/Rpl35/Rps6/Rpl11/Rpl6/Rpl28/Rps16/Rpl13a/Rps17/Rps3/Rpl27a/Rplp2/Rps12/Rps15/Rps26/Rpl18a/Rpl13/Rpl4/Rpsa/Rpl26/Rpl23/Rpl19/Rps23/Rpl37/Rpl8/Rps10/Rpl10a/Rpl36/Rpl17/Fau	31
GO_COTRANSLATIONAL_PROTEIN_TARGETING_TO_MEMBRANE	GO_COTRANSLATIONAL_PROTEIN_TARGETING_TO_MEMBRANE	GO_COTRANSLATIONAL_PROTEIN_TARGETING_TO_MEMBRANE	30/183	97/13010	1.0715e-32	1.18947e-28	1.75632e-29	Rpl7a/Rpl12/Rpl35/Rps6/Rpl11/Rpl6/Rpl28/Rps16/Rpl13a/Rps17/Rps3/Rpl27a/Rplp2/Rps12/Rps15/Rps26/Rpl18a/Rpl13/Rpl4/Rpsa/Rpl26/Rpl23/Rpl19/Rps23/Rpl37/Rpl8/Rps10/Rpl10a/Rpl36/Rpl17	30
REACTOME_NONSENSE_MEDIATED_DECAY_NMD	REACTOME_NONSENSE_MEDIATED_DECAY_NMD	REACTOME_NONSENSE_MEDIATED_DECAY_NMD	31/183	109/13010	1.74351e-32	1.93547e-28	2.14336e-29	Rpl7a/Rpl12/Rpl35/Rps6/Rpl11/Rpl6/Rpl28/Rps16/Rpl13a/Rps17/Rps3/Rpl27a/Rplp2/Rps12/Rps15/Rps26/Rpl18a/Rpl13/Rpl4/Rpsa/Rpl26/Rpl23/Rpl19/Rps23/Rpl37/Rpl8/Rps10/Rpl10a/Rpl36/Rpl17/Fau	31
REACTOME_SELENOAMINO_ACID_METABOLISM	REACTOME_SELENOAMINO_ACID_METABOLISM	REACTOME_SELENOAMINO_ACID_METABOLISM	31/183	109/13010	1.74351e-32	1.93547e-28	2.14336e-29	Rpl7a/Rpl12/Rpl35/Rps6/Rpl11/Rpl6/Rpl28/Rps16/Rpl13a/Rps17/Rps3/Rpl27a/Rplp2/Rps12/Rps15/Rps26/Rpl18a/Rpl13/Rpl4/Rpsa/Rpl26/Rpl23/Rpl19/Rps23/Rpl37/Rpl8/Rps10/Rpl10a/Rpl36/Rpl17/Fau	31
GNF2_EIF3S6	GNF2_EIF3S6	GNF2_EIF3S6	31/183	116/13010	1.51998e-31	1.68733e-27	1.66095e-28	Rpl7a/Rpl12/Rpl35/Rps6/Rpl11/Rpl6/Rpl28/Rps16/Rpl13a/Rps17/Rps3/Rpl27a/Rplp2/Rps12/Rps15/Naca/Rpl18a/Rpl13/Rpl4/Rpsa/Rpl23/Rpl19/Rps23/Rpl37/Eif3h/Rpl8/Rps10/Rpl10a/Rpl36/Rpl17/Fau	31
GO_ESTABLISHMENT_OF_PROTEIN_LOCALIZATION_TO_ENDOPLASMIC_RETICULUM	GO_ESTABLISHMENT_OF_PROTEIN_LOCALIZATION_TO_ENDOPLASMIC_RETICULUM	GO_ESTABLISHMENT_OF_PROTEIN_LOCALIZATION_TO_ENDOPLASMIC_RETICULUM	30/183	109/13010	5.70982e-31	6.33847e-27	5.61546e-28	Rpl7a/Rpl12/Rpl35/Rps6/Rpl11/Rpl6/Rpl28/Rps16/Rpl13a/Rps17/Rps3/Rpl27a/Rplp2/Rps12/Rps15/Rps26/Rpl18a/Rpl13/Rpl4/Rpsa/Rpl26/Rpl23/Rpl19/Rps23/Rpl37/Rpl8/Rps10/Rpl10a/Rpl36/Rpl17	30
GO_NUCLEAR_TRANSCRIBED_MRNA_CATABOLIC_PROCESS_NONSENSE_MEDIATED_DECAY	GO_NUCLEAR_TRANSCRIBED_MRNA_CATABOLIC_PROCESS_NONSENSE_MEDIATED_DECAY	GO_NUCLEAR_TRANSCRIBED_MRNA_CATABOLIC_PROCESS_NONSENSE_MEDIATED_DECAY	30/183	116/13010	4.57061e-30	5.07383e-26	4.08643e-27	Rpl7a/Rpl12/Rpl35/Rps6/Rpl11/Rpl6/Rpl28/Rps16/Rpl13a/Rps17/Rps3/Rpl27a/Rplp2/Rps12/Rps15/Rps26/Rpl18a/Rpl13/Rpl4/Rpsa/Rpl26/Rpl23/Rpl19/Rps23/Rpl37/Rpl8/Rps10/Rpl10a/Rpl36/Rpl17	30
REACTOME_INFLUENZA_INFECTION	REACTOME_INFLUENZA_INFECTION	REACTOME_INFLUENZA_INFECTION	32/183	145/13010	1.21652e-29	1.35046e-25	9.97015e-27	Rpl7a/Rpl12/Rpl35/Rps6/Rpl11/Rpl6/Rpl28/Rps16/Rpl13a/Rps17/Rps3/Rpl27a/Rplp2/Rps12/Rps15/Rps26/Rpl18a/Rpl13/Rpl4/Rpsa/Rpl26/Rpl23/Rpl19/Rps23/Rpl37/Rpl8/Rps10/Rpl10a/Rpl36/Eif2ak2/Rpl17/Fau	32
GO_PROTEIN_LOCALIZATION_TO_ENDOPLASMIC_RETICULUM	GO_PROTEIN_LOCALIZATION_TO_ENDOPLASMIC_RETICULUM	GO_PROTEIN_LOCALIZATION_TO_ENDOPLASMIC_RETICULUM	30/183	131/13010	2.46685e-28	2.73845e-24	1.86622e-25	Rpl7a/Rpl12/Rpl35/Rps6/Rpl11/Rpl6/Rpl28/Rps16/Rpl13a/Rps17/Rps3/Rpl27a/Rplp2/Rps12/Rps15/Rps26/Rpl18a/Rpl13/Rpl4/Rpsa/Rpl26/Rpl23/Rpl19/Rps23/Rpl37/Rpl8/Rps10/Rpl10a/Rpl36/Rpl17	30
GO_STRUCTURAL_CONSTITUENT_OF_RIBOSOME	GO_STRUCTURAL_CONSTITUENT_OF_RIBOSOME	GO_STRUCTURAL_CONSTITUENT_OF_RIBOSOME	31/183	148/13010	5.62714e-28	6.24668e-24	3.95296e-25	Rpl7a/Rpl12/Rpl35/Rps6/Rpl11/Rpl6/Rpl28/Rps16/Rpl13a/Rps17/Rps3/Rpl27a/Rplp2/Rps12/Rps15/Rps26/Rpl18a/Rpl13/Mrpl52/Rpl4/Rpsa/Rpl26/Rpl23/Rpl19/Rps23/Rpl37/Rpl8/Rps10/Rpl10a/Rpl36/Rpl17	31
REACTOME_REGULATION_OF_EXPRESSION_OF_SLITS_AND_ROBOS	REACTOME_REGULATION_OF_EXPRESSION_OF_SLITS_AND_ROBOS	REACTOME_REGULATION_OF_EXPRESSION_OF_SLITS_AND_ROBOS	31/183	157/13010	3.89627e-27	4.32525e-23	2.55458e-24	Rpl7a/Rpl12/Rpl35/Rps6/Rpl11/Rpl6/Rpl28/Rps16/Rpl13a/Rps17/Rps3/Rpl27a/Rplp2/Rps12/Rps15/Rps26/Rpl18a/Rpl13/Rpl4/Rpsa/Rpl26/Rpl23/Rpl19/Rps23/Rpl37/Rpl8/Rps10/Rpl10a/Rpl36/Rpl17/Fau	31
GO_TRANSLATIONAL_INITIATION	GO_TRANSLATIONAL_INITIATION	GO_TRANSLATIONAL_INITIATION	32/183	179/13010	1.47697e-26	1.63958e-22	9.07851e-24	Rpl7a/Rpl12/Rpl35/Rps6/Rpl11/Rpl6/Rpl28/Rps16/Rpl13a/Rps17/Rps3/Rpl27a/Rplp2/Rps12/Rps15/Rps26/Rpl18a/Rpl13/Rpl4/Rpsa/Rpl26/Rpl23/Rpl19/Rps23/Rpl37/Eif3h/Rpl8/Rps10/Rpl10a/Rpl36/Eif2ak2/Rpl17	32
MORF_TPT1	MORF_TPT1	MORF_TPT1	26/183	100/13010	3.3202e-26	3.68576e-22	1.92078e-23	Rpl12/Rps6/Rpl11/Rpl6/Rpl28/Rps16/Rpl13a/Rps17/Rps3/Rpl27a/Rplp2/Rps12/Naca/Myl6/Rpl18a/Rpl13/Rpl4/Rpl23/Rpl19/Rps23/Rpl37/Rpl8/Rps10/Rpl10a/Rpl17/Fau	26
GO_CYTOSOLIC_PART	GO_CYTOSOLIC_PART	GO_CYTOSOLIC_PART	33/183	202/13010	4.74853e-26	5.27134e-22	2.45792e-23	Rpl7a/Rpl12/Rpl35/Rps6/Rpl11/Htt/Rpl6/Rpl28/Rps16/Rpl13a/Rps17/Rps3/Rpl27a/Rplp2/Rps12/Rps15/Rps26/Rpl18a/Rpl13/Rpl4/Rpsa/Rpl26/Nlrp1a/Rpl23/Rpl19/Rps23/Rpl37/Rpl8/Rps10/Rpl10a/Rpl36/Eif2ak2/Rpl17	33
REACTOME_SIGNALING_BY_ROBO_RECEPTORS	REACTOME_SIGNALING_BY_ROBO_RECEPTORS	REACTOME_SIGNALING_BY_ROBO_RECEPTORS	33/183	202/13010	4.74853e-26	5.27134e-22	2.45792e-23	Rpl7a/Rpl12/Rpl35/Rps6/Rpl11/Rpl6/Rpl28/Rps16/Rpl13a/Rps17/Rps3/Rpl27a/Rplp2/Rps12/Rps15/Rps26/Rpl18a/Rpl13/Rpl4/Rpsa/Rpl26/Pfn1/Rpl23/Rpl19/Rps23/Rpl37/Rpl8/Pak2/Rps10/Rpl10a/Rpl36/Rpl17/Fau	33
GO_RIBOSOMAL_SUBUNIT	GO_RIBOSOMAL_SUBUNIT	GO_RIBOSOMAL_SUBUNIT	31/183	174/13010	1.08019e-25	1.19912e-21	5.31171e-23	Rpl7a/Rpl12/Rpl35/Rps6/Rpl11/Rpl6/Rpl28/Rps16/Rpl13a/Rps17/Rps3/Rpl27a/Rplp2/Rps12/Rps15/Rps26/Rpl18a/Rpl13/Mrpl52/Rpl4/Rpsa/Rpl26/Rpl23/Rpl19/Rps23/Rpl37/Rpl8/Rps10/Rpl10a/Rpl36/Rpl17	31
GO_PROTEIN_TARGETING_TO_MEMBRANE	GO_PROTEIN_TARGETING_TO_MEMBRANE	GO_PROTEIN_TARGETING_TO_MEMBRANE	31/183	176/13010	1.55711e-25	1.72855e-21	7.29229e-23	Rpl7a/Rpl12/Rpl35/Rps6/Rpl11/Rpl6/Rpl28/Rps16/Rpl13a/Rps17/Rps3/Rpl27a/Itgam/Rplp2/Rps12/Rps15/Rps26/Rpl18a/Rpl13/Rpl4/Rpsa/Rpl26/Rpl23/Rpl19/Rps23/Rpl37/Rpl8/Rps10/Rpl10a/Rpl36/Rpl17	31
GO_RIBOSOME	GO_RIBOSOME	GO_RIBOSOME	33/183	210/13010	1.74571e-25	1.93791e-21	7.8039e-23	Rpl7a/Rpl12/Rpl35/Rps6/Rpl11/Rpl6/Rpl28/Rps16/Rpl13a/Rps17/Rps3/Rpl27a/Rplp2/Rps12/Rps15/Rps26/Rpl18a/Rpl13/Mrpl52/Rpl4/Rpsa/Rpl26/Rpl23/Rpl19/Rps23/Rpl37/Eif3h/Rpl8/Rps10/Rpl10a/Rpl36/Eif2ak2/Rpl17	33
REACTOME_RRNA_PROCESSING_IN_THE_NUCLEUS_AND_CYTOSOL	REACTOME_RRNA_PROCESSING_IN_THE_NUCLEUS_AND_CYTOSOL	REACTOME_RRNA_PROCESSING_IN_THE_NUCLEUS_AND_CYTOSOL	31/183	178/13010	2.23378e-25	2.47972e-21	9.55159e-23	Rpl7a/Rpl12/Rpl35/Rps6/Rpl11/Rpl6/Rpl28/Rps16/Rpl13a/Rps17/Rps3/Rpl27a/Rplp2/Rps12/Rps15/Rps26/Rpl18a/Rpl13/Rpl4/Rpsa/Rpl26/Rpl23/Rpl19/Rps23/Rpl37/Rpl8/Rps10/Rpl10a/Rpl36/Rpl17/Fau	31
REACTOME_RRNA_PROCESSING	REACTOME_RRNA_PROCESSING	REACTOME_RRNA_PROCESSING	31/183	184/13010	6.41385e-25	7.12001e-21	2.62827e-22	Rpl7a/Rpl12/Rpl35/Rps6/Rpl11/Rpl6/Rpl28/Rps16/Rpl13a/Rps17/Rps3/Rpl27a/Rplp2/Rps12/Rps15/Rps26/Rpl18a/Rpl13/Rpl4/Rpsa/Rpl26/Rpl23/Rpl19/Rps23/Rpl37/Rpl8/Rps10/Rpl10a/Rpl36/Rpl17/Fau	31
GO_VIRAL_GENE_EXPRESSION	GO_VIRAL_GENE_EXPRESSION	GO_VIRAL_GENE_EXPRESSION	31/183	186/13010	9.03532e-25	1.00301e-20	3.5544e-22	Rpl7a/Rpl12/Rpl35/Rps6/Rpl11/Rpl6/Rpl28/Rps16/Rpl13a/Rps17/Rps3/Rpl27a/Rplp2/Rps12/Rps15/Rps26/Rpl18a/Rpl13/Rpl4/Rpsa/Rpl26/Rpl23/Rpl19/Rps23/Rpl37/Rpl8/Sp1/Rps10/Rpl10a/Rpl36/Rpl17	31
MORF_NPM1	MORF_NPM1	MORF_NPM1	29/183	159/13010	2.24424e-24	2.49133e-20	8.48903e-22	Rpl12/Rpl35/Rps6/Rpl11/Rpl6/Rpl28/Rps16/Rpl13a/Rps17/Rps3/Rpl27a/Rplp2/Rps12/Naca/Rpl18a/Rpl13/Rpl4/Pfn1/Rpl23/Rpl19/Rps23/Rpl37/Eif3h/Eef1d/Rpl8/Rps10/Rpl10a/Rpl17/Fau	29
GO_CYTOSOLIC_LARGE_RIBOSOMAL_SUBUNIT	GO_CYTOSOLIC_LARGE_RIBOSOMAL_SUBUNIT	GO_CYTOSOLIC_LARGE_RIBOSOMAL_SUBUNIT	20/183	54/13010	6.78198e-24	7.52867e-20	2.47033e-21	Rpl7a/Rpl12/Rpl35/Rpl11/Rpl6/Rpl28/Rpl13a/Rpl27a/Rplp2/Rpl18a/Rpl13/Rpl4/Rpl26/Rpl23/Rpl19/Rpl37/Rpl8/Rpl10a/Rpl36/Rpl17	20
MORF_ACTG1	MORF_ACTG1	MORF_ACTG1	27/183	135/13010	7.21787e-24	8.01255e-20	2.53521e-21	Rpl12/Rps6/Rpl11/Rpl6/Rpl28/Rps16/Rpl13a/Rps17/Rps3/Rpl27a/Rplp2/Rps12/Naca/Myl6/Rpl18a/Rpl13/Rpl4/Pfn1/Rpl23/Rpl19/Rps23/Rpl37/Rpl8/Rps10/Rpl10a/Rpl17/Fau	27
GO_NUCLEAR_TRANSCRIBED_MRNA_CATABOLIC_PROCESS	GO_NUCLEAR_TRANSCRIBED_MRNA_CATABOLIC_PROCESS	GO_NUCLEAR_TRANSCRIBED_MRNA_CATABOLIC_PROCESS	30/183	188/13010	2.06507e-23	2.29244e-19	7.00325e-21	Rpl7a/Rpl12/Rpl35/Rps6/Rpl11/Rpl6/Rpl28/Rps16/Rpl13a/Rps17/Rps3/Rpl27a/Rplp2/Rps12/Rps15/Rps26/Rpl18a/Rpl13/Rpl4/Rpsa/Rpl26/Rpl23/Rpl19/Rps23/Rpl37/Rpl8/Rps10/Rpl10a/Rpl36/Rpl17	30
GCM_TPT1	GCM_TPT1	GCM_TPT1	21/183	68/13010	4.25867e-23	4.72755e-19	1.3961e-20	Rpl7a/Rpl35/Rps6/Rpl11/Rpl6/Rpl28/Rps16/Rpl13a/Rps17/Rps3/Rpl27a/Rplp2/Naca/Rpl4/Rpsa/Rpl23/Rpl19/Rps23/Rps10/Rpl10a/Rpl17	21
REACTOME_TRANSLATION	REACTOME_TRANSLATION	REACTOME_TRANSLATION	34/183	283/13010	2.54813e-22	2.82868e-18	8.08393e-20	Rpl7a/Rpl12/Rpl35/Rps6/Rpl11/Rpl6/Rpl28/Rps16/Rpl13a/Rps17/Rps3/Rpl27a/Rplp2/Rps12/Rps15/Rps26/Rpl18a/Rpl13/Mrpl52/Rpl4/Rpsa/Rpl26/Rpl23/Rpl19/Rps23/Rpl37/Eif3h/Eef1d/Rpl8/Rps10/Rpl10a/Rpl36/Rpl17/Fau	34
MODULE_83	MODULE_83	MODULE_83	34/183	304/13010	2.6519e-21	2.94387e-17	8.15023e-19	Rpl7a/Rpl12/Rpl35/Rpl11/Rpl6/Rpl28/Rps16/Rpl13a/Rps17/Rps3/Rpl27a/Rplp2/Rps12/Rps15/Naca/Rpl18a/Rpl13/Rpl4/Rpsa/Rpl26/Pfn1/Rpl23/Rpl19/Rps23/Rpl37/Eif3h/Eef1d/Rpl8/Pfdn5/Rps10/Rpl10a/H2-T23/Rpl17/Fau	34
GNF2_FBL	GNF2_FBL	GNF2_FBL	25/183	142/13010	1.02222e-20	1.13477e-16	3.04645e-18	Rpl7a/Rpl12/Rpl35/Rps6/Rpl6/Rpl28/Rps16/Rpl13a/Rps17/Rps3/Rps12/Rps15/Naca/Rpl13/Rpl4/Rpsa/Rpl19/Rps23/Rpl37/Eif3h/Rpl8/Rps10/Rpl10a/Rpl36/Rpl17	25
GSE2405_0H_VS_24H_A_PHAGOCYTOPHILUM_STIM_NEUTROPHIL_UP	GSE2405_0H_VS_24H_A_PHAGOCYTOPHILUM_STIM_NEUTROPHIL_UP	GSE2405_0H_VS_24H_A_PHAGOCYTOPHILUM_STIM_NEUTROPHIL_UP	28/183	194/13010	1.15004e-20	1.27666e-16	3.32658e-18	Rpl7a/Rpl12/Rpl35/Ifih1/Rps6/Rpl11/Rpl6/Rpl28/Rps16/Rpl13a/Rps3/Rpl27a/Rplp2/Myl6/Rps26/Rpl18a/Rpl13/Rpl4/Rpsa/Rpl26/Rpl23/Rpl19/Rps23/Rpl37/Eif3h/Rps10/Rpl36/Rpl17	28
REACTOME_INFECTIOUS_DISEASE	REACTOME_INFECTIOUS_DISEASE	REACTOME_INFECTIOUS_DISEASE	35/183	354/13010	3.80483e-20	4.22375e-16	1.06913e-17	Rpl7a/Rpl12/Rpl35/Ctnnd1/Rps6/Rpl11/Rpl6/Rpl28/Rps16/Rpl13a/Rps17/Rps3/Rpl27a/Rplp2/Rps12/Rps15/Rps26/Rpl18a/Rpl13/Rpl4/Rpsa/Dock2/Rpl26/Rpl23/Rpl19/Rps23/Rpl37/Rpl8/Pak2/Rps10/Rpl10a/Rpl36/Eif2ak2/Rpl17/Fau	35
GSE2405_0H_VS_9H_A_PHAGOCYTOPHILUM_STIM_NEUTROPHIL_DN	GSE2405_0H_VS_9H_A_PHAGOCYTOPHILUM_STIM_NEUTROPHIL_DN	GSE2405_0H_VS_9H_A_PHAGOCYTOPHILUM_STIM_NEUTROPHIL_DN	27/183	192/13010	1.19061e-19	1.3217e-15	3.2526e-17	Rpl7a/Rpl12/Rpl35/Rps6/Laptm5/Rpl11/Rpl6/Rpl28/Rps16/Rpl13a/Rps3/Rpl27a/Rplp2/Rps26/Rpl18a/Rpl13/Rpl4/Rpsa/Rpl26/Rpl23/Rpl19/Rps23/Rpl37/Eif3h/Rps10/Rpl36/Rpl17	27
GSE42088_UNINF_VS_LEISHMANIA_INF_DC_2H_DN	GSE42088_UNINF_VS_LEISHMANIA_INF_DC_2H_DN	GSE42088_UNINF_VS_LEISHMANIA_INF_DC_2H_DN	26/183	174/13010	1.23647e-19	1.37261e-15	3.28659e-17	Rpl7a/Rpl35/Tlr4/Syf2/Rpl11/Rpl6/Rpl28/Rps16/Rpl27a/Rps15/Naca/Rpl13/Rpl4/Cx3cr1/Rpl26/Nlrp1a/Rpl19/Rpl37/Eif3h/Rpl8/Pfdn5/Rps10/Rpl10a/Rpl36/Rpl17/Fau	26
GNF2_ST13	GNF2_ST13	GNF2_ST13	18/183	62/13010	2.14997e-19	2.38669e-15	5.56433e-17	Rpl7a/Rpl12/Rps6/Rpl6/Rps17/Rps3/Rps12/Naca/Rpl4/Rpsa/Rpl23/Rpl19/Rps23/Rpl37/Eif3h/Rpl8/Rpl10a/Rpl17	18
MODULE_114	MODULE_114	MODULE_114	32/183	315/13010	8.27294e-19	9.18379e-15	2.08621e-16	Rpl7a/Rpl12/Rpl35/Mfsd1/Rpl11/Rpl6/Rpl28/Rps16/Rpl13a/Rps3/Rpl27a/Rplp2/Naca/Myl6/Rpl18a/Rpl13/Rpl4/Rpsa/Rpl26/Pfn1/Rpl23/Rpl19/Rps23/Eif3h/Eef1d/Rpl8/Pfdn5/Rps10/Rpl10a/H2-T23/Rpl17/Fau	32
GO_ESTABLISHMENT_OF_PROTEIN_LOCALIZATION_TO_MEMBRANE	GO_ESTABLISHMENT_OF_PROTEIN_LOCALIZATION_TO_MEMBRANE	GO_ESTABLISHMENT_OF_PROTEIN_LOCALIZATION_TO_MEMBRANE	31/183	292/13010	8.49519e-19	9.43051e-15	2.0887e-16	Rpl7a/Rpl12/Rpl35/Rps6/Rpl11/Rpl6/Rpl28/Rps16/Rpl13a/Rps17/Rps3/Rpl27a/Itgam/Rplp2/Rps12/Rps15/Rps26/Rpl18a/Rpl13/Rpl4/Rpsa/Rpl26/Rpl23/Rpl19/Rps23/Rpl37/Rpl8/Rps10/Rpl10a/Rpl36/Rpl17	31
GO_LARGE_RIBOSOMAL_SUBUNIT	GO_LARGE_RIBOSOMAL_SUBUNIT	GO_LARGE_RIBOSOMAL_SUBUNIT	21/183	108/13010	1.726e-18	1.91603e-14	4.0696e-16	Rpl7a/Rpl12/Rpl35/Rpl11/Rpl6/Rpl28/Rpl13a/Rpl27a/Rplp2/Rpl18a/Rpl13/Mrpl52/Rpl4/Rpl26/Rpl23/Rpl19/Rpl37/Rpl8/Rpl10a/Rpl36/Rpl17	21
GSE22886_NAIVE_TCELL_VS_DC_UP	GSE22886_NAIVE_TCELL_VS_DC_UP	GSE22886_NAIVE_TCELL_VS_DC_UP	25/183	174/13010	1.73795e-18	1.9293e-14	4.0696e-16	Inpp4a/Rpl7a/Rpl35/Rpl11/Rpl6/Rpl28/Rpl13a/Rps17/Rps3/Rplp2/Rps15/Naca/Rpl26/Nlrp1a/Rpl23/Rpl19/Sema4d/Rps23/Eef1d/Pfdn5/Rps10/H2-T23/Rpl36/Rpl17/Fau	25
REACTOME_METABOLISM_OF_AMINO_ACIDS_AND_DERIVATIVES	REACTOME_METABOLISM_OF_AMINO_ACIDS_AND_DERIVATIVES	REACTOME_METABOLISM_OF_AMINO_ACIDS_AND_DERIVATIVES	31/183	301/13010	2.06412e-18	2.29137e-14	4.72094e-16	Rpl7a/Rpl12/Rpl35/Rps6/Rpl11/Rpl6/Rpl28/Rps16/Rpl13a/Rps17/Rps3/Rpl27a/Rplp2/Rps12/Rps15/Rps26/Rpl18a/Rpl13/Rpl4/Rpsa/Rpl26/Rpl23/Rpl19/Rps23/Rpl37/Rpl8/Rps10/Rpl10a/Rpl36/Rpl17/Fau	31
HSIAO_HOUSEKEEPING_GENES	HSIAO_HOUSEKEEPING_GENES	HSIAO_HOUSEKEEPING_GENES	34/183	382/13010	3.83336e-18	4.25541e-14	8.56821e-16	Rpl7a/Rpl12/Rpl35/Rps6/Rpl11/Rpl6/Rpl28/Rps16/Rpl13a/Snrpn/Iqgap1/Rps17/Rps3/Rpl27a/Rplp2/Rps15/Naca/Rps26/Rpl18a/Rpl13/Rpl4/Rpsa/Pfn1/Rpl23/Rpl19/Cast/Rps23/Eef1d/Rpl8/Pfdn5/Rps10/Rpl10a/H2-T23/Rpl17	34
MORF_NME2	MORF_NME2	MORF_NME2	23/183	148/13010	7.29906e-18	8.10268e-14	1.59521e-15	Rpl12/Rpl35/Rps6/Rpl11/Rpl6/Rps16/Rpl13a/Rps3/Rpl27a/Rplp2/Rps12/Naca/Myl6/Rpl18a/Rpl13/Pfn1/Rpl19/Rps23/Eef1d/Rpl8/Rps10/Rpl17/Fau	23
CHNG_MULTIPLE_MYELOMA_HYPERPLOID_UP	CHNG_MULTIPLE_MYELOMA_HYPERPLOID_UP	CHNG_MULTIPLE_MYELOMA_HYPERPLOID_UP	16/183	52/13010	8.06734e-18	8.95556e-14	1.72479e-15	Rpl7a/Rpl35/Rps6/Rpl28/Rps16/Rpl13a/Rps17/Rps3/Rpl27a/Rplp2/Rps15/Rpl4/Rpsa/Rps23/Rpl37/Rpl36	16
GNF2_GLTSCR2	GNF2_GLTSCR2	GNF2_GLTSCR2	13/183	30/13010	5.33919e-17	5.92703e-13	1.11722e-14	Rpl12/Rpl35/Rpl28/Rps16/Rpl13a/Rplp2/Rps15/Rpl18a/Rpl13/Rpl19/Eef1d/Rps10/Fau	13
MODULE_151	MODULE_151	MODULE_151	29/183	297/13010	1.22745e-16	1.3626e-12	2.51494e-14	Rpl7a/Rpl12/Rpl35/Mfsd1/Rpl11/Rpl6/Rpl28/Rps16/Rpl13a/Rps3/Rpl27a/Naca/Myl6/Rpl18a/Rpl13/Rpl4/Rpsa/Rpl26/Pfn1/Rpl23/Rpl19/Rps23/Eif3h/Eef1d/Rpl8/Rps10/Rpl10a/H2-T23/Rpl17	29
GO_PROTEIN_TARGETING	GO_PROTEIN_TARGETING	GO_PROTEIN_TARGETING	32/183	385/13010	3.06825e-16	3.40607e-12	6.15826e-14	Rpl7a/Rpl12/Rpl35/Rps6/Rpl11/Rpl6/Rpl28/Rps16/Rpl13a/Rps17/Rps3/Rpl27a/Itgam/Rplp2/Rps12/Gcc2/Rps15/Rps26/Rpl18a/Rpl13/Rpl4/Rpsa/Rpl26/Rpl23/Rpl19/Rps23/Rpl37/Rpl8/Rps10/Rpl10a/Rpl36/Rpl17	32
GO_RNA_CATABOLIC_PROCESS	GO_RNA_CATABOLIC_PROCESS	GO_RNA_CATABOLIC_PROCESS	30/183	347/13010	9.94428e-16	1.10391e-11	1.95599e-13	Rpl7a/Rpl12/Rpl35/Rps6/Rpl11/Rpl6/Rpl28/Rps16/Rpl13a/Rps17/Rps3/Rpl27a/Rplp2/Rps12/Rps15/Rps26/Rpl18a/Rpl13/Rpl4/Rpsa/Rpl26/Rpl23/Rpl19/Rps23/Rpl37/Rpl8/Rps10/Rpl10a/Rpl36/Rpl17	30
BILANGES_SERUM_AND_RAPAMYCIN_SENSITIVE_GENES	BILANGES_SERUM_AND_RAPAMYCIN_SENSITIVE_GENES	BILANGES_SERUM_AND_RAPAMYCIN_SENSITIVE_GENES	14/183	47/13010	1.63876e-15	1.81918e-11	3.16014e-13	Nbea/Rps6/Rpl6/Rpl28/Rps16/Rps17/Rps3/Rpl13/Rpl4/Rpl23/Rps23/Eif3h/Rpl8/Fau	14
MODULE_32	MODULE_32	MODULE_32	24/183	230/13010	1.46419e-14	1.6254e-10	2.76922e-12	Rpl7a/Rpl12/Rpl35/Rps6/Rpl11/Rpl6/Rps16/Snrpn/Rps17/Rps3/Rpl27a/Rplp2/Rps12/Rps15/Rpl18a/Rpl26/Rpl19/Rps23/Rpl37/Eif3h/Eef1d/Rpl8/Rps10/Rpl17	24
GCM_NPM1	GCM_NPM1	GCM_NPM1	18/183	113/13010	2.11235e-14	2.34492e-10	3.9197e-12	Rpl7a/Rpl35/Rps6/Rpl11/Rpl6/Rpl28/Rps16/Rpl13a/Rps3/Rpl27a/Naca/Rpl4/Rpsa/Rpl23/Rpl19/Rps23/Rpl10a/Rpl17	18
GSE19888_ADENOSINE_A3R_INH_PRETREAT_AND_ACT_BY_A3R_VS_TCELL_MEMBRANES_ACT_MAST_CELL_UP	GSE19888_ADENOSINE_A3R_INH_PRETREAT_AND_ACT_BY_A3R_VS_TCELL_MEMBRANES_ACT_MAST_CELL_UP	GSE19888_ADENOSINE_A3R_INH_PRETREAT_AND_ACT_BY_A3R_VS_TCELL_MEMBRANES_ACT_MAST_CELL_UP	21/183	173/13010	3.53514e-14	3.92436e-10	6.43837e-12	Stat1/Ptprc/Tor1aip2/Ifih1/Btk/Gbp7/Tlr4/Edem1/Tlr3/Vwa5a/Ikzf1/Slfn5/Trim25/Rnf213/Parp14/Dtx3l/H2-T23/Eif2ak2/Tmem173/Mpeg1/Pik3ap1	21
GO_POLYSOMAL_RIBOSOME	GO_POLYSOMAL_RIBOSOME	GO_POLYSOMAL_RIBOSOME	11/183	28/13010	5.50153e-14	6.10724e-10	9.83746e-12	Rpl7a/Rpl11/Rpl6/Rps26/Rpl18a/Rpl19/Rps23/Eif3h/Rpl8/Rpl10a/Rpl36	11
PECE_MAMMARY_STEM_CELL_UP	PECE_MAMMARY_STEM_CELL_UP	PECE_MAMMARY_STEM_CELL_UP	18/183	124/13010	1.12424e-13	1.24802e-09	1.9744e-11	Rpl7a/Rpl28/Rps16/Rpl13a/Rps3/Rpl27a/Rplp2/Rps12/Naca/Rps26/Rpl18a/Rpl13/Rpsa/Eef1d/Rpl8/Rps10/Rpl10a/Fau	18
GSE41978_ID2_KO_VS_ID2_KO_AND_BIM_KO_KLRG1_LOW_EFFECTOR_CD8_TCELL_DN	GSE41978_ID2_KO_VS_ID2_KO_AND_BIM_KO_KLRG1_LOW_EFFECTOR_CD8_TCELL_DN	GSE41978_ID2_KO_VS_ID2_KO_AND_BIM_KO_KLRG1_LOW_EFFECTOR_CD8_TCELL_DN	21/183	185/13010	1.36215e-13	1.51212e-09	2.35024e-11	Rpl12/Rpl35/Rps6/Rpl11/Rpl6/Rps16/Rps3/Rpl27a/Rps26/Rpl13/Rpl4/Rpsa/Rpl26/Abcc3/Rpl23/Rpl19/Rps23/Gabpa/Rps10/Rpl17/Fau	21
MORF_JUND	MORF_JUND	MORF_JUND	14/183	63/13010	1.47488e-13	1.63727e-09	2.50088e-11	Rps6/Rpl11/Rpl6/Rpl13a/Rpl27a/Rplp2/Rps12/Naca/Myl6/Rpl13/Rpl19/Rpl10a/Rpl17/Fau	14
GO_ESTABLISHMENT_OF_PROTEIN_LOCALIZATION_TO_ORGANELLE	GO_ESTABLISHMENT_OF_PROTEIN_LOCALIZATION_TO_ORGANELLE	GO_ESTABLISHMENT_OF_PROTEIN_LOCALIZATION_TO_ORGANELLE	32/183	494/13010	3.38865e-13	3.76174e-09	5.64855e-11	Rpl7a/Rpl12/Rpl35/Rps6/Kpna6/Rpl11/Rpl6/Rpl28/Rps16/Rpl13a/Rps17/Rps3/Rpl27a/Rplp2/Rps12/Gcc2/Rps15/Rps26/Rpl18a/Rpl13/Rpl4/Rpsa/Rpl26/Rpl23/Rpl19/Rps23/Rpl37/Rpl8/Rps10/Rpl10a/Rpl36/Rpl17	32
GNF2_DAP3	GNF2_DAP3	GNF2_DAP3	17/183	114/13010	3.54471e-13	3.93498e-09	5.81021e-11	Rpl7a/Rpl12/Rps6/Rpl6/Rps16/Rpl13a/Rps17/Rps3/Rpl27a/Naca/Rpl4/Rpsa/Rpl23/Rpl19/Rps23/Rpl37/Rpl17	17
GO_CELL_SUBSTRATE_JUNCTION	GO_CELL_SUBSTRATE_JUNCTION	GO_CELL_SUBSTRATE_JUNCTION	28/183	377/13010	4.43564e-13	4.92401e-09	7.15138e-11	Ptprc/Ddr2/Rpl7a/Rpl12/Itga6/Cpne3/Tek/Rpl6/Flt1/Rps16/Rpl13a/Cyfip1/Iqgap1/Rps17/Rps3/Rplp2/Lims1/Rps15/Rpl4/Pfn1/Rpl23/Rpl19/Itga1/Adam17/Rpl8/Lpp/Rps10/Rpl10a	28
MODULE_29	MODULE_29	MODULE_29	10/183	27/13010	1.62503e-12	1.80394e-08	2.5777e-10	Rps6/Rps16/Rps17/Rps3/Rps12/Rps15/Rps26/Rpsa/Rps23/Rps10	10
GO_ORGANIC_CYCLIC_COMPOUND_CATABOLIC_PROCESS	GO_ORGANIC_CYCLIC_COMPOUND_CATABOLIC_PROCESS	GO_ORGANIC_CYCLIC_COMPOUND_CATABOLIC_PROCESS	31/183	494/13010	1.92086e-12	2.13235e-08	2.9986e-10	Rpl7a/Rpl12/Rpl35/Rps6/Rpl11/Rpl6/Rpl28/Rps16/Rpl13a/Rps17/Rps3/Rpl27a/Rplp2/Rps12/Rps15/Rps26/Rpl18a/Rpl13/Rpl4/Rpsa/Rpl26/Rpl23/Rpl19/Rps23/Rpl37/Rpl8/Rps10/Rpl10a/Rpl36/Rpl17/Entpd1	31
GNF2_TPT1	GNF2_TPT1	GNF2_TPT1	11/183	37/13010	1.96267e-12	2.17876e-08	3.01599e-10	Rpl12/Rps6/Rpl13a/Rps17/Rpl27a/Rps12/Rpl23/Rpl19/Rps23/Rpl37/Rps10	11
GSE14000_TRANSLATED_RNA_VS_MRNA_DC_DN	GSE14000_TRANSLATED_RNA_VS_MRNA_DC_DN	GSE14000_TRANSLATED_RNA_VS_MRNA_DC_DN	18/183	149/13010	2.83874e-12	3.15129e-08	4.29512e-10	Rpl12/Rpl35/Rps6/Rpl11/Rpl13a/Rps3/Rplp2/Rps12/Rpl4/Rpsa/Rpl26/Rpl23/Rpl19/Eef1d/Rpl8/Rps10/Rpl36/Rpl17	18
REACTOME_ACTIVATION_OF_THE_MRNA_UPON_BINDING_OF_THE_CAP_BINDING_COMPLEX_AND_EIFS_AND_SUBSEQUENT_BINDING_TO_43S	REACTOME_ACTIVATION_OF_THE_MRNA_UPON_BINDING_OF_THE_CAP_BINDING_COMPLEX_AND_EIFS_AND_SUBSEQUENT_BINDING_TO_43S	REACTOME_ACTIVATION_OF_THE_MRNA_UPON_BINDING_OF_THE_CAP_BINDING_COMPLEX_AND_EIFS_AND_SUBSEQUENT_BINDING_TO_43S	12/183	58/13010	2.12064e-11	2.35412e-07	3.15999e-09	Rps6/Rps16/Rps17/Rps3/Rps12/Rps15/Rps26/Rpsa/Rps23/Eif3h/Rps10/Fau	12
GO_POLYSOME	GO_POLYSOME	GO_POLYSOME	12/183	63/13010	5.9694e-11	6.62664e-07	8.76232e-09	Rpl7a/Rpl11/Rpl6/Rps3/Rps26/Rpl18a/Rpl19/Rps23/Eif3h/Rpl8/Rpl10a/Rpl36	12
GSE1460_DP_THYMOCYTE_VS_NAIVE_CD4_TCELL_ADULT_BLOOD_DN	GSE1460_DP_THYMOCYTE_VS_NAIVE_CD4_TCELL_ADULT_BLOOD_DN	GSE1460_DP_THYMOCYTE_VS_NAIVE_CD4_TCELL_ADULT_BLOOD_DN	17/183	163/13010	1.25861e-10	1.39718e-06	1.8203e-08	Rpl12/Ly75/Itga6/Plcb2/Ppip5k1/Rps6/Rpl27a/Rplp2/Rpl13/Rpl26/Nlrp1a/Eef1d/Pfdn5/Heg1/Rpl10a/H2-T23/Fau	17
OSMAN_BLADDER_CANCER_DN	OSMAN_BLADDER_CANCER_DN	OSMAN_BLADDER_CANCER_DN	24/183	351/13010	1.35484e-10	1.50401e-06	1.93108e-08	Rpl7a/Rpl12/Rpl35/Rps6/Trim56/Rpl28/Rps16/Rpl13a/Rps17/Rps3/Rplp2/Rps15/Rpl18a/Rpl13/Rpl4/Rpsa/Ikzf1/Rpl19/Rpl37/Rps10/Rpl10a/Myo1f/Rpl36/Fau	24
GO_CYTOSOLIC_SMALL_RIBOSOMAL_SUBUNIT	GO_CYTOSOLIC_SMALL_RIBOSOMAL_SUBUNIT	GO_CYTOSOLIC_SMALL_RIBOSOMAL_SUBUNIT	10/183	40/13010	1.39401e-10	1.54749e-06	1.95853e-08	Rps6/Rps16/Rps17/Rps3/Rps12/Rps15/Rps26/Rpsa/Rps23/Rps10	10
GSE42088_UNINF_VS_LEISHMANIA_INF_DC_4H_DN	GSE42088_UNINF_VS_LEISHMANIA_INF_DC_4H_DN	GSE42088_UNINF_VS_LEISHMANIA_INF_DC_4H_DN	17/183	167/13010	1.84927e-10	2.05287e-06	2.56156e-08	Tlr4/Rpl11/Rpl28/Rps16/Rpl13a/Rpl27a/Rplp2/Naca/Rpl13/Rpl26/Nlrp1a/Rpl37/Eif3h/Eef1d/Rpl8/H2-T23/Fau	17
GO_CYTOPLASMIC_TRANSLATION	GO_CYTOPLASMIC_TRANSLATION	GO_CYTOPLASMIC_TRANSLATION	13/183	88/13010	2.63439e-10	2.92444e-06	3.59841e-08	Rpl11/Rpl6/Rpl13a/Rps26/Rpl18a/Rpl26/Rpl19/Rps23/Eif3h/Rpl8/Rpl10a/Rpl36/Rpl17	13
GSE3720_UNSTIM_VS_PMA_STIM_VD2_GAMMADELTA_TCELL_UP	GSE3720_UNSTIM_VS_PMA_STIM_VD2_GAMMADELTA_TCELL_UP	GSE3720_UNSTIM_VS_PMA_STIM_VD2_GAMMADELTA_TCELL_UP	16/183	152/13010	3.93732e-10	4.37081e-06	5.30445e-08	Rpl12/Plcb2/Rps3/Rps12/Naca/Rps26/Rpl4/Rpsa/Rpl23/Rpl19/Erap1/Rpl37/Rps10/Rpl10a/Rpl36/Fau	16
GSE21927_SPLEEN_C57BL6_VS_4T1_TUMOR_BALBC_MONOCYTES_UP	GSE21927_SPLEEN_C57BL6_VS_4T1_TUMOR_BALBC_MONOCYTES_UP	GSE21927_SPLEEN_C57BL6_VS_4T1_TUMOR_BALBC_MONOCYTES_UP	17/183	176/13010	4.22859e-10	4.69415e-06	5.61987e-08	Rpl7a/Rpl35/Laptm5/Rpl6/Rps17/Rps3/Rplp2/Naca/Rpl13/Rpl4/Rpl37/Eif3h/Eef1d/Pfdn5/Rps10/Rpl17/Gnaq	17
RODWELL_AGING_KIDNEY_UP	RODWELL_AGING_KIDNEY_UP	RODWELL_AGING_KIDNEY_UP	25/183	407/13010	5.22177e-10	5.79669e-06	6.8473e-08	Ptprc/Rpl12/Rpl35/Ly75/Laptm5/Rpl28/Rpl13a/Rplp2/Cx3cr1/Ikzf1/Dock2/Pfn1/Slfn5/Rnf213/Itga1/Pik3cg/Parp14/Dtx3l/Rps10/Myo1f/H2-T23/Tmem173/Csf1r/Fau/Mpeg1	25
YAMASHITA_LIVER_CANCER_WITH_EPCAM_UP	YAMASHITA_LIVER_CANCER_WITH_EPCAM_UP	YAMASHITA_LIVER_CANCER_WITH_EPCAM_UP	10/183	49/13010	1.21139e-09	1.34476e-05	1.56759e-07	Rpl7a/Rpl35/Rpl6/Rpl28/Rpl13a/Rps3/Rps12/Rpsa/Rps10/Rpl17	10
GSE19888_CTRL_VS_TCELL_MEMBRANES_ACT_MAST_CELL_PRETREAT_A3R_INH_DN	GSE19888_CTRL_VS_TCELL_MEMBRANES_ACT_MAST_CELL_PRETREAT_A3R_INH_DN	GSE19888_CTRL_VS_TCELL_MEMBRANES_ACT_MAST_CELL_PRETREAT_A3R_INH_DN	16/183	166/13010	1.4592e-09	1.61986e-05	1.86375e-07	Tor1aip2/Ifih1/Gbp7/Tlr3/Ikzf1/Pik3r5/Slfn5/Trim25/Sema4d/Parp14/Dtx3l/H2-T23/Eif2ak2/Tmem173/Mpeg1/Pik3ap1	16
MORF_EIF4A2	MORF_EIF4A2	MORF_EIF4A2	14/183	133/13010	5.1305e-09	5.69536e-05	6.46886e-07	Rps6/Rpl11/Rpl6/Rplp2/Rps12/Naca/Rpl13/Rpl4/Rpl23/Rpl19/Eif3h/Rpl10a/Rpl17/Fau	14
GSE22886_NAIVE_BCELL_VS_NEUTROPHIL_UP	GSE22886_NAIVE_BCELL_VS_NEUTROPHIL_UP	GSE22886_NAIVE_BCELL_VS_NEUTROPHIL_UP	15/183	165/13010	1.08492e-08	0.000120437	1.35062e-06	Rpl7a/Rpl35/Rps6/Rpl11/Dnajc16/Rpl6/Rpl28/Rps16/Rps17/Rpl27a/Rps15/Rpl26/Rpl23/Rpl37/Rpl8	15
GSE2124_CTRL_VS_LYMPHOTOXIN_BETA_TREATED_MLN_UP	GSE2124_CTRL_VS_LYMPHOTOXIN_BETA_TREATED_MLN_UP	GSE2124_CTRL_VS_LYMPHOTOXIN_BETA_TREATED_MLN_UP	13/183	123/13010	1.75674e-08	0.000195015	2.15963e-06	Ptprc/Rps6/Rpl6/Rpl28/Rps16/Rpl13a/Rpl27a/Ikzf1/Rpl26/Rpl19/Rps23/Rps10/Rpl17	13
GSE34205_HEALTHY_VS_FLU_INF_INFANT_PBMC_UP	GSE34205_HEALTHY_VS_FLU_INF_INFANT_PBMC_UP	GSE34205_HEALTHY_VS_FLU_INF_INFANT_PBMC_UP	14/183	151/13010	2.65562e-08	0.000294801	3.22437e-06	Rpl7a/Rpl35/Rps3/Rplp2/Rps12/Naca/Rpl13/Rpl4/Rpl19/Rps23/Eef1d/Rpl8/Pak2/Rps10	14
GO_SMALL_RIBOSOMAL_SUBUNIT	GO_SMALL_RIBOSOMAL_SUBUNIT	GO_SMALL_RIBOSOMAL_SUBUNIT	10/183	68/13010	3.40245e-08	0.000377706	4.08076e-06	Rps6/Rps16/Rps17/Rps3/Rps12/Rps15/Rps26/Rpsa/Rps23/Rps10	10
GNF2_NPM1	GNF2_NPM1	GNF2_NPM1	10/183	69/13010	3.9311e-08	0.000436392	4.65799e-06	Rpl7a/Rps6/Rpl6/Rps17/Rps3/Rpl4/Rpsa/Rpl26/Rpl37/Rpl17	10
LI_AMPLIFIED_IN_LUNG_CANCER	LI_AMPLIFIED_IN_LUNG_CANCER	LI_AMPLIFIED_IN_LUNG_CANCER	14/183	157/13010	4.36361e-08	0.000484404	5.10892e-06	Stat1/Rpl35/Rpl28/Rps16/Rpl27a/Naca/Rpl13/Abcc3/Rpl37/Eef1d/Rpl8/Rps10/Rpl10a/Rpl17	14
GSE2770_TGFB_AND_IL4_ACT_VS_ACT_CD4_TCELL_2H_UP	GSE2770_TGFB_AND_IL4_ACT_VS_ACT_CD4_TCELL_2H_UP	GSE2770_TGFB_AND_IL4_ACT_VS_ACT_CD4_TCELL_2H_UP	14/183	168/13010	1.02474e-07	0.00113756	1.18565e-05	Atrn/Rps6/Rpl6/Edem1/Snrpn/Rps17/Rps3/Rpl13/Sacs/Pfdn5/Pak2/Rps10/H2-T23/Rpl17	14
GSE22886_DAY0_VS_DAY1_MONOCYTE_IN_CULTURE_UP	GSE22886_DAY0_VS_DAY1_MONOCYTE_IN_CULTURE_UP	GSE22886_DAY0_VS_DAY1_MONOCYTE_IN_CULTURE_UP	14/183	173/13010	1.47758e-07	0.00164026	1.68972e-05	Inpp5d/Ly75/Plcb2/Btk/Rpl13a/Rplp2/Rpl4/Cx3cr1/Ikzf1/Rpl26/Nlrp1a/Cast/Unc93b1/Entpd1	14
GSE41978_KLRG1_HIGH_VS_LOW_EFFECTOR_CD8_TCELL_DN	GSE41978_KLRG1_HIGH_VS_LOW_EFFECTOR_CD8_TCELL_DN	GSE41978_KLRG1_HIGH_VS_LOW_EFFECTOR_CD8_TCELL_DN	14/183	176/13010	1.82918e-07	0.00203057	2.06776e-05	Rpl7a/Rpl12/Rps6/Rpl11/Rpl6/Rps16/Rps3/Rpl27a/Rps26/Rpl23/Rpl19/Rps23/Rpl37/Rps10	14
GSE10239_NAIVE_VS_DAY4.5_EFF_CD8_TCELL_UP	GSE10239_NAIVE_VS_DAY4.5_EFF_CD8_TCELL_UP	GSE10239_NAIVE_VS_DAY4.5_EFF_CD8_TCELL_UP	14/183	177/13010	1.96214e-07	0.00217817	2.19286e-05	Rpl35/Rpl11/Rps3/Rpl27a/Rplp2/Rpl13/Bace1/Rpl26/Ssh2/Rpl19/Rnf213/Rpl36/Rpl17/Fau	14
GO_DEFENSE_RESPONSE_TO_OTHER_ORGANISM	GO_DEFENSE_RESPONSE_TO_OTHER_ORGANISM	GO_DEFENSE_RESPONSE_TO_OTHER_ORGANISM	17/183	268/13010	2.31398e-07	0.00256875	2.55701e-05	Stat1/Ptprc/Ifih1/Il6ra/Tlr4/Trim56/Tlr3/Tlr9/Nlrp1a/Trim25/Adam17/Dtx3l/H2-T23/Eif2ak2/Tmem173/Unc93b1/Mpeg1	17
LEE_DIFFERENTIATING_T_LYMPHOCYTE	LEE_DIFFERENTIATING_T_LYMPHOCYTE	LEE_DIFFERENTIATING_T_LYMPHOCYTE	13/183	154/13010	2.55992e-07	0.00284177	2.79735e-05	Inpp4a/Ptprc/Laptm5/Trim56/Ikzf1/Dock2/Slfn5/Sema4d/Pik3cg/Sp1/Nckap1l/Atp8b1/Dock8	13
GSE22935_WT_VS_MYD88_KO_MACROPHAGE_UP	GSE22935_WT_VS_MYD88_KO_MACROPHAGE_UP	GSE22935_WT_VS_MYD88_KO_MACROPHAGE_UP	14/183	184/13010	3.16459e-07	0.00351301	3.4201e-05	Inpp5d/Cysltr1/Btk/Mfsd1/Abca1/Mob1a/Edem1/Lpcat2/Vwa5a/Sema4d/Lhfpl2/Pik3cg/Nckap1l/Unc93b1	14
GSE24574_BCL6_HIGH_TFH_VS_TFH_CD4_TCELL_DN	GSE24574_BCL6_HIGH_TFH_VS_TFH_CD4_TCELL_DN	GSE24574_BCL6_HIGH_TFH_VS_TFH_CD4_TCELL_DN	14/183	187/13010	3.85779e-07	0.00428253	4.12395e-05	Itga6/Laptm5/Mob1a/Rps16/Fam168a/Rplp2/Rps12/Rpl13/Rpl23/Rps23/Ncoa1/Rpl37/Heg1/H2-T23	14
JISON_SICKLE_CELL_DISEASE_DN	JISON_SICKLE_CELL_DISEASE_DN	JISON_SICKLE_CELL_DISEASE_DN	13/183	161/13010	4.28691e-07	0.00475889	4.5334e-05	Rps6/Rpl11/Rpl6/Rpl13a/Pde3b/Naca/Rpl13/Rpl4/Rpl19/Rpl37/Eif3h/Rpl10a/Rpl17	13
GSE19888_ADENOSINE_A3R_INH_VS_TCELL_MEMBRANES_ACT_MAST_CELL_UP	GSE19888_ADENOSINE_A3R_INH_VS_TCELL_MEMBRANES_ACT_MAST_CELL_UP	GSE19888_ADENOSINE_A3R_INH_VS_TCELL_MEMBRANES_ACT_MAST_CELL_UP	13/183	165/13010	5.68654e-07	0.00631263	5.94953e-05	Stat1/Tor1aip2/Ifih1/Sppl2a/Gbp7/Trim56/Tlr3/Slfn5/Trim25/Rnf213/Parp14/Dtx3l/H2-T23	13
HOLLEMAN_ASPARAGINASE_RESISTANCE_B_ALL_UP	HOLLEMAN_ASPARAGINASE_RESISTANCE_B_ALL_UP	HOLLEMAN_ASPARAGINASE_RESISTANCE_B_ALL_UP	6/183	23/13010	5.90421e-07	0.00655426	6.11225e-05	Rpl7a/Rpl11/Rpl6/Rpl13a/Rps3/Rpl4	6
GSE6269_HEALTHY_VS_FLU_INF_PBMC_UP	GSE6269_HEALTHY_VS_FLU_INF_PBMC_UP	GSE6269_HEALTHY_VS_FLU_INF_PBMC_UP	12/183	141/13010	6.87604e-07	0.00763309	7.04417e-05	Kpna6/Edem1/Rpl13a/Rps12/Rpl18a/Rpl13/Rpl4/Rpl23/Eif3h/Rps10/Rpl10a/Rpl17	12
GO_INFLAMMATORY_RESPONSE	GO_INFLAMMATORY_RESPONSE	GO_INFLAMMATORY_RESPONSE	22/183	473/13010	8.24246e-07	0.00914995	8.35695e-05	Il1rl2/Ptprc/Ly75/Atrn/Cysltr1/Btk/Il6ra/Tlr4/Tek/Ptafr/Prcp/Itgam/Tlr3/Tlr9/Nlrp1a/Naip2/Pik3cg/H2-T23/Pja2/Tmem173/Csf1r/Pik3ap1	22
GO_POSITIVE_REGULATION_OF_CHEMOKINE_PRODUCTION	GO_POSITIVE_REGULATION_OF_CHEMOKINE_PRODUCTION	GO_POSITIVE_REGULATION_OF_CHEMOKINE_PRODUCTION	7/183	38/13010	8.48111e-07	0.00941488	8.51118e-05	Il6ra/Tlr4/Tlr3/Tlr9/Adam17/Eif2ak2/Csf1r	7
GSE3565_DUSP1_VS_WT_SPLENOCYTES_POST_LPS_INJECTION_UP	GSE3565_DUSP1_VS_WT_SPLENOCYTES_POST_LPS_INJECTION_UP	GSE3565_DUSP1_VS_WT_SPLENOCYTES_POST_LPS_INJECTION_UP	12/183	145/13010	9.28664e-07	0.0103091	9.22542e-05	Plcb2/Rps15/Rps26/Rpl13/Rpl19/Erap1/Eif3h/Rpl8/Rps10/Rpl10a/Rpl36/Rpl17	12
GCM_CSNK2B	GCM_CSNK2B	GCM_CSNK2B	10/183	97/13010	1.03507e-06	0.0114903	0.000101796	Rpl11/Rpl6/Rps16/Naca/Rpl4/Rpsa/Pfn1/Rpl23/Rpl19/Rpl17	10
GSE10239_NAIVE_VS_KLRG1HIGH_EFF_CD8_TCELL_UP	GSE10239_NAIVE_VS_KLRG1HIGH_EFF_CD8_TCELL_UP	GSE10239_NAIVE_VS_KLRG1HIGH_EFF_CD8_TCELL_UP	13/183	175/13010	1.11257e-06	0.0123506	0.000108335	Rpl35/Il6ra/Rpl11/Rpl27a/Rplp2/Rpl13/Bace1/Rpl26/Ssh2/Rpl19/Rnf213/H2-T23/Rpl36	13
GSE22886_IGM_MEMORY_BCELL_VS_BLOOD_PLASMA_CELL_UP	GSE22886_IGM_MEMORY_BCELL_VS_BLOOD_PLASMA_CELL_UP	GSE22886_IGM_MEMORY_BCELL_VS_BLOOD_PLASMA_CELL_UP	12/183	149/13010	1.2419e-06	0.0137863	0.000119743	Inpp5d/Laptm5/Rpl11/Rpl13a/Rps12/Sacs/Rpl26/Rps23/Ncoa1/Rbfox2/Pfdn5/Rpl17	12
GSE19888_ADENOSINE_A3R_INH_VS_ACT_WITH_INHIBITOR_PRETREATMENT_IN_MAST_CELL_UP	GSE19888_ADENOSINE_A3R_INH_VS_ACT_WITH_INHIBITOR_PRETREATMENT_IN_MAST_CELL_UP	GSE19888_ADENOSINE_A3R_INH_VS_ACT_WITH_INHIBITOR_PRETREATMENT_IN_MAST_CELL_UP	12/183	151/13010	1.43108e-06	0.0158865	0.000136644	Stat1/Ifih1/Gbp7/Tlr3/Slfn5/Rnf213/Parp14/Dtx3l/H2-T23/Eif2ak2/Mpeg1/Pik3ap1	12
GO_POSITIVE_REGULATION_OF_CYTOKINE_PRODUCTION	GO_POSITIVE_REGULATION_OF_CYTOKINE_PRODUCTION	GO_POSITIVE_REGULATION_OF_CYTOKINE_PRODUCTION	17/183	306/13010	1.47907e-06	0.0164192	0.000139868	Il1rl2/Stat1/Ptprc/Ifih1/Il6ra/Tlr4/Ptafr/Rps3/Tlr3/Tlr9/Nlrp1a/Adam17/Heg1/H2-T23/Eif2ak2/Tmem173/Csf1r	17
GSE33424_CD161_INT_VS_NEG_CD8_TCELL_UP	GSE33424_CD161_INT_VS_NEG_CD8_TCELL_UP	GSE33424_CD161_INT_VS_NEG_CD8_TCELL_UP	13/183	181/13010	1.62761e-06	0.018068	0.000152448	Stat1/Tor1aip2/Ifih1/Gbp7/Tlr3/Scamp2/Slfn5/Rnf213/Parp14/Dtx3l/H2-T23/Eif2ak2/Mpeg1	13
GSE26890_CXCR1_NEG_VS_POS_EFFECTOR_CD8_TCELL_UP	GSE26890_CXCR1_NEG_VS_POS_EFFECTOR_CD8_TCELL_UP	GSE26890_CXCR1_NEG_VS_POS_EFFECTOR_CD8_TCELL_UP	13/183	182/13010	1.73152e-06	0.0192216	0.000160651	Stat1/Fam129a/Ifih1/Gbp7/Tlr3/Slfn5/Rnf213/Heg1/Parp14/Dtx3l/H2-T23/Eif2ak2/Mpeg1	13
MORF_SART1	MORF_SART1	MORF_SART1	8/183	62/13010	2.32489e-06	0.0258086	0.000213688	Rps6/Rpl6/Rplp2/Rps12/Naca/Eef1d/Rpl10a/Fau	8
VERHAAK_GLIOBLASTOMA_MESENCHYMAL	VERHAAK_GLIOBLASTOMA_MESENCHYMAL	VERHAAK_GLIOBLASTOMA_MESENCHYMAL	13/183	194/13010	3.5262e-06	0.0391443	0.000321104	Ptprc/Ly75/Fndc3b/Mfsd1/Arhgap29/Tlr4/Laptm5/Iqgap1/Itgam/Cast/Lhfpl2/Hexb/Myo1f	13
GSE5099_CLASSICAL_M1_VS_ALTERNATIVE_M2_MACROPHAGE_UP	GSE5099_CLASSICAL_M1_VS_ALTERNATIVE_M2_MACROPHAGE_UP	GSE5099_CLASSICAL_M1_VS_ALTERNATIVE_M2_MACROPHAGE_UP	12/183	165/13010	3.63521e-06	0.0403544	0.000327993	Rpl7a/Rpl12/Ifih1/Rpl6/Rpl13a/Rplp2/Rpl13/Rnf213/Pfdn5/Rps10/H2-T23/Rpl17	12
GO_LEUKOCYTE_PROLIFERATION	GO_LEUKOCYTE_PROLIFERATION	GO_LEUKOCYTE_PROLIFERATION	13/183	195/13010	3.7322e-06	0.0414312	0.000333684	Inpp5d/Ptprc/Btk/Il6ra/Tlr4/Rps3/Tlr9/Dock2/Pik3cg/Nckap1l/H2-T23/Csf1r/Dock8	13
FLOTHO_PEDIATRIC_ALL_THERAPY_RESPONSE_UP	FLOTHO_PEDIATRIC_ALL_THERAPY_RESPONSE_UP	FLOTHO_PEDIATRIC_ALL_THERAPY_RESPONSE_UP	7/183	47/13010	3.79858e-06	0.0421681	0.000336559	Itga6/Rps6/Rpl6/Rps16/Rpl13a/Rpl17/Fau	7
GO_POSITIVE_REGULATION_OF_CELL_ACTIVATION	GO_POSITIVE_REGULATION_OF_CELL_ACTIVATION	GO_POSITIVE_REGULATION_OF_CELL_ACTIVATION	14/183	229/13010	4.32242e-06	0.0479832	0.000379552	Il1rl2/Inpp5d/Ptprc/Btk/Il6ra/Tlr4/Ptafr/Rps3/Itgam/Tlr9/Nckap1l/Pak2/H2-T23/Dock8	14
TIEN_INTESTINE_PROBIOTICS_6HR_UP	TIEN_INTESTINE_PROBIOTICS_6HR_UP	TIEN_INTESTINE_PROBIOTICS_6HR_UP	7/183	49/13010	5.06679e-06	0.0562464	0.000440978	Rps6/Rps17/Rpl27a/Rpl13/Rpl4/Rpl23/Rps23	7
MORF_UBE2I	MORF_UBE2I	MORF_UBE2I	14/183	235/13010	5.83044e-06	0.0647237	0.00050299	Rps6/Rpl11/Rpl6/Rplp2/Rps12/Naca/Rpl18a/Rpl13/Rpl19/Eif3h/Eef1d/Rpl10a/Rpl17/Fau	14
GSE26030_TH1_VS_TH17_DAY5_POST_POLARIZATION_UP	GSE26030_TH1_VS_TH17_DAY5_POST_POLARIZATION_UP	GSE26030_TH1_VS_TH17_DAY5_POST_POLARIZATION_UP	12/183	174/13010	6.29607e-06	0.0698926	0.000538436	Stat1/Tor1aip2/Ifih1/Gbp7/Tlr3/Slfn5/Rnf213/Parp14/Dtx3l/H2-T23/Eif2ak2/Mpeg1	12
GSE10239_NAIVE_VS_KLRG1INT_EFF_CD8_TCELL_UP	GSE10239_NAIVE_VS_KLRG1INT_EFF_CD8_TCELL_UP	GSE10239_NAIVE_VS_KLRG1INT_EFF_CD8_TCELL_UP	12/183	175/13010	6.67767e-06	0.0741289	0.000566148	Rpl35/Il6ra/Rpl11/Trim56/Rpl27a/Rpl13/Bace1/Rpl4/Ssh2/Rpl19/Rpl37/Prkd3	12
GCM_ACTG1	GCM_ACTG1	GCM_ACTG1	10/183	120/13010	7.22852e-06	0.0802438	0.000607612	Rps6/Rpl11/Rpl6/Rps3/Naca/Rpl4/Rpl19/Rps23/Rpl10a/Rpl17	10
GO_INTERLEUKIN_6_PRODUCTION	GO_INTERLEUKIN_6_PRODUCTION	GO_INTERLEUKIN_6_PRODUCTION	9/183	95/13010	7.35495e-06	0.0816473	0.000613	Il1rl2/Inpp5d/Ifih1/Il6ra/Tlr4/Ptafr/Tlr3/Tlr9/Nckap1l	9
GSE30962_PRIMARY_VS_SECONDARY_CHRONIC_LCMV_INF_CD8_TCELL_DN	GSE30962_PRIMARY_VS_SECONDARY_CHRONIC_LCMV_INF_CD8_TCELL_DN	GSE30962_PRIMARY_VS_SECONDARY_CHRONIC_LCMV_INF_CD8_TCELL_DN	11/183	148/13010	7.58717e-06	0.0842251	0.00062704	Gpr34/Prkaa2/Laptm5/Rassf4/Bicd1/Cyfip1/Itpripl2/Tep1/Itga1/Prkd3/Entpd1	11
GSE26156_DOUBLE_POSITIVE_VS_CD4_SINGLE_POSITIVE_THYMOCYTE_UP	GSE26156_DOUBLE_POSITIVE_VS_CD4_SINGLE_POSITIVE_THYMOCYTE_UP	GSE26156_DOUBLE_POSITIVE_VS_CD4_SINGLE_POSITIVE_THYMOCYTE_UP	12/183	178/13010	7.94717e-06	0.0882215	0.000651319	Itga6/Rpl11/Rpl28/Rps17/Fam168a/Rps12/Rpl13/Nlrp1a/Rps23/Rpl37/Pfdn5/H2-T23	12
GO_SIDE_OF_MEMBRANE	GO_SIDE_OF_MEMBRANE	GO_SIDE_OF_MEMBRANE	17/183	347/13010	8.0178e-06	0.0890056	0.000651678	Ptprc/Itga6/Sppl2a/Shroom4/Il6ra/Abca1/Tlr4/Atp2a2/Iqgap1/Itgam/Rps26/Clcn3/Cx3cr1/Itga1/Heg1/H2-T23/Gnaq	17
GO_POSITIVE_REGULATION_OF_INTERFERON_ALPHA_PRODUCTION	GO_POSITIVE_REGULATION_OF_INTERFERON_ALPHA_PRODUCTION	GO_POSITIVE_REGULATION_OF_INTERFERON_ALPHA_PRODUCTION	5/183	21/13010	8.83622e-06	0.0980909	0.000712311	Stat1/Ifih1/Tlr4/Tlr3/Tlr9	5
GNF2_VAV1	GNF2_VAV1	GNF2_VAV1	6/183	36/13010	9.78679e-06	0.108643	0.000768473	Inpp5d/Ptprc/Laptm5/Dock2/Pak2/H2-T23	6
GSE21546_ELK1_KO_VS_SAP1A_KO_AND_ELK1_KO_DP_THYMOCYTES_UP	GSE21546_ELK1_KO_VS_SAP1A_KO_AND_ELK1_KO_DP_THYMOCYTES_UP	GSE21546_ELK1_KO_VS_SAP1A_KO_AND_ELK1_KO_DP_THYMOCYTES_UP	11/183	152/13010	9.79079e-06	0.108688	0.000768473	Stat1/Tlr3/Usp32/Trim25/Rnf213/Erap1/Sp1/Parp14/Dtx3l/H2-T23/Eif2ak2	11
GSE34156_UNTREATED_VS_6H_NOD2_AND_TLR1_TLR2_LIGAND_TREATED_MONOCYTE_DN	GSE34156_UNTREATED_VS_6H_NOD2_AND_TLR1_TLR2_LIGAND_TREATED_MONOCYTE_DN	GSE34156_UNTREATED_VS_6H_NOD2_AND_TLR1_TLR2_LIGAND_TREATED_MONOCYTE_DN	11/183	152/13010	9.79079e-06	0.108688	0.000768473	Stat1/Fam129a/Ifih1/Sppl2a/Mob1a/Tlr3/Ikzf1/Slfn5/Rnf213/Eif2ak2/Pik3ap1	11
GO_CHEMOKINE_PRODUCTION	GO_CHEMOKINE_PRODUCTION	GO_CHEMOKINE_PRODUCTION	7/183	54/13010	9.84547e-06	0.109295	0.000768473	Il6ra/Tlr4/Tlr3/Tlr9/Adam17/Eif2ak2/Csf1r	7
FLECHNER_BIOPSY_KIDNEY_TRANSPLANT_REJECTED_VS_OK_UP	FLECHNER_BIOPSY_KIDNEY_TRANSPLANT_REJECTED_VS_OK_UP	FLECHNER_BIOPSY_KIDNEY_TRANSPLANT_REJECTED_VS_OK_UP	8/183	76/13010	1.09654e-05	0.121727	0.000849146	Stat1/Inpp5d/Ptprc/Laptm5/Dock2/H2-T23/Eif2ak2/Entpd1	8
GSE21546_WT_VS_SAP1A_KO_DP_THYMOCYTES_UP	GSE21546_WT_VS_SAP1A_KO_DP_THYMOCYTES_UP	GSE21546_WT_VS_SAP1A_KO_DP_THYMOCYTES_UP	11/183	154/13010	1.10879e-05	0.123086	0.000851923	Stat1/Ifih1/Trim56/Tjp1/Trim25/Rnf213/Heg1/Parp14/Dtx3l/H2-T23/Eif2ak2	11
BILANGES_SERUM_RESPONSE_TRANSLATION	BILANGES_SERUM_RESPONSE_TRANSLATION	BILANGES_SERUM_RESPONSE_TRANSLATION	5/183	22/13010	1.13052e-05	0.1255	0.000861892	Rps6/Rpl6/Rps3/Rpl4/Eif3h	5
GO_RRNA_BINDING	GO_RRNA_BINDING	GO_RRNA_BINDING	7/183	56/13010	1.25912e-05	0.139775	0.000952547	Rpl12/Rpl11/Rps3/Rpl23/Rpl19/Rpl37/Rpl8	7
GSE22886_NAIVE_CD8_TCELL_VS_DC_UP	GSE22886_NAIVE_CD8_TCELL_VS_DC_UP	GSE22886_NAIVE_CD8_TCELL_VS_DC_UP	11/183	158/13010	1.41367e-05	0.156931	0.0010613	Inpp4a/Rpl35/Rpl6/Rpl28/Rps15/Cx3cr1/Ikzf1/Rpl19/Eif3h/H2-T23/Rpl36	11
GO_RIBONUCLEOPROTEIN_COMPLEX_BIOGENESIS	GO_RIBONUCLEOPROTEIN_COMPLEX_BIOGENESIS	GO_RIBONUCLEOPROTEIN_COMPLEX_BIOGENESIS	18/183	403/13010	1.52069e-05	0.168812	0.001133	Rpl7a/Rpl12/Rpl35/Rps6/Prkaa2/Rpl11/Rpl6/Bicd1/Rps16/Rpl13a/Rps17/Rps15/Rpsa/Rpl26/Rps23/Eif3h/Rps10/Rpl10a	18
GSE22935_24H_VS_48H_MBOVIS_BCG_STIM_MACROPHAGE_UP	GSE22935_24H_VS_48H_MBOVIS_BCG_STIM_MACROPHAGE_UP	GSE22935_24H_VS_48H_MBOVIS_BCG_STIM_MACROPHAGE_UP	11/183	160/13010	1.5917e-05	0.176694	0.00117006	Stat1/Mospd2/Gbp7/Htt/Tjp1/Tlr3/Trim25/Nckap1l/Parp14/Dtx3l/Prkd3	11
GO_POSITIVE_REGULATION_OF_INTERLEUKIN_6_PRODUCTION	GO_POSITIVE_REGULATION_OF_INTERLEUKIN_6_PRODUCTION	GO_POSITIVE_REGULATION_OF_INTERLEUKIN_6_PRODUCTION	7/183	58/13010	1.59423e-05	0.176975	0.00117006	Il1rl2/Ifih1/Il6ra/Tlr4/Ptafr/Tlr3/Tlr9	7
GSE29618_MONOCYTE_VS_MDC_DAY7_FLU_VACCINE_DN	GSE29618_MONOCYTE_VS_MDC_DAY7_FLU_VACCINE_DN	GSE29618_MONOCYTE_VS_MDC_DAY7_FLU_VACCINE_DN	11/183	161/13010	1.68779e-05	0.187361	0.00122955	Rpl35/Rps6/Prcp/Rpl4/Rpsa/Pfn1/Rpl19/Rps23/Rps10/Rpl36/Fau	11
GO_REGULATION_OF_B_CELL_DIFFERENTIATION	GO_REGULATION_OF_B_CELL_DIFFERENTIATION	GO_REGULATION_OF_B_CELL_DIFFERENTIATION	5/183	24/13010	1.78351e-05	0.197988	0.00128354	Inpp5d/Ptprc/Btk/Tlr9/Nckap1l	5
GO_DEFENSE_RESPONSE_TO_VIRUS	GO_DEFENSE_RESPONSE_TO_VIRUS	GO_DEFENSE_RESPONSE_TO_VIRUS	11/183	162/13010	1.78887e-05	0.198582	0.00128354	Stat1/Ptprc/Ifih1/Trim56/Tlr3/Tlr9/Trim25/Dtx3l/Eif2ak2/Tmem173/Unc93b1	11
GO_POSITIVE_REGULATION_OF_LYMPHOCYTE_ACTIVATION	GO_POSITIVE_REGULATION_OF_LYMPHOCYTE_ACTIVATION	GO_POSITIVE_REGULATION_OF_LYMPHOCYTE_ACTIVATION	12/183	193/13010	1.80105e-05	0.199935	0.00128354	Il1rl2/Inpp5d/Ptprc/Btk/Il6ra/Tlr4/Rps3/Tlr9/Nckap1l/Pak2/H2-T23/Dock8	12
TIEN_INTESTINE_PROBIOTICS_24HR_DN	TIEN_INTESTINE_PROBIOTICS_24HR_DN	TIEN_INTESTINE_PROBIOTICS_24HR_DN	12/183	194/13010	1.89655e-05	0.210536	0.00134188	Rpl12/Man1a2/Rps6/Rpl13a/Rps3/Rpl27a/Clcn3/Rpl13/Rpl4/Rpl23/Rps23/Pja2	12
GO_POSITIVE_REGULATION_OF_TUMOR_NECROSIS_FACTOR_SUPERFAMILY_CYTOKINE_PRODUCTION	GO_POSITIVE_REGULATION_OF_TUMOR_NECROSIS_FACTOR_SUPERFAMILY_CYTOKINE_PRODUCTION	GO_POSITIVE_REGULATION_OF_TUMOR_NECROSIS_FACTOR_SUPERFAMILY_CYTOKINE_PRODUCTION	7/183	60/13010	1.99985e-05	0.222003	0.00140486	Ptprc/Ifih1/Tlr4/Ptafr/Tlr3/Tlr9/H2-T23	7
GO_REGULATION_OF_INFLAMMATORY_RESPONSE	GO_REGULATION_OF_INFLAMMATORY_RESPONSE	GO_REGULATION_OF_INFLAMMATORY_RESPONSE	13/183	232/13010	2.4293e-05	0.269677	0.00169443	Il1rl2/Ptprc/Btk/Tlr4/Tek/Itgam/Tlr3/Tlr9/Nlrp1a/Pik3cg/H2-T23/Tmem173/Pik3ap1	13
GO_POSITIVE_REGULATION_OF_LOCOMOTION	GO_POSITIVE_REGULATION_OF_LOCOMOTION	GO_POSITIVE_REGULATION_OF_LOCOMOTION	18/183	418/13010	2.47783e-05	0.275063	0.00171611	Ptprc/Ddr2/Itga6/Mospd2/Il6ra/Cpne3/Tgfbr1/Tek/Ptafr/Flt1/Iqgap1/Pfn1/Sema4d/Adam17/Sp1/Nckap1l/Csf1r/Dock8	18
GO_INTERLEUKIN_6_RECEPTOR_BINDING	GO_INTERLEUKIN_6_RECEPTOR_BINDING	GO_INTERLEUKIN_6_RECEPTOR_BINDING	3/183	5/13010	2.6817e-05	0.297695	0.00182989	Il6ra/Erap1/Adam17	3
GO_LARGE_RIBOSOMAL_SUBUNIT_RRNA_BINDING	GO_LARGE_RIBOSOMAL_SUBUNIT_RRNA_BINDING	GO_LARGE_RIBOSOMAL_SUBUNIT_RRNA_BINDING	3/183	5/13010	2.6817e-05	0.297695	0.00182989	Rpl12/Rpl23/Rpl19	3
GO_INTERFERON_ALPHA_PRODUCTION	GO_INTERFERON_ALPHA_PRODUCTION	GO_INTERFERON_ALPHA_PRODUCTION	5/183	26/13010	2.69793e-05	0.299497	0.00182989	Stat1/Ifih1/Tlr4/Tlr3/Tlr9	5
GO_RIBOSOMAL_LARGE_SUBUNIT_BIOGENESIS	GO_RIBOSOMAL_LARGE_SUBUNIT_BIOGENESIS	GO_RIBOSOMAL_LARGE_SUBUNIT_BIOGENESIS	7/183	63/13010	2.76507e-05	0.30695	0.00186258	Rpl7a/Rpl12/Rpl35/Rpl11/Rpl6/Rpl26/Rpl10a	7
GSE13485_CTRL_VS_DAY7_YF17D_VACCINE_PBMC_DN	GSE13485_CTRL_VS_DAY7_YF17D_VACCINE_PBMC_DN	GSE13485_CTRL_VS_DAY7_YF17D_VACCINE_PBMC_DN	11/183	170/13010	2.80472e-05	0.311352	0.00187644	Stat1/Ifih1/Cysltr1/Cx3cr1/Trim25/Rnf213/Heg1/Parp14/Dtx3l/Eif2ak2/Pik3ap1	11
GSE5099_DAY3_VS_DAY7_MCSF_TREATED_MACROPHAGE_UP	GSE5099_DAY3_VS_DAY7_MCSF_TREATED_MACROPHAGE_UP	GSE5099_DAY3_VS_DAY7_MCSF_TREATED_MACROPHAGE_UP	11/183	171/13010	2.96136e-05	0.32874	0.00196785	Inpp5d/Ifih1/Rpl13a/Rps3/Pde3b/Rplp2/Rpl13/Rpl4/Rnf213/Pfdn5/H2-T23	11
GO_INOSITOL_PHOSPHATE_METABOLIC_PROCESS	GO_INOSITOL_PHOSPHATE_METABOLIC_PROCESS	GO_INOSITOL_PHOSPHATE_METABOLIC_PROCESS	6/183	44/13010	3.23096e-05	0.358668	0.00211837	Inpp4a/Inpp5d/Plcb2/Ppip5k1/Pld4/Synj1	6
POMEROY_MEDULLOBLASTOMA_PROGNOSIS_DN	POMEROY_MEDULLOBLASTOMA_PROGNOSIS_DN	POMEROY_MEDULLOBLASTOMA_PROGNOSIS_DN	6/183	44/13010	3.23096e-05	0.358668	0.00211837	Rpl7a/Rpl11/Rpl27a/Rpsa/Rps10/Rpl10a	6
GSE21774_CD62L_POS_CD56_DIM_VS_CD62L_NEG_CD56_DIM_NK_CELL_UP	GSE21774_CD62L_POS_CD56_DIM_VS_CD62L_NEG_CD56_DIM_NK_CELL_UP	GSE21774_CD62L_POS_CD56_DIM_VS_CD62L_NEG_CD56_DIM_NK_CELL_UP	11/183	173/13010	3.29743e-05	0.366047	0.00214764	Ptprc/Fam129a/Itga6/Cpne3/Tlr4/Iqgap1/Dock2/Hexb/Lpp/Tmem173/Entpd1	11
GSE24574_BCL6_HIGH_VS_LOW_TFH_CD4_TCELL_UP	GSE24574_BCL6_HIGH_VS_LOW_TFH_CD4_TCELL_UP	GSE24574_BCL6_HIGH_VS_LOW_TFH_CD4_TCELL_UP	11/183	175/13010	3.66592e-05	0.406954	0.00236667	Laptm5/Rpl11/Rplp2/Rps12/Cadps/Lhfpl2/Ncoa1/Rpl37/Pfdn5/Heg1/H2-T23	11
GO_MYELOID_CELL_HOMEOSTASIS	GO_MYELOID_CELL_HOMEOSTASIS	GO_MYELOID_CELL_HOMEOSTASIS	9/183	116/13010	3.70591e-05	0.411393	0.00236667	Stat1/Inpp5d/Ptbp3/Rps17/Ikzf1/Smad5/Adam17/Rbfox2/Nckap1l	9
GSE21546_UNSTIM_VS_ANTI_CD3_STIM_SAP1A_KO_AND_ELK1_KO_DP_THYMOCYTES_UP	GSE21546_UNSTIM_VS_ANTI_CD3_STIM_SAP1A_KO_AND_ELK1_KO_DP_THYMOCYTES_UP	GSE21546_UNSTIM_VS_ANTI_CD3_STIM_SAP1A_KO_AND_ELK1_KO_DP_THYMOCYTES_UP	9/183	116/13010	3.70591e-05	0.411393	0.00236667	Stat1/Abca1/Trim25/Rnf213/Parp14/Dtx3l/H2-T23/Eif2ak2/Epg5	9
GSE18791_UNSTIM_VS_NEWCATSLE_VIRUS_DC_6H_DN	GSE18791_UNSTIM_VS_NEWCATSLE_VIRUS_DC_6H_DN	GSE18791_UNSTIM_VS_NEWCATSLE_VIRUS_DC_6H_DN	10/183	145/13010	3.79324e-05	0.421087	0.0024068	Stat1/Ifih1/Trim56/Trim25/Rnf213/Sema4d/Parp14/Dtx3l/Eif2ak2/Unc93b1	10
GO_POSITIVE_REGULATION_OF_KINASE_ACTIVITY	GO_POSITIVE_REGULATION_OF_KINASE_ACTIVITY	GO_POSITIVE_REGULATION_OF_KINASE_ACTIVITY	19/183	474/13010	3.91597e-05	0.434712	0.00246875	Ptprc/Ddr2/Il6ra/Tgfbr1/Tlr4/Tek/Flt1/Iqgap1/Rps3/Tlr3/Tlr9/Pik3r5/Itga1/Adam17/Pik3cg/Nckap1l/Pak2/Eif2ak2/Csf1r	19
GSE41176_UNSTIM_VS_ANTI_IGM_STIM_BCELL_1H_DN	GSE41176_UNSTIM_VS_ANTI_IGM_STIM_BCELL_1H_DN	GSE41176_UNSTIM_VS_ANTI_IGM_STIM_BCELL_1H_DN	11/183	177/13010	4.06939e-05	0.451743	0.00254913	Stat1/Ctnnd1/Atrn/Prcp/Dock2/Hexb/Naip2/Nckap1l/Osbpl11/Myo1f/Csf1r	11
GO_REGULATION_OF_B_CELL_PROLIFERATION	GO_REGULATION_OF_B_CELL_PROLIFERATION	GO_REGULATION_OF_B_CELL_PROLIFERATION	6/183	46/13010	4.1885e-05	0.464966	0.00257455	Inpp5d/Ptprc/Btk/Tlr4/Tlr9/Nckap1l	6
LEE_LIVER_CANCER_MYC_UP	LEE_LIVER_CANCER_MYC_UP	LEE_LIVER_CANCER_MYC_UP	6/183	46/13010	4.1885e-05	0.464966	0.00257455	Rpl12/Rpl28/Rps16/Rpl13a/Rplp2/Rpl36	6
REACTOME_INOSITOL_PHOSPHATE_METABOLISM	REACTOME_INOSITOL_PHOSPHATE_METABOLISM	REACTOME_INOSITOL_PHOSPHATE_METABOLISM	6/183	46/13010	4.1885e-05	0.464966	0.00257455	Inpp4a/Inpp5d/Plcb2/Ppip5k1/Pld4/Synj1	6
GSE11057_NAIVE_VS_CENT_MEMORY_CD4_TCELL_DN	GSE11057_NAIVE_VS_CENT_MEMORY_CD4_TCELL_DN	GSE11057_NAIVE_VS_CENT_MEMORY_CD4_TCELL_DN	11/183	178/13010	4.28509e-05	0.475688	0.0026014	Fam129a/Sppl2a/Atp2a2/Iqgap1/Lims1/Myo5a/Cast/Lpp/Osbpl11/Myo1f/Entpd1	11
KEGG_REGULATION_OF_ACTIN_CYTOSKELETON	KEGG_REGULATION_OF_ACTIN_CYTOSKELETON	KEGG_REGULATION_OF_ACTIN_CYTOSKELETON	11/183	178/13010	4.28509e-05	0.475688	0.0026014	Itga6/Cyfip1/Iqgap1/Itgam/Pik3r5/Pfn1/Ssh2/Itga1/Pik3cg/Nckap1l/Pak2	11
GO_PATTERN_RECOGNITION_RECEPTOR_SIGNALING_PATHWAY	GO_PATTERN_RECOGNITION_RECEPTOR_SIGNALING_PATHWAY	GO_PATTERN_RECOGNITION_RECEPTOR_SIGNALING_PATHWAY	10/183	148/13010	4.51905e-05	0.501659	0.0027266	Ifih1/Btk/Tlr4/Itgam/Tlr3/Tlr9/Pja2/Tmem173/Unc93b1/Pik3ap1	10
GSE7509_UNSTIM_VS_IFNA_STIM_IMMATURE_DC_DN	GSE7509_UNSTIM_VS_IFNA_STIM_IMMATURE_DC_DN	GSE7509_UNSTIM_VS_IFNA_STIM_IMMATURE_DC_DN	10/183	150/13010	5.06616e-05	0.562394	0.00303807	Ly75/Plcb2/Abca1/Vwa5a/Trim25/Sema4d/Erap1/Pik3cg/Nckap1l/Unc93b1	10
MORF_EIF3S6	MORF_EIF3S6	MORF_EIF3S6	9/183	121/13010	5.17102e-05	0.574035	0.00308216	Rps6/Rpl6/Rplp2/Rps12/Naca/Eif3h/Eef1d/Rpl10a/Fau	9
HORIUCHI_WTAP_TARGETS_UP	HORIUCHI_WTAP_TARGETS_UP	HORIUCHI_WTAP_TARGETS_UP	13/183	250/13010	5.28252e-05	0.586413	0.00312965	Ly75/Ifih1/Fndc3b/Abca1/Flt1/Prcp/Tlr3/Rnf213/Erap1/Cast/Itga1/Lpp/Entpd1	13
GO_RIBOSOME_BIOGENESIS	GO_RIBOSOME_BIOGENESIS	GO_RIBOSOME_BIOGENESIS	13/183	251/13010	5.5035e-05	0.610943	0.00324105	Rpl7a/Rpl12/Rpl35/Rps6/Rpl11/Rpl6/Rps16/Rps17/Rps15/Rpsa/Rpl26/Rps10/Rpl10a	13
GO_REGULATION_OF_INNATE_IMMUNE_RESPONSE	GO_REGULATION_OF_INNATE_IMMUNE_RESPONSE	GO_REGULATION_OF_INNATE_IMMUNE_RESPONSE	15/183	327/13010	5.94175e-05	0.659593	0.0034783	Stat1/Ifih1/Btk/Tlr4/Itgam/Tlr3/Tlr9/Erap1/Pak2/Parp14/H2-T23/Pja2/Tmem173/Unc93b1/Pik3ap1	15
GSE3720_LPS_VS_PMA_STIM_VD1_GAMMADELTA_TCELL_DN	GSE3720_LPS_VS_PMA_STIM_VD1_GAMMADELTA_TCELL_DN	GSE3720_LPS_VS_PMA_STIM_VD1_GAMMADELTA_TCELL_DN	10/183	153/13010	5.99233e-05	0.665209	0.00348716	Rpl12/Zyg11b/Rps26/Rpl4/Rpsa/Pik3r5/Rpl23/Rps10/Rpl10a/Fau	10
GO_INTERFERON_BETA_PRODUCTION	GO_INTERFERON_BETA_PRODUCTION	GO_INTERFERON_BETA_PRODUCTION	6/183	49/13010	6.03842e-05	0.670325	0.00348823	Ifih1/Tlr4/Trim56/Tlr3/Tlr9/Tmem173	6
GO_ERYTHROCYTE_HOMEOSTASIS	GO_ERYTHROCYTE_HOMEOSTASIS	GO_ERYTHROCYTE_HOMEOSTASIS	8/183	96/13010	6.07243e-05	0.6741	0.00348823	Stat1/Inpp5d/Ptbp3/Rps17/Ikzf1/Smad5/Rbfox2/Nckap1l	8
GO_LEUKOCYTE_MIGRATION	GO_LEUKOCYTE_MIGRATION	GO_LEUKOCYTE_MIGRATION	14/183	290/13010	6.10058e-05	0.677225	0.00348823	Inpp5d/Itga6/Mospd2/Il6ra/Tek/Ptafr/Flt1/Itgam/Cx3cr1/Itga1/Adam17/Pik3cg/Nckap1l/Dock8	14
GSE3565_CTRL_VS_LPS_INJECTED_SPLENOCYTES_UP	GSE3565_CTRL_VS_LPS_INJECTED_SPLENOCYTES_UP	GSE3565_CTRL_VS_LPS_INJECTED_SPLENOCYTES_UP	10/183	154/13010	6.33147e-05	0.702856	0.00357864	Cyfip1/Itgam/Myo5a/Cx3cr1/Pik3r5/Itga1/Pik3cg/Myo1f/Entpd1/Pik3ap1	10
GSE3720_UNSTIM_VS_LPS_STIM_VD2_GAMMADELTA_TCELL_UP	GSE3720_UNSTIM_VS_LPS_STIM_VD2_GAMMADELTA_TCELL_UP	GSE3720_UNSTIM_VS_LPS_STIM_VD2_GAMMADELTA_TCELL_UP	10/183	154/13010	6.33147e-05	0.702856	0.00357864	Rpl12/Rps3/Rps12/Rpl4/Rpsa/Rpl23/Rpl37/Rpl8/Rps10/Rpl36	10
GSE34392_ST2_KO_VS_WT_DAY8_LCMV_EFFECTOR_CD8_TCELL_UP	GSE34392_ST2_KO_VS_WT_DAY8_LCMV_EFFECTOR_CD8_TCELL_UP	GSE34392_ST2_KO_VS_WT_DAY8_LCMV_EFFECTOR_CD8_TCELL_UP	11/183	186/13010	6.39455e-05	0.709859	0.00359364	Inpp5d/Rpl35/Ralgapb/Il6ra/Itpripl2/Tep1/Tcf12/Ssh2/Ncoa1/Eif3h/Osbpl11	11
GO_DEFENSE_RESPONSE_TO_BACTERIUM	GO_DEFENSE_RESPONSE_TO_BACTERIUM	GO_DEFENSE_RESPONSE_TO_BACTERIUM	8/183	97/13010	6.53977e-05	0.72598	0.00365437	Il6ra/Tlr4/Tlr3/Tlr9/Nlrp1a/Adam17/H2-T23/Mpeg1	8
GO_EXTERNAL_SIDE_OF_PLASMA_MEMBRANE	GO_EXTERNAL_SIDE_OF_PLASMA_MEMBRANE	GO_EXTERNAL_SIDE_OF_PLASMA_MEMBRANE	11/183	189/13010	7.38845e-05	0.820192	0.00410528	Ptprc/Itga6/Il6ra/Abca1/Tlr4/Itgam/Clcn3/Cx3cr1/Itga1/Heg1/H2-T23	11
GSE37301_HEMATOPOIETIC_STEM_CELL_VS_CD4_TCELL_UP	GSE37301_HEMATOPOIETIC_STEM_CELL_VS_CD4_TCELL_UP	GSE37301_HEMATOPOIETIC_STEM_CELL_VS_CD4_TCELL_UP	10/183	157/13010	7.44861e-05	0.82687	0.00411546	Stat1/Ptafr/Edem1/Rassf4/Tep1/Myo5a/Tlr9/Pik3cg/Csf1r/Pik3ap1	10
GNF2_STAT6	GNF2_STAT6	GNF2_STAT6	7/183	74/13010	7.89766e-05	0.876719	0.00433918	Inpp5d/Laptm5/Mob1a/Iqgap1/Dock2/Pak2/H2-T23	7
GNF2_CD48	GNF2_CD48	GNF2_CD48	5/183	33/13010	8.98786e-05	0.997743	0.00488361	Inpp5d/Ptprc/Laptm5/Dock2/H2-T23	5
GO_REGULATION_OF_PHOSPHOLIPASE_C_ACTIVITY	GO_REGULATION_OF_PHOSPHOLIPASE_C_ACTIVITY	GO_REGULATION_OF_PHOSPHOLIPASE_C_ACTIVITY	5/183	33/13010	8.98786e-05	0.997743	0.00488361	Plcb2/Ptafr/Flt1/Bicd1/Gnaq	5
GSE40666_UNTREATED_VS_IFNA_STIM_STAT1_KO_CD8_TCELL_90MIN_UP	GSE40666_UNTREATED_VS_IFNA_STIM_STAT1_KO_CD8_TCELL_90MIN_UP	GSE40666_UNTREATED_VS_IFNA_STIM_STAT1_KO_CD8_TCELL_90MIN_UP	9/183	130/13010	9.04459e-05	1	0.00488743	Stat1/Ly75/Ifih1/Dmxl2/Rnf213/Sema4d/Parp14/Dtx3l/H2-T23	9
GO_RIBOSOME_ASSEMBLY	GO_RIBOSOME_ASSEMBLY	GO_RIBOSOME_ASSEMBLY	6/183	53/13010	9.46262e-05	1	0.00508538	Rpl12/Rpl11/Rpl6/Rps15/Rpsa/Rps10	6
GSE24634_NAIVE_CD4_TCELL_VS_DAY3_IL4_CONV_TREG_UP	GSE24634_NAIVE_CD4_TCELL_VS_DAY3_IL4_CONV_TREG_UP	GSE24634_NAIVE_CD4_TCELL_VS_DAY3_IL4_CONV_TREG_UP	10/183	162/13010	9.68261e-05	1	0.00517532	Itga6/Syf2/Rpl11/Gcc2/Cx3cr1/Nlrp1a/Rpl19/Cast/Pfdn5/Rpl36	10
GO_I_KAPPAB_PHOSPHORYLATION	GO_I_KAPPAB_PHOSPHORYLATION	GO_I_KAPPAB_PHOSPHORYLATION	4/183	18/13010	9.93457e-05	1	0.00528129	Tlr4/Tlr3/Tlr9/Cx3cr1	4
GSE18791_CTRL_VS_NEWCASTLE_VIRUS_DC_6H_DN	GSE18791_CTRL_VS_NEWCASTLE_VIRUS_DC_6H_DN	GSE18791_CTRL_VS_NEWCASTLE_VIRUS_DC_6H_DN	10/183	163/13010	0.000101916	1	0.0053888	Stat1/Ifih1/Trim56/Znrf2/Trim25/Rnf213/Sema4d/Parp14/Dtx3l/Unc93b1	10
ANDERSEN_LIVER_CANCER_KRT19_UP	ANDERSEN_LIVER_CANCER_KRT19_UP	ANDERSEN_LIVER_CANCER_KRT19_UP	5/183	34/13010	0.000104182	1	0.00545003	Rpl13a/Rps17/Rpl27a/Rps12/Rpl10a	5
GNF2_CD97	GNF2_CD97	GNF2_CD97	5/183	34/13010	0.000104182	1	0.00545003	Ptprc/Iqgap1/Cx3cr1/Myo1f/H2-T23	5
GNF2_CD53	GNF2_CD53	GNF2_CD53	6/183	54/13010	0.000105224	1	0.00547539	Inpp5d/Ptprc/Laptm5/Dock2/Pak2/H2-T23	6
GSE3720_UNSTIM_VS_PMA_STIM_VD1_GAMMADELTA_TCELL_UP	GSE3720_UNSTIM_VS_PMA_STIM_VD1_GAMMADELTA_TCELL_UP	GSE3720_UNSTIM_VS_PMA_STIM_VD1_GAMMADELTA_TCELL_UP	10/183	164/13010	0.000107231	1	0.00555045	Rpl12/Rps3/Rps12/Naca/Rpl4/Rpsa/Rpl23/Rpl19/Eif3h/Rpl8	10
GO_TUMOR_NECROSIS_FACTOR_SUPERFAMILY_CYTOKINE_PRODUCTION	GO_TUMOR_NECROSIS_FACTOR_SUPERFAMILY_CYTOKINE_PRODUCTION	GO_TUMOR_NECROSIS_FACTOR_SUPERFAMILY_CYTOKINE_PRODUCTION	8/183	105/13010	0.000114689	1	0.00590545	Ptprc/Ifih1/Tlr4/Ptafr/Tlr3/Tlr9/Cx3cr1/H2-T23	8
GO_B_CELL_PROLIFERATION	GO_B_CELL_PROLIFERATION	GO_B_CELL_PROLIFERATION	6/183	55/13010	0.000116743	1	0.00597989	Inpp5d/Ptprc/Btk/Tlr4/Tlr9/Nckap1l	6
GO_CYTOKINE_METABOLIC_PROCESS	GO_CYTOKINE_METABOLIC_PROCESS	GO_CYTOKINE_METABOLIC_PROCESS	7/183	79/13010	0.000119927	1	0.00611113	Inpp5d/Ptprc/Tlr4/Ptafr/Tlr3/Tlr9/Cx3cr1	7
TAKEDA_TARGETS_OF_NUP98_HOXA9_FUSION_3D_UP	TAKEDA_TARGETS_OF_NUP98_HOXA9_FUSION_3D_UP	TAKEDA_TARGETS_OF_NUP98_HOXA9_FUSION_3D_UP	9/183	135/13010	0.000120913	1	0.00612963	Stat1/Ifih1/Mecom/Dmxl2/Trim25/Rnf213/Parp14/Dtx3l/Eif2ak2	9
HOLLEMAN_ASPARAGINASE_RESISTANCE_ALL_UP	HOLLEMAN_ASPARAGINASE_RESISTANCE_ALL_UP	HOLLEMAN_ASPARAGINASE_RESISTANCE_ALL_UP	4/183	19/13010	0.00012446	1	0.00622059	Rpl7a/Rpl11/Rpl6/Rps3	4
GSE13485_PRE_VS_POST_YF17D_VACCINATION_PBMC_DN	GSE13485_PRE_VS_POST_YF17D_VACCINATION_PBMC_DN	GSE13485_PRE_VS_POST_YF17D_VACCINATION_PBMC_DN	10/183	167/13010	0.000124605	1	0.00622059	Stat1/Ifih1/Cysltr1/Btk/Dnajc16/Cx3cr1/Parp14/Dtx3l/Eif2ak2/Pik3ap1	10
GSE1460_CD4_THYMOCYTE_VS_NAIVE_CD4_TCELL_ADULT_BLOOD_DN	GSE1460_CD4_THYMOCYTE_VS_NAIVE_CD4_TCELL_ADULT_BLOOD_DN	GSE1460_CD4_THYMOCYTE_VS_NAIVE_CD4_TCELL_ADULT_BLOOD_DN	10/183	167/13010	0.000124605	1	0.00622059	Ly75/Ppip5k1/Fndc3b/Il6ra/Rps6/Creb3l2/Rpl27a/Nlrp1a/Rpl19/Fau	10
GO_POSITIVE_REGULATION_OF_NIK_NF_KAPPAB_SIGNALING	GO_POSITIVE_REGULATION_OF_NIK_NF_KAPPAB_SIGNALING	GO_POSITIVE_REGULATION_OF_NIK_NF_KAPPAB_SIGNALING	6/183	56/13010	0.000129241	1	0.00641947	Tlr4/Rps3/Lims1/Tlr3/Tlr9/Eif2ak2	6
GSE13485_CTRL_VS_DAY7_YF17D_VACCINE_PBMC_UP	GSE13485_CTRL_VS_DAY7_YF17D_VACCINE_PBMC_UP	GSE13485_CTRL_VS_DAY7_YF17D_VACCINE_PBMC_UP	9/183	137/13010	0.000135297	1	0.00668649	Rps6/Rpl11/Rpl6/Rps16/Rplp2/Naca/Rpl4/Eif3h/Atp8b1	9
GSE43863_DAY6_EFF_VS_DAY150_MEM_LY6C_INT_CXCR5POS_CD4_TCELL_DN	GSE43863_DAY6_EFF_VS_DAY150_MEM_LY6C_INT_CXCR5POS_CD4_TCELL_DN	GSE43863_DAY6_EFF_VS_DAY150_MEM_LY6C_INT_CXCR5POS_CD4_TCELL_DN	10/183	169/13010	0.000137464	1	0.0067596	Inpp5d/Laptm5/Pde3b/Lpcat2/Dock2/Ssh2/Hexb/Pik3cg/Pld4/Mpeg1	10
POMEROY_MEDULLOBLASTOMA_DESMOPLASIC_VS_CLASSIC_DN	POMEROY_MEDULLOBLASTOMA_DESMOPLASIC_VS_CLASSIC_DN	POMEROY_MEDULLOBLASTOMA_DESMOPLASIC_VS_CLASSIC_DN	6/183	57/13010	0.000142777	1	0.00698597	Cyfip1/Rps17/Tcf12/Rps23/Rps10/Rpl10a	6
GO_INTERFERON_BETA_BIOSYNTHETIC_PROCESS	GO_INTERFERON_BETA_BIOSYNTHETIC_PROCESS	GO_INTERFERON_BETA_BIOSYNTHETIC_PROCESS	3/183	8/13010	0.000145556	1	0.00708667	Tlr4/Tlr3/Tlr9	3
GO_PEPTIDYL_TYROSINE_MODIFICATION	GO_PEPTIDYL_TYROSINE_MODIFICATION	GO_PEPTIDYL_TYROSINE_MODIFICATION	13/183	277/13010	0.000148754	1	0.00720667	Ptprc/Ddr2/Btk/Il6ra/Tek/Flt1/Iqgap1/Sema4d/Adam17/Pak2/Parp14/Eif2ak2/Csf1r	13
GSE21927_SPLEEN_C57BL6_VS_EL4_TUMOR_BALBC_MONOCYTES_UP	GSE21927_SPLEEN_C57BL6_VS_EL4_TUMOR_BALBC_MONOCYTES_UP	GSE21927_SPLEEN_C57BL6_VS_EL4_TUMOR_BALBC_MONOCYTES_UP	10/183	171/13010	0.000151426	1	0.00730016	Ptprc/Man1a2/Syf2/Rpl11/Gcc2/Naca/Rpl13/Vwa5a/Cx3cr1/Eif3h	10
GO_SECRETORY_GRANULE_MEMBRANE	GO_SECRETORY_GRANULE_MEMBRANE	GO_SECRETORY_GRANULE_MEMBRANE	12/183	241/13010	0.000154857	1	0.00742917	Ptprc/Mospd2/Cpne3/Ptafr/Iqgap1/Prcp/Itgam/Ptprb/Lhfpl2/Nckap1l/H2-T23/Tmem173	12
GO_POSITIVE_REGULATION_OF_B_CELL_ACTIVATION	GO_POSITIVE_REGULATION_OF_B_CELL_ACTIVATION	GO_POSITIVE_REGULATION_OF_B_CELL_ACTIVATION	6/183	58/13010	0.000157412	1	0.00747982	Inpp5d/Ptprc/Btk/Tlr4/Tlr9/Nckap1l	6
GSE12366_PLASMA_CELL_VS_NAIVE_BCELL_DN	GSE12366_PLASMA_CELL_VS_NAIVE_BCELL_DN	GSE12366_PLASMA_CELL_VS_NAIVE_BCELL_DN	10/183	172/13010	0.000158844	1	0.00747982	Inpp5d/Ptprc/Btk/Ptbp3/Rpl28/Rps16/Osbpl11/Parp14/Rpl36/Atp8b1	10
GSE36527_CD69_NEG_VS_POS_TREG_CD62L_LOS_KLRG1_NEG_UP	GSE36527_CD69_NEG_VS_POS_TREG_CD62L_LOS_KLRG1_NEG_UP	GSE36527_CD69_NEG_VS_POS_TREG_CD62L_LOS_KLRG1_NEG_UP	10/183	172/13010	0.000158844	1	0.00747982	Stat1/Tor1aip2/Ifih1/Gbp7/Trim25/Parp14/Cyyr1/Rps10/H2-T23/Eif2ak2	10
MARKEY_RB1_ACUTE_LOF_DN	MARKEY_RB1_ACUTE_LOF_DN	MARKEY_RB1_ACUTE_LOF_DN	11/183	206/13010	0.000158955	1	0.00747982	Stat1/Ptprc/Tor1aip2/Ifih1/Abca1/Iqgap1/Itgam/Nckap1l/Gabpa/Csf1r/Mpeg1	11
GO_POSITIVE_REGULATION_OF_CELL_CELL_ADHESION	GO_POSITIVE_REGULATION_OF_CELL_CELL_ADHESION	GO_POSITIVE_REGULATION_OF_CELL_CELL_ADHESION	10/183	173/13010	0.000166566	1	0.00769076	Il1rl2/Ptprc/Itga6/Il6ra/Ptafr/Rps3/Nckap1l/Pak2/H2-T23/Dock8	10
GSE20727_H2O2_VS_ROS_INHIBITOR_TREATED_DC_DN	GSE20727_H2O2_VS_ROS_INHIBITOR_TREATED_DC_DN	GSE20727_H2O2_VS_ROS_INHIBITOR_TREATED_DC_DN	10/183	173/13010	0.000166566	1	0.00769076	Rpl35/Arhgap29/Zyg11b/Trim56/Rplp2/Ssh2/Slfn5/Rpl37/Rpl36/Rpl17	10
GSE42724_NAIVE_VS_B1_BCELL_DN	GSE42724_NAIVE_VS_B1_BCELL_DN	GSE42724_NAIVE_VS_B1_BCELL_DN	10/183	173/13010	0.000166566	1	0.00769076	Rpl7a/Rps6/Rpl13a/Rps17/Rps3/Rpl13/Rpl4/Rpsa/Rpl26/Rpl8	10
GSE43863_NAIVE_VS_MEMORY_TFH_CD4_TCELL_D150_LCMV_UP	GSE43863_NAIVE_VS_MEMORY_TFH_CD4_TCELL_D150_LCMV_UP	GSE43863_NAIVE_VS_MEMORY_TFH_CD4_TCELL_D150_LCMV_UP	10/183	173/13010	0.000166566	1	0.00769076	Ptprc/Il6ra/Abca1/Laptm5/Pde3b/Lpcat2/Dock2/Ssh2/Hexb/Pik3cg	10
WANG_RESPONSE_TO_GSK3_INHIBITOR_SB216763_UP	WANG_RESPONSE_TO_GSK3_INHIBITOR_SB216763_UP	WANG_RESPONSE_TO_GSK3_INHIBITOR_SB216763_UP	13/183	281/13010	0.000171406	1	0.0078769	Ptprc/Ifih1/Ctnnd1/Zyg11b/Rpl28/Snrpn/Prcp/Dmxl2/Myo5a/Rnf213/Lhfpl2/Hexb/Naip2	13
GO_POLYOL_METABOLIC_PROCESS	GO_POLYOL_METABOLIC_PROCESS	GO_POLYOL_METABOLIC_PROCESS	6/183	59/13010	0.000173209	1	0.0078769	Inpp4a/Inpp5d/Plcb2/Ppip5k1/Pld4/Synj1	6
SANA_RESPONSE_TO_IFNG_UP	SANA_RESPONSE_TO_IFNG_UP	SANA_RESPONSE_TO_IFNG_UP	6/183	59/13010	0.000173209	1	0.0078769	Stat1/Ifih1/Rnf213/Parp14/Dtx3l/H2-T23	6
GSE10325_MYELOID_VS_LUPUS_MYELOID_DN	GSE10325_MYELOID_VS_LUPUS_MYELOID_DN	GSE10325_MYELOID_VS_LUPUS_MYELOID_DN	10/183	174/13010	0.000174602	1	0.0078769	Stat1/Fam129a/Ifih1/Atp2a2/Fam168a/Sema4d/Naip2/Adam17/Gabpa/Eif2ak2	10
GSE30083_SP1_VS_SP4_THYMOCYTE_DN	GSE30083_SP1_VS_SP4_THYMOCYTE_DN	GSE30083_SP1_VS_SP4_THYMOCYTE_DN	10/183	174/13010	0.000174602	1	0.0078769	Fam129a/Ly75/Ifih1/Itga6/Il6ra/Gbp7/Abca1/Pde3b/Rnf213/Dtx3l	10
GCM_PSME1	GCM_PSME1	GCM_PSME1	7/183	84/13010	0.00017666	1	0.00793337	Rpl11/Rpl6/Naca/Pfn1/Rpl19/Rpl10a/Rpl17	7
MODULE_64	MODULE_64	MODULE_64	15/183	361/13010	0.000178323	1	0.00797165	Stat1/Ptprc/Ddr2/Il6ra/Abca1/Tek/Laptm5/Ptafr/Flt1/Itgam/Tlr3/Cx3cr1/Sema4d/Nckap1l/H2-T23	15
GO_BASAL_PART_OF_CELL	GO_BASAL_PART_OF_CELL	GO_BASAL_PART_OF_CELL	5/183	38/13010	0.000179574	1	0.00799126	Itga6/Shroom4/Tek/Prcp/Itga1	5
GSE13411_PLASMA_CELL_VS_MEMORY_BCELL_DN	GSE13411_PLASMA_CELL_VS_MEMORY_BCELL_DN	GSE13411_PLASMA_CELL_VS_MEMORY_BCELL_DN	10/183	175/13010	0.000182962	1	0.00806898	Inpp5d/Btk/Laptm5/Rps12/Dock2/Pfdn5/Pak2/Rps10/Myo1f/H2-T23	10
GSE21380_NON_TFH_VS_TFH_CD4_TCELL_UP	GSE21380_NON_TFH_VS_TFH_CD4_TCELL_UP	GSE21380_NON_TFH_VS_TFH_CD4_TCELL_UP	10/183	175/13010	0.000182962	1	0.00806898	Inpp4a/Tlr4/Tmem119/Dock2/Nckap1l/Lpp/Parp14/Tmem173/Unc93b1/Dock8	10
GO_POSITIVE_REGULATION_OF_PROTEIN_SERINE_THREONINE_KINASE_ACTIVITY	GO_POSITIVE_REGULATION_OF_PROTEIN_SERINE_THREONINE_KINASE_ACTIVITY	GO_POSITIVE_REGULATION_OF_PROTEIN_SERINE_THREONINE_KINASE_ACTIVITY	13/183	283/13010	0.000183805	1	0.00806996	Ptprc/Tgfbr1/Tlr4/Flt1/Iqgap1/Rps3/Tlr9/Pik3r5/Itga1/Adam17/Pik3cg/Eif2ak2/Csf1r	13
GSE30083_SP1_VS_SP2_THYMOCYTE_DN	GSE30083_SP1_VS_SP2_THYMOCYTE_DN	GSE30083_SP1_VS_SP2_THYMOCYTE_DN	9/183	143/13010	0.000187301	1	0.00818692	Ifih1/Ppip5k1/Abca1/Pde3b/Itgam/Slfn5/Cast/Parp14/Dtx3l	9
GO_RIBOSOMAL_SMALL_SUBUNIT_BIOGENESIS	GO_RIBOSOMAL_SMALL_SUBUNIT_BIOGENESIS	GO_RIBOSOMAL_SMALL_SUBUNIT_BIOGENESIS	6/183	60/13010	0.000190232	1	0.00827825	Rps6/Rps16/Rps17/Rps15/Rpsa/Rps10	6
GO_TYPE_I_INTERFERON_PRODUCTION	GO_TYPE_I_INTERFERON_PRODUCTION	GO_TYPE_I_INTERFERON_PRODUCTION	8/183	113/13010	0.000191355	1	0.00829043	Stat1/Ifih1/Tlr4/Trim56/Tlr3/Tlr9/Trim25/Tmem173	8
GSE17721_LPS_VS_POLYIC_12H_BMDC_DN	GSE17721_LPS_VS_POLYIC_12H_BMDC_DN	GSE17721_LPS_VS_POLYIC_12H_BMDC_DN	10/183	177/13010	0.000200696	1	0.00861098	Cpne3/Laptm5/Flt1/Rpl28/Prcp/Tlr3/Tlr9/Rpl19/Eif3h/Rps10	10
GSE29618_PRE_VS_DAY7_POST_TIV_FLU_VACCINE_PDC_DN	GSE29618_PRE_VS_DAY7_POST_TIV_FLU_VACCINE_PDC_DN	GSE29618_PRE_VS_DAY7_POST_TIV_FLU_VACCINE_PDC_DN	10/183	177/13010	0.000200696	1	0.00861098	Rpl35/Naca/Scamp2/Ikzf1/Pfn1/Rpl19/Rpl37/Lpp/Pak2/Gnaq	10
GO_MYELOID_LEUKOCYTE_MEDIATED_IMMUNITY	GO_MYELOID_LEUKOCYTE_MEDIATED_IMMUNITY	GO_MYELOID_LEUKOCYTE_MEDIATED_IMMUNITY	17/183	449/13010	0.000201381	1	0.00861098	Ptprc/Btk/Mospd2/Cpne3/Ptafr/Cyfip1/Iqgap1/Prcp/Itgam/Ptprb/Dock2/Hexb/Adam17/Pik3cg/Nckap1l/H2-T23/Tmem173	17
GO_TOLL_LIKE_RECEPTOR_SIGNALING_PATHWAY	GO_TOLL_LIKE_RECEPTOR_SIGNALING_PATHWAY	GO_TOLL_LIKE_RECEPTOR_SIGNALING_PATHWAY	8/183	114/13010	0.000203361	1	0.00863986	Btk/Tlr4/Itgam/Tlr3/Tlr9/Pja2/Unc93b1/Pik3ap1	8
GO_POSITIVE_REGULATION_OF_RESPONSE_TO_EXTERNAL_STIMULUS	GO_POSITIVE_REGULATION_OF_RESPONSE_TO_EXTERNAL_STIMULUS	GO_POSITIVE_REGULATION_OF_RESPONSE_TO_EXTERNAL_STIMULUS	11/183	212/13010	0.000204286	1	0.00863986	Btk/Mospd2/Il6ra/Tlr4/Itgam/Tlr3/Tlr9/Adam17/Pik3cg/Nckap1l/H2-T23	11
MORF_CCNI	MORF_CCNI	MORF_CCNI	7/183	86/13010	0.000204691	1	0.00863986	Rps6/Rplp2/Rps12/Naca/Eif3h/Rpl10a/Fau	7
GSE24634_NAIVE_CD4_TCELL_VS_DAY10_IL4_CONV_TREG_UP	GSE24634_NAIVE_CD4_TCELL_VS_DAY10_IL4_CONV_TREG_UP	GSE24634_NAIVE_CD4_TCELL_VS_DAY10_IL4_CONV_TREG_UP	9/183	145/13010	0.000207958	1	0.00874023	Rpl35/Itga6/Rpl11/Adam22/Rpl27a/Rps12/Rpl19/Pfdn5/Fau	9
GSE36826_NORMAL_VS_STAPH_AUREUS_INF_IL1R_KO_SKIN_DN	GSE36826_NORMAL_VS_STAPH_AUREUS_INF_IL1R_KO_SKIN_DN	GSE36826_NORMAL_VS_STAPH_AUREUS_INF_IL1R_KO_SKIN_DN	10/183	179/13010	0.000219854	1	0.0092009	Plcb2/Atrn/Htt/Rps3/Naca/Rps23/Rpl8/Osbpl11/Csf1r/Fau	10
GO_IMMUNE_RESPONSE_REGULATING_SIGNALING_PATHWAY	GO_IMMUNE_RESPONSE_REGULATING_SIGNALING_PATHWAY	GO_IMMUNE_RESPONSE_REGULATING_SIGNALING_PATHWAY	16/183	410/13010	0.000221782	1	0.00924222	Inpp5d/Ptprc/Ifih1/Btk/Tlr4/Cyfip1/Rps3/Itgam/Tlr3/Tlr9/Nckap1l/Pak2/Pja2/Tmem173/Unc93b1/Pik3ap1	16
REACTOME_DISEASES_OF_IMMUNE_SYSTEM	REACTOME_DISEASES_OF_IMMUNE_SYSTEM	REACTOME_DISEASES_OF_IMMUNE_SYSTEM	4/183	22/13010	0.000227265	1	0.00943075	Btk/Tlr4/Tlr3/Unc93b1	4
GSE24210_CTRL_VS_IL35_TREATED_TCONV_CD4_TCELL_UP	GSE24210_CTRL_VS_IL35_TREATED_TCONV_CD4_TCELL_UP	GSE24210_CTRL_VS_IL35_TREATED_TCONV_CD4_TCELL_UP	10/183	180/13010	0.000229995	1	0.00948399	Ptprc/Psd4/Itga6/Tlr4/Creb3l2/Rassf4/Nckap1l/Lpp/Dtx3l/Cep192	10
GSE3920_IFNB_VS_IFNG_TREATED_ENDOTHELIAL_CELL_UP	GSE3920_IFNB_VS_IFNG_TREATED_ENDOTHELIAL_CELL_UP	GSE3920_IFNB_VS_IFNG_TREATED_ENDOTHELIAL_CELL_UP	9/183	147/13010	0.000230476	1	0.00948399	Il1rl2/Rpl12/Cysltr1/Il6ra/Rps12/Rps26/Trim25/Rpl23/Rpl37	9
GO_POSITIVE_REGULATION_OF_INFLAMMATORY_RESPONSE	GO_POSITIVE_REGULATION_OF_INFLAMMATORY_RESPONSE	GO_POSITIVE_REGULATION_OF_INFLAMMATORY_RESPONSE	7/183	88/13010	0.000236208	1	0.00967935	Btk/Tlr4/Itgam/Tlr3/Tlr9/Pik3cg/H2-T23	7
GSE43863_TFH_VS_LY6C_LOW_CXCR5NEG_EFFECTOR_CD4_TCELL_UP	GSE43863_TFH_VS_LY6C_LOW_CXCR5NEG_EFFECTOR_CD4_TCELL_UP	GSE43863_TFH_VS_LY6C_LOW_CXCR5NEG_EFFECTOR_CD4_TCELL_UP	10/183	182/13010	0.000251458	1	0.0102191	Stat1/Fam129a/Tor1aip2/Cpne3/Prkaa2/Myo5a/Rnf213/Parp14/Dtx3l/Pik3ap1	10
GSE5503_PLN_DC_VS_SPLEEN_DC_ACTIVATED_ALLOGENIC_TCELL_DN	GSE5503_PLN_DC_VS_SPLEEN_DC_ACTIVATED_ALLOGENIC_TCELL_DN	GSE5503_PLN_DC_VS_SPLEEN_DC_ACTIVATED_ALLOGENIC_TCELL_DN	10/183	182/13010	0.000251458	1	0.0102191	Ptprc/Ifih1/Man1a2/Zyg11b/Rps16/Gcc2/Rpl18a/Ikzf1/Osbpl11/Wdr7	10
GO_POSITIVE_REGULATION_OF_LEUKOCYTE_CELL_CELL_ADHESION	GO_POSITIVE_REGULATION_OF_LEUKOCYTE_CELL_CELL_ADHESION	GO_POSITIVE_REGULATION_OF_LEUKOCYTE_CELL_CELL_ADHESION	9/183	149/13010	0.000254984	1	0.0102775	Il1rl2/Ptprc/Il6ra/Ptafr/Rps3/Nckap1l/Pak2/H2-T23/Dock8	9
GSE9006_TYPE_1_DIABETES_AT_DX_VS_4MONTH_POST_DX_PBMC_DN	GSE9006_TYPE_1_DIABETES_AT_DX_VS_4MONTH_POST_DX_PBMC_DN	GSE9006_TYPE_1_DIABETES_AT_DX_VS_4MONTH_POST_DX_PBMC_DN	9/183	149/13010	0.000254984	1	0.0102775	Rpl7a/Rpl12/Rps16/Tep1/Rpl19/Pfdn5/Lpp/Rps10/Rpl10a	9
GSE21360_NAIVE_VS_PRIMARY_MEMORY_CD8_TCELL_DN	GSE21360_NAIVE_VS_PRIMARY_MEMORY_CD8_TCELL_DN	GSE21360_NAIVE_VS_PRIMARY_MEMORY_CD8_TCELL_DN	10/183	183/13010	0.000262804	1	0.0105494	Tgfbr1/Laptm5/Slc29a3/Vwa5a/Cx3cr1/Trim25/Abcc3/Hexb/Pld4/Osbpl11	10
GO_POSITIVE_REGULATION_OF_CELL_ADHESION	GO_POSITIVE_REGULATION_OF_CELL_ADHESION	GO_POSITIVE_REGULATION_OF_CELL_ADHESION	13/183	294/13010	0.000266705	1	0.0106289	Il1rl2/Ptprc/Itga6/Il6ra/Tek/Ptafr/Iqgap1/Rps3/Lims1/Nckap1l/Pak2/H2-T23/Dock8	13
GO_REGULATION_OF_LEUKOCYTE_PROLIFERATION	GO_REGULATION_OF_LEUKOCYTE_PROLIFERATION	GO_REGULATION_OF_LEUKOCYTE_PROLIFERATION	9/183	150/13010	0.000268026	1	0.0106289	Inpp5d/Ptprc/Btk/Il6ra/Tlr4/Rps3/Tlr9/Nckap1l/H2-T23	9
GSE19888_ADENOSINE_A3R_INH_VS_ACT_IN_MAST_CELL_DN	GSE19888_ADENOSINE_A3R_INH_VS_ACT_IN_MAST_CELL_DN	GSE19888_ADENOSINE_A3R_INH_VS_ACT_IN_MAST_CELL_DN	9/183	150/13010	0.000268026	1	0.0106289	Gbp7/Wdfy4/Vwa5a/Dock2/Rnf213/Parp14/Prkd3/Tmem173/Mpeg1	9
GNF2_MBD4	GNF2_MBD4	GNF2_MBD4	4/183	23/13010	0.000272103	1	0.0107472	Naca/Rps23/Pfdn5/Fau	4
GO_POSITIVE_REGULATION_OF_MAP_KINASE_ACTIVITY	GO_POSITIVE_REGULATION_OF_MAP_KINASE_ACTIVITY	GO_POSITIVE_REGULATION_OF_MAP_KINASE_ACTIVITY	11/183	220/13010	0.000281403	1	0.0110343	Ptprc/Tgfbr1/Tlr4/Flt1/Iqgap1/Rps3/Tlr9/Pik3r5/Itga1/Pik3cg/Eif2ak2	11
GO_INOSITOL_LIPID_MEDIATED_SIGNALING	GO_INOSITOL_LIPID_MEDIATED_SIGNALING	GO_INOSITOL_LIPID_MEDIATED_SIGNALING	9/183	151/13010	0.000281616	1	0.0110343	Plcb2/Tek/Ptafr/Flt1/Pik3r5/Sema4d/Pik3cg/Csf1r/Pik3ap1	9
GO_CADHERIN_BINDING	GO_CADHERIN_BINDING	GO_CADHERIN_BINDING	13/183	296/13010	0.000284789	1	0.0111042	Stat1/Rpl7a/Itga6/Ctnnd1/Rpl6/Tjp1/Iqgap1/Rps26/Pfn1/Trim25/Cast/Eef1d/Pak2	13
GSE34006_A2AR_KO_VS_A2AR_AGONIST_TREATED_TREG_UP	GSE34006_A2AR_KO_VS_A2AR_AGONIST_TREATED_TREG_UP	GSE34006_A2AR_KO_VS_A2AR_AGONIST_TREATED_TREG_UP	10/183	185/13010	0.000286785	1	0.0111042	Stat1/Tor1aip2/Ifih1/Gbp7/Tlr4/Rpl13/Trim25/Parp14/H2-T23/Eif2ak2	10
GSE34156_NOD2_LIGAND_VS_TLR1_TLR2_LIGAND_6H_TREATED_MONOCYTE_UP	GSE34156_NOD2_LIGAND_VS_TLR1_TLR2_LIGAND_6H_TREATED_MONOCYTE_UP	GSE34156_NOD2_LIGAND_VS_TLR1_TLR2_LIGAND_6H_TREATED_MONOCYTE_UP	10/183	185/13010	0.000286785	1	0.0111042	Stat1/Tor1aip2/Ifih1/Gbp7/Cpne3/Pfn1/Trim25/H2-T23/Eif2ak2/Mpeg1	10
GO_POSITIVE_REGULATION_OF_LEUKOCYTE_PROLIFERATION	GO_POSITIVE_REGULATION_OF_LEUKOCYTE_PROLIFERATION	GO_POSITIVE_REGULATION_OF_LEUKOCYTE_PROLIFERATION	7/183	91/13010	0.000290707	1	0.0111287	Ptprc/Il6ra/Tlr4/Rps3/Tlr9/Nckap1l/H2-T23	7
PID_CXCR4_PATHWAY	PID_CXCR4_PATHWAY	PID_CXCR4_PATHWAY	7/183	91/13010	0.000290707	1	0.0111287	Stat1/Ptprc/Itga6/Plcb2/Pik3r5/Itga1/Pik3cg	7
WINTER_HYPOXIA_DN	WINTER_HYPOXIA_DN	WINTER_HYPOXIA_DN	5/183	42/13010	0.000290814	1	0.0111287	Inpp5d/Ptprc/Ikzf1/Dock2/Nckap1l	5
GO_RRNA_METABOLIC_PROCESS	GO_RRNA_METABOLIC_PROCESS	GO_RRNA_METABOLIC_PROCESS	10/183	186/13010	0.000299447	1	0.0112834	Rpl7a/Rpl35/Rps6/Rpl11/Rps16/Rps17/Rps15/Rpsa/Rpl26/Rpl10a	10
GSE17301_CTRL_VS_48H_IFNA2_STIM_CD8_TCELL_UP	GSE17301_CTRL_VS_48H_IFNA2_STIM_CD8_TCELL_UP	GSE17301_CTRL_VS_48H_IFNA2_STIM_CD8_TCELL_UP	10/183	186/13010	0.000299447	1	0.0112834	Ly75/Mfsd1/Flt1/Rpl13a/Pde3b/Clcn3/Stag1/Nlrp1a/Pfdn5/Cep192	10
GSE35825_UNTREATED_VS_IFNG_STIM_MACROPHAGE_DN	GSE35825_UNTREATED_VS_IFNG_STIM_MACROPHAGE_DN	GSE35825_UNTREATED_VS_IFNG_STIM_MACROPHAGE_DN	10/183	186/13010	0.000299447	1	0.0112834	Inpp4a/Ppip5k1/Edem1/Scamp2/Dock2/Nlrp1a/Ncoa1/Osbpl11/Myo1f/Pja2	10
GSE42088_UNINF_VS_LEISHMANIA_INF_DC_24H_UP	GSE42088_UNINF_VS_LEISHMANIA_INF_DC_24H_UP	GSE42088_UNINF_VS_LEISHMANIA_INF_DC_24H_UP	10/183	186/13010	0.000299447	1	0.0112834	Inpp4a/Inpp5d/Tlr4/Itgam/Naca/Clcn3/Dock2/Nlrp1a/Cast/Pja2	10
GO_TYPE_I_INTERFERON_BIOSYNTHETIC_PROCESS	GO_TYPE_I_INTERFERON_BIOSYNTHETIC_PROCESS	GO_TYPE_I_INTERFERON_BIOSYNTHETIC_PROCESS	3/183	10/13010	0.000305488	1	0.0114236	Tlr4/Tlr3/Tlr9	3
GO_UNCONVENTIONAL_MYOSIN_COMPLEX	GO_UNCONVENTIONAL_MYOSIN_COMPLEX	GO_UNCONVENTIONAL_MYOSIN_COMPLEX	3/183	10/13010	0.000305488	1	0.0114236	Myl6/Myo5a/Myo1f	3
GSE1460_DP_THYMOCYTE_VS_NAIVE_CD4_TCELL_CORD_BLOOD_DN	GSE1460_DP_THYMOCYTE_VS_NAIVE_CD4_TCELL_CORD_BLOOD_DN	GSE1460_DP_THYMOCYTE_VS_NAIVE_CD4_TCELL_CORD_BLOOD_DN	9/183	153/13010	0.000310513	1	0.0115675	Stat1/Tlr3/Abcc3/Sema4d/Erap1/Eef1d/Rpl8/H2-T23/Fau	9
GO_T_CELL_PROLIFERATION	GO_T_CELL_PROLIFERATION	GO_T_CELL_PROLIFERATION	8/183	122/13010	0.000323495	1	0.0120056	Ptprc/Il6ra/Rps3/Dock2/Pik3cg/Nckap1l/H2-T23/Dock8	8
GO_RIBONUCLEOPROTEIN_COMPLEX_SUBUNIT_ORGANIZATION	GO_RIBONUCLEOPROTEIN_COMPLEX_SUBUNIT_ORGANIZATION	GO_RIBONUCLEOPROTEIN_COMPLEX_SUBUNIT_ORGANIZATION	11/183	225/13010	0.000341095	1	0.0126112	Rpl12/Prkaa2/Rpl11/Rpl6/Bicd1/Rpl13a/Rps15/Rpsa/Rps23/Eif3h/Rps10	11
GO_ACTIVATION_OF_IMMUNE_RESPONSE	GO_ACTIVATION_OF_IMMUNE_RESPONSE	GO_ACTIVATION_OF_IMMUNE_RESPONSE	16/183	427/13010	0.000349186	1	0.012862	Inpp5d/Ptprc/Ifih1/Btk/Tlr4/Cyfip1/Rps3/Itgam/Tlr3/Tlr9/Nckap1l/Pak2/Pja2/Tmem173/Unc93b1/Pik3ap1	16
GNF2_HLA_C	GNF2_HLA_C	GNF2_HLA_C	5/183	44/13010	0.000362936	1	0.0132691	Inpp5d/Ptprc/Psd4/Laptm5/H2-T23	5
GO_POSITIVE_REGULATION_OF_CYTOKINE_BIOSYNTHETIC_PROCESS	GO_POSITIVE_REGULATION_OF_CYTOKINE_BIOSYNTHETIC_PROCESS	GO_POSITIVE_REGULATION_OF_CYTOKINE_BIOSYNTHETIC_PROCESS	5/183	44/13010	0.000362936	1	0.0132691	Ptprc/Tlr4/Ptafr/Tlr3/Tlr9	5
GO_REGULATION_OF_CELL_ACTIVATION	GO_REGULATION_OF_CELL_ACTIVATION	GO_REGULATION_OF_CELL_ACTIVATION	15/183	386/13010	0.000365638	1	0.0133183	Il1rl2/Inpp5d/Ptprc/Btk/Il6ra/Tlr4/Ptafr/Rps3/Itgam/Tlr9/Nckap1l/Pak2/H2-T23/Pja2/Dock8	15
GSE19941_LPS_VS_LPS_AND_IL10_STIM_IL10_KO_NFKBP50_KO_MACROPHAGE_DN	GSE19941_LPS_VS_LPS_AND_IL10_STIM_IL10_KO_NFKBP50_KO_MACROPHAGE_DN	GSE19941_LPS_VS_LPS_AND_IL10_STIM_IL10_KO_NFKBP50_KO_MACROPHAGE_DN	9/183	157/13010	0.000375694	1	0.0136341	Itga6/Cysltr1/Tgfbr1/Cast/Rps23/Itga1/Rpl17/Gnaq/Entpd1	9
LINDGREN_BLADDER_CANCER_CLUSTER_3_DN	LINDGREN_BLADDER_CANCER_CLUSTER_3_DN	LINDGREN_BLADDER_CANCER_CLUSTER_3_DN	10/183	192/13010	0.00038564	1	0.0139436	Mecom/Snrpn/Rps12/Lims1/Lpcat2/Vwa5a/Nlrp1a/Erap1/Rps23/Ralgapa1	10
GO_NEGATIVE_REGULATION_OF_CYTOKINE_PRODUCTION	GO_NEGATIVE_REGULATION_OF_CYTOKINE_PRODUCTION	GO_NEGATIVE_REGULATION_OF_CYTOKINE_PRODUCTION	10/183	193/13010	0.000401841	1	0.0144762	Inpp5d/Ptprc/Ifih1/Btk/Tlr4/Tlr9/Cx3cr1/Trim25/Nckap1l/H2-T23	10
GSE22886_NAIVE_TCELL_VS_NKCELL_UP	GSE22886_NAIVE_TCELL_VS_NKCELL_UP	GSE22886_NAIVE_TCELL_VS_NKCELL_UP	9/183	159/13010	0.00041229	1	0.0147984	Rpl35/Rps6/Rps3/Rpl26/Rpl19/Eif3h/Rpl8/Rps10/Rpl36	9
GO_POSITIVE_REGULATION_OF_B_CELL_DIFFERENTIATION	GO_POSITIVE_REGULATION_OF_B_CELL_DIFFERENTIATION	GO_POSITIVE_REGULATION_OF_B_CELL_DIFFERENTIATION	3/183	11/13010	0.000415706	1	0.0148668	Inpp5d/Btk/Nckap1l	3
GSE21546_UNSTIM_VS_ANTI_CD3_STIM_ELK1_KO_DP_THYMOCYTES_UP	GSE21546_UNSTIM_VS_ANTI_CD3_STIM_ELK1_KO_DP_THYMOCYTES_UP	GSE21546_UNSTIM_VS_ANTI_CD3_STIM_ELK1_KO_DP_THYMOCYTES_UP	8/183	127/13010	0.000424315	1	0.0151197	Stat1/Trim56/Trim25/Rnf213/Parp14/Dtx3l/H2-T23/Eif2ak2	8
GO_LEUKOCYTE_CELL_CELL_ADHESION	GO_LEUKOCYTE_CELL_CELL_ADHESION	GO_LEUKOCYTE_CELL_CELL_ADHESION	11/183	231/13010	0.000426474	1	0.0151417	Il1rl2/Ptprc/Il6ra/Ptafr/Rps3/Cx3cr1/Sema4d/Nckap1l/Pak2/H2-T23/Dock8	11
COULOUARN_TEMPORAL_TGFB1_SIGNATURE_UP	COULOUARN_TEMPORAL_TGFB1_SIGNATURE_UP	COULOUARN_TEMPORAL_TGFB1_SIGNATURE_UP	7/183	97/13010	0.000429942	1	0.0152099	Itga6/Sppl2a/Arhgap29/Tgfbr1/Iqgap1/Cep192/Epg5	7
GSE3982_MAC_VS_CENT_MEMORY_CD4_TCELL_DN	GSE3982_MAC_VS_CENT_MEMORY_CD4_TCELL_DN	GSE3982_MAC_VS_CENT_MEMORY_CD4_TCELL_DN	9/183	160/13010	0.000431661	1	0.015216	Inpp4a/Rps6/Rps17/Rps12/Rpl4/Ikzf1/H2-T23/Rpl36/Fau	9
GO_RESPONSE_TO_VIRUS	GO_RESPONSE_TO_VIRUS	GO_RESPONSE_TO_VIRUS	11/183	232/13010	0.000442313	1	0.0155022	Stat1/Ptprc/Ifih1/Trim56/Tlr3/Tlr9/Trim25/Dtx3l/Eif2ak2/Tmem173/Unc93b1	11
GO_POSITIVE_REGULATION_OF_MYELOID_LEUKOCYTE_MEDIATED_IMMUNITY	GO_POSITIVE_REGULATION_OF_MYELOID_LEUKOCYTE_MEDIATED_IMMUNITY	GO_POSITIVE_REGULATION_OF_MYELOID_LEUKOCYTE_MEDIATED_IMMUNITY	4/183	26/13010	0.000444509	1	0.0155022	Btk/Ptafr/Itgam/H2-T23	4
REACTOME_SYNTHESIS_OF_IP3_AND_IP4_IN_THE_CYTOSOL	REACTOME_SYNTHESIS_OF_IP3_AND_IP4_IN_THE_CYTOSOL	REACTOME_SYNTHESIS_OF_IP3_AND_IP4_IN_THE_CYTOSOL	4/183	26/13010	0.000444509	1	0.0155022	Inpp5d/Plcb2/Pld4/Synj1	4
BHATI_G2M_ARREST_BY_2METHOXYESTRADIOL_DN	BHATI_G2M_ARREST_BY_2METHOXYESTRADIOL_DN	BHATI_G2M_ARREST_BY_2METHOXYESTRADIOL_DN	7/183	98/13010	0.000457601	1	0.0159024	Rpl12/Laptm5/Rps17/Rpl26/Cast/Rpl10a/H2-T23	7
GO_POSITIVE_REGULATION_OF_PHOSPHATIDYLINOSITOL_3_KINASE_SIGNALING	GO_POSITIVE_REGULATION_OF_PHOSPHATIDYLINOSITOL_3_KINASE_SIGNALING	GO_POSITIVE_REGULATION_OF_PHOSPHATIDYLINOSITOL_3_KINASE_SIGNALING	6/183	71/13010	0.000479022	1	0.0165882	Tek/Flt1/Pik3r5/Sema4d/Pik3cg/Pik3ap1	6
GSE13547_CTRL_VS_ANTI_IGM_STIM_BCELL_12H_DN	GSE13547_CTRL_VS_ANTI_IGM_STIM_BCELL_12H_DN	GSE13547_CTRL_VS_ANTI_IGM_STIM_BCELL_12H_DN	9/183	163/13010	0.000494322	1	0.0169199	Rpl13a/Rpl13/Ssh2/Rpl19/Erap1/Eif3h/Eef1d/Pfdn5/Rpl36	9
GSE16697_CD4_TCELL_VS_TFH_CD4_TCELL_DN	GSE16697_CD4_TCELL_VS_TFH_CD4_TCELL_DN	GSE16697_CD4_TCELL_VS_TFH_CD4_TCELL_DN	9/183	163/13010	0.000494322	1	0.0169199	Ly75/Itga6/Gpr34/Il6ra/Arhgap29/Pde3b/Myl6/Erap1/Cast	9
GSE21360_PRIMARY_VS_QUATERNARY_MEMORY_CD8_TCELL_UP	GSE21360_PRIMARY_VS_QUATERNARY_MEMORY_CD8_TCELL_UP	GSE21360_PRIMARY_VS_QUATERNARY_MEMORY_CD8_TCELL_UP	9/183	163/13010	0.000494322	1	0.0169199	Il1rl2/Stat1/Ly75/Tgfbr1/Rassf4/Trim25/Rnf213/Myo1f/Entpd1	9
STAMBOLSKY_TARGETS_OF_MUTATED_TP53_DN	STAMBOLSKY_TARGETS_OF_MUTATED_TP53_DN	STAMBOLSKY_TARGETS_OF_MUTATED_TP53_DN	5/183	47/13010	0.000495483	1	0.0169199	Stat1/Tgfbr1/Ssh2/Dtx3l/H2-T23	5
LUI_THYROID_CANCER_CLUSTER_3	LUI_THYROID_CANCER_CLUSTER_3	LUI_THYROID_CANCER_CLUSTER_3	4/183	27/13010	0.000516122	1	0.0174576	Rps12/Rpl18a/Rpl10a/Rpl17	4
GO_POSITIVE_REGULATION_OF_TYPE_I_INTERFERON_PRODUCTION	GO_POSITIVE_REGULATION_OF_TYPE_I_INTERFERON_PRODUCTION	GO_POSITIVE_REGULATION_OF_TYPE_I_INTERFERON_PRODUCTION	6/183	72/13010	0.000516552	1	0.0174576	Stat1/Ifih1/Tlr4/Tlr3/Tlr9/Tmem173	6
KEGG_PHOSPHATIDYLINOSITOL_SIGNALING_SYSTEM	KEGG_PHOSPHATIDYLINOSITOL_SIGNALING_SYSTEM	KEGG_PHOSPHATIDYLINOSITOL_SIGNALING_SYSTEM	6/183	72/13010	0.000516552	1	0.0174576	Inpp4a/Inpp5d/Plcb2/Pik3r5/Pik3cg/Synj1	6
GO_POSITIVE_REGULATION_OF_NF_KAPPAB_TRANSCRIPTION_FACTOR_ACTIVITY	GO_POSITIVE_REGULATION_OF_NF_KAPPAB_TRANSCRIPTION_FACTOR_ACTIVITY	GO_POSITIVE_REGULATION_OF_NF_KAPPAB_TRANSCRIPTION_FACTOR_ACTIVITY	8/183	131/13010	0.000522189	1	0.0175276	Btk/Tlr4/Rps3/Tlr3/Tlr9/Cx3cr1/Trim25/Eif2ak2	8
GO_POSITIVE_REGULATION_OF_PEPTIDYL_TYROSINE_PHOSPHORYLATION	GO_POSITIVE_REGULATION_OF_PEPTIDYL_TYROSINE_PHOSPHORYLATION	GO_POSITIVE_REGULATION_OF_PEPTIDYL_TYROSINE_PHOSPHORYLATION	8/183	131/13010	0.000522189	1	0.0175276	Ptprc/Il6ra/Iqgap1/Sema4d/Adam17/Pak2/Parp14/Csf1r	8
RUTELLA_RESPONSE_TO_CSF2RB_AND_IL4_DN	RUTELLA_RESPONSE_TO_CSF2RB_AND_IL4_DN	RUTELLA_RESPONSE_TO_CSF2RB_AND_IL4_DN	12/183	276/13010	0.000533867	1	0.0178249	Stat1/Syf2/Rpl28/Vwa5a/Dmxl2/Cx3cr1/Abcc3/Hexb/Ncoa1/H2-T23/Eif2ak2/Entpd1	12
GSE12366_GC_VS_NAIVE_BCELL_DN	GSE12366_GC_VS_NAIVE_BCELL_DN	GSE12366_GC_VS_NAIVE_BCELL_DN	9/183	165/13010	0.000540107	1	0.0178249	Stat1/Rpl7a/Ctnnd1/Plcb2/Rpsa/Cast/Hexb/Dtx3l/Myo1f	9
GSE13485_CTRL_VS_DAY3_YF17D_VACCINE_PBMC_DN	GSE13485_CTRL_VS_DAY3_YF17D_VACCINE_PBMC_DN	GSE13485_CTRL_VS_DAY3_YF17D_VACCINE_PBMC_DN	9/183	165/13010	0.000540107	1	0.0178249	Stat1/Ifih1/Cysltr1/Btk/Cx3cr1/Parp14/Dtx3l/Eif2ak2/Pik3ap1	9
GSE13485_DAY1_VS_DAY7_YF17D_VACCINE_PBMC_DN	GSE13485_DAY1_VS_DAY7_YF17D_VACCINE_PBMC_DN	GSE13485_DAY1_VS_DAY7_YF17D_VACCINE_PBMC_DN	9/183	165/13010	0.000540107	1	0.0178249	Stat1/Ifih1/Tlr4/Znrf2/Heg1/Parp14/Dtx3l/Eif2ak2/Pik3ap1	9
GSE3565_DUSP1_VS_WT_SPLENOCYTES_DN	GSE3565_DUSP1_VS_WT_SPLENOCYTES_DN	GSE3565_DUSP1_VS_WT_SPLENOCYTES_DN	9/183	165/13010	0.000540107	1	0.0178249	Rps3/Rps26/Tcf12/Ikzf1/Trim25/Rnf213/Rpl8/Rps10/Rpl36	9
GO_POSITIVE_REGULATION_OF_NITRIC_OXIDE_SYNTHASE_BIOSYNTHETIC_PROCESS	GO_POSITIVE_REGULATION_OF_NITRIC_OXIDE_SYNTHASE_BIOSYNTHETIC_PROCESS	GO_POSITIVE_REGULATION_OF_NITRIC_OXIDE_SYNTHASE_BIOSYNTHETIC_PROCESS	3/183	12/13010	0.000548551	1	0.0179443	Stat1/Tlr4/Tlr9	3
REACTOME_TRAFFICKING_AND_PROCESSING_OF_ENDOSOMAL_TLR	REACTOME_TRAFFICKING_AND_PROCESSING_OF_ENDOSOMAL_TLR	REACTOME_TRAFFICKING_AND_PROCESSING_OF_ENDOSOMAL_TLR	3/183	12/13010	0.000548551	1	0.0179443	Tlr3/Tlr9/Unc93b1	3
LINDGREN_BLADDER_CANCER_CLUSTER_1_UP	LINDGREN_BLADDER_CANCER_CLUSTER_1_UP	LINDGREN_BLADDER_CANCER_CLUSTER_1_UP	7/183	101/13010	0.000549199	1	0.0179443	Rpl7a/Rpl35/Tgfbr1/Rpl6/Rpl27a/Cast/Rpl10a	7
GSE15767_MED_VS_SCS_MAC_LN_UP	GSE15767_MED_VS_SCS_MAC_LN_UP	GSE15767_MED_VS_SCS_MAC_LN_UP	9/183	166/13010	0.000564271	1	0.0181355	Inpp4a/Ctnnd1/Mfsd1/Abca1/Tlr4/Tep1/Nckap1l/Osbpl11/Unc93b1	9
GSE1925_CTRL_VS_IFNG_PRIMED_MACROPHAGE_3H_IFNG_STIM_UP	GSE1925_CTRL_VS_IFNG_PRIMED_MACROPHAGE_3H_IFNG_STIM_UP	GSE1925_CTRL_VS_IFNG_PRIMED_MACROPHAGE_3H_IFNG_STIM_UP	9/183	166/13010	0.000564271	1	0.0181355	Stat1/Rpl12/Rps3/Gcc2/Naca/Rps26/Vwa5a/Parp14/Rpl36	9
GSE22886_DC_VS_MONOCYTE_DN	GSE22886_DC_VS_MONOCYTE_DN	GSE22886_DC_VS_MONOCYTE_DN	9/183	166/13010	0.000564271	1	0.0181355	Il6ra/Rps6/Cx3cr1/Nlrp1a/Sema4d/Eef1d/Myo1f/H2-T23/Fau	9
GSE26488_WT_VS_VP16_TRANSGENIC_HDAC7_KO_DOUBLE_POSITIVE_THYMOCYTE_DN	GSE26488_WT_VS_VP16_TRANSGENIC_HDAC7_KO_DOUBLE_POSITIVE_THYMOCYTE_DN	GSE26488_WT_VS_VP16_TRANSGENIC_HDAC7_KO_DOUBLE_POSITIVE_THYMOCYTE_DN	9/183	166/13010	0.000564271	1	0.0181355	Rpl12/Tgfbr1/Edem1/Cyfip1/Tlr3/Rpl13/Rpl19/Pld4/Rpl37	9
GSE2706_2H_VS_8H_R848_AND_LPS_STIM_DC_UP	GSE2706_2H_VS_8H_R848_AND_LPS_STIM_DC_UP	GSE2706_2H_VS_8H_R848_AND_LPS_STIM_DC_UP	9/183	166/13010	0.000564271	1	0.0181355	Cpne3/Rps6/Prcp/Wdfy4/Dock2/Nckap1l/Rpl10a/Myo1f/Gnaq	9
GO_ACTIVATION_OF_INNATE_IMMUNE_RESPONSE	GO_ACTIVATION_OF_INNATE_IMMUNE_RESPONSE	GO_ACTIVATION_OF_INNATE_IMMUNE_RESPONSE	11/183	239/13010	0.000567614	1	0.0181835	Ifih1/Btk/Tlr4/Itgam/Tlr3/Tlr9/Pak2/Pja2/Tmem173/Unc93b1/Pik3ap1	11
GSE12366_PLASMA_CELL_VS_MEMORY_BCELL_DN	GSE12366_PLASMA_CELL_VS_MEMORY_BCELL_DN	GSE12366_PLASMA_CELL_VS_MEMORY_BCELL_DN	9/183	167/13010	0.000589316	1	0.0188174	Inpp5d/Ptbp3/Dnajc16/Rpl27a/Pfn1/Rnf213/Pfdn5/Osbpl11/Rpl17	9
GO_NEGATIVE_REGULATION_OF_INTERLEUKIN_6_PRODUCTION	GO_NEGATIVE_REGULATION_OF_INTERLEUKIN_6_PRODUCTION	GO_NEGATIVE_REGULATION_OF_INTERLEUKIN_6_PRODUCTION	4/183	28/13010	0.000595576	1	0.0189558	Inpp5d/Tlr4/Tlr9/Nckap1l	4
KEGG_HEMATOPOIETIC_CELL_LINEAGE	KEGG_HEMATOPOIETIC_CELL_LINEAGE	KEGG_HEMATOPOIETIC_CELL_LINEAGE	5/183	49/13010	0.000602145	1	0.0190438	Itga6/Il6ra/Itgam/Itga1/Csf1r	5
GO_RESPONSE_TO_BACTERIUM	GO_RESPONSE_TO_BACTERIUM	GO_RESPONSE_TO_BACTERIUM	14/183	362/13010	0.000602214	1	0.0190438	Il6ra/Abca1/Tlr4/Ptafr/Atp2a2/Tlr3/Tlr9/Cx3cr1/Nlrp1a/Erap1/Adam17/H2-T23/Cep192/Mpeg1	14
GSE13547_CTRL_VS_ANTI_IGM_STIM_BCELL_2H_UP	GSE13547_CTRL_VS_ANTI_IGM_STIM_BCELL_2H_UP	GSE13547_CTRL_VS_ANTI_IGM_STIM_BCELL_2H_UP	9/183	168/13010	0.000615264	1	0.0193321	Stat1/Fam129a/Ly75/Ifih1/Myo5a/Trim25/Rnf213/Sema4d/Eif2ak2	9
GSE6259_DEC205_POS_DC_VS_BCELL_DN	GSE6259_DEC205_POS_DC_VS_BCELL_DN	GSE6259_DEC205_POS_DC_VS_BCELL_DN	9/183	168/13010	0.000615264	1	0.0193321	Ly75/Edem1/Vwa5a/Tlr9/Ssh2/Rpl8/Parp14/Eif2ak2/Pik3ap1	9
GSE17721_LPS_VS_GARDIQUIMOD_12H_BMDC_DN	GSE17721_LPS_VS_GARDIQUIMOD_12H_BMDC_DN	GSE17721_LPS_VS_GARDIQUIMOD_12H_BMDC_DN	9/183	169/13010	0.00064214	1	0.0200485	Il1rl2/Tmem119/Rps16/Rplp2/Cx3cr1/Adam17/Eef1d/Rps10/Prkd3	9
GSE3039_CD4_TCELL_VS_ALPHAALPHA_CD8_TCELL_DN	GSE3039_CD4_TCELL_VS_ALPHAALPHA_CD8_TCELL_DN	GSE3039_CD4_TCELL_VS_ALPHAALPHA_CD8_TCELL_DN	9/183	169/13010	0.00064214	1	0.0200485	Fam129a/Rpl35/Ifih1/Tgfbr1/Tlr3/Lpcat2/Abcc3/Pik3cg/Dock8	9
GSE23321_CD8_STEM_CELL_MEMORY_VS_NAIVE_CD8_TCELL_DN	GSE23321_CD8_STEM_CELL_MEMORY_VS_NAIVE_CD8_TCELL_DN	GSE23321_CD8_STEM_CELL_MEMORY_VS_NAIVE_CD8_TCELL_DN	9/183	170/13010	0.000669969	1	0.0208512	Ifih1/Mfsd1/Man1a2/Snrpn/Pde3b/Ssh2/Heatr5a/Nckap1l/Cep192	9
MATTIOLI_MULTIPLE_MYELOMA_WITH_14Q32_TRANSLOCATIONS	MATTIOLI_MULTIPLE_MYELOMA_WITH_14Q32_TRANSLOCATIONS	MATTIOLI_MULTIPLE_MYELOMA_WITH_14Q32_TRANSLOCATIONS	4/183	29/13010	0.000683337	1	0.0211335	Il6ra/Tlr4/Cx3cr1/Gnaq	4
REACTOME_G_PROTEIN_BETA:GAMMA_SIGNALLING	REACTOME_G_PROTEIN_BETA:GAMMA_SIGNALLING	REACTOME_G_PROTEIN_BETA:GAMMA_SIGNALLING	4/183	29/13010	0.000683337	1	0.0211335	Plcb2/Btk/Pik3r5/Pik3cg	4
GSE17721_PAM3CSK4_VS_GADIQUIMOD_24H_BMDC_UP	GSE17721_PAM3CSK4_VS_GADIQUIMOD_24H_BMDC_UP	GSE17721_PAM3CSK4_VS_GADIQUIMOD_24H_BMDC_UP	9/183	171/13010	0.000698777	1	0.0215432	Rpl7a/Cysltr1/Myl6/Tep1/Rpl26/Rpl23/Eef1d/Rbfox2/Nckap1l	9
GO_POSITIVE_REGULATION_OF_MAPK_CASCADE	GO_POSITIVE_REGULATION_OF_MAPK_CASCADE	GO_POSITIVE_REGULATION_OF_MAPK_CASCADE	15/183	412/13010	0.000719994	1	0.022128	Ptprc/Tgfbr1/Tlr4/Tek/Flt1/Iqgap1/Rps3/Tlr3/Tlr9/Pik3r5/Itga1/Pik3cg/Pja2/Eif2ak2/Csf1r	15
GO_REGULATION_OF_PHOSPHOLIPASE_ACTIVITY	GO_REGULATION_OF_PHOSPHOLIPASE_ACTIVITY	GO_REGULATION_OF_PHOSPHOLIPASE_ACTIVITY	5/183	51/13010	0.000725159	1	0.0221483	Plcb2/Ptafr/Flt1/Bicd1/Gnaq	5
TONG_INTERACT_WITH_PTTG1	TONG_INTERACT_WITH_PTTG1	TONG_INTERACT_WITH_PTTG1	5/183	51/13010	0.000725159	1	0.0221483	Ctnnd1/Rps15/Rps26/Rpl26/Rps10	5
GO_REGULATION_OF_NIK_NF_KAPPAB_SIGNALING	GO_REGULATION_OF_NIK_NF_KAPPAB_SIGNALING	GO_REGULATION_OF_NIK_NF_KAPPAB_SIGNALING	6/183	77/13010	0.000739795	1	0.0225254	Tlr4/Rps3/Lims1/Tlr3/Tlr9/Eif2ak2	6
GSE19888_ADENOSINE_A3R_ACT_VS_TCELL_MEMBRANES_ACT_IN_MAST_CELL_UP	GSE19888_ADENOSINE_A3R_ACT_VS_TCELL_MEMBRANES_ACT_IN_MAST_CELL_UP	GSE19888_ADENOSINE_A3R_ACT_VS_TCELL_MEMBRANES_ACT_IN_MAST_CELL_UP	9/183	173/13010	0.000759432	1	0.0230519	Stat1/Gbp7/Edem1/Itgam/Vwa5a/Bace1/Itga1/Nckap1l/Myo1f	9
GO_POSITIVE_REGULATION_OF_INTERFERON_BETA_PRODUCTION	GO_POSITIVE_REGULATION_OF_INTERFERON_BETA_PRODUCTION	GO_POSITIVE_REGULATION_OF_INTERFERON_BETA_PRODUCTION	4/183	30/13010	0.000779875	1	0.0235996	Ifih1/Tlr4/Tlr3/Tlr9	4
GSE16385_IFNG_TNF_VS_IL4_STIM_MACROPHAGE_UP	GSE16385_IFNG_TNF_VS_IL4_STIM_MACROPHAGE_UP	GSE16385_IFNG_TNF_VS_IL4_STIM_MACROPHAGE_UP	9/183	174/13010	0.000791332	1	0.0237131	Iqgap1/Itpripl2/Rpl18a/Cx3cr1/Dock2/Ncoa1/Nckap1l/H2-T23/Pik3ap1	9
GSE17721_POLYIC_VS_CPG_8H_BMDC_UP	GSE17721_POLYIC_VS_CPG_8H_BMDC_UP	GSE17721_POLYIC_VS_CPG_8H_BMDC_UP	9/183	174/13010	0.000791332	1	0.0237131	Inpp5d/Cysltr1/Iqgap1/Prcp/Cadps/Tlr9/H2-T23/Dock8/Entpd1	9
GSE22886_IGG_IGA_MEMORY_BCELL_VS_BM_PLASMA_CELL_UP	GSE22886_IGG_IGA_MEMORY_BCELL_VS_BM_PLASMA_CELL_UP	GSE22886_IGG_IGA_MEMORY_BCELL_VS_BM_PLASMA_CELL_UP	9/183	174/13010	0.000791332	1	0.0237131	Inpp5d/Laptm5/Rpl11/Dnajc16/Rps3/Naca/Pak2/Rpl17/Entpd1	9
REACTOME_SYNTHESIS_OF_PIPS_AT_THE_PLASMA_MEMBRANE	REACTOME_SYNTHESIS_OF_PIPS_AT_THE_PLASMA_MEMBRANE	REACTOME_SYNTHESIS_OF_PIPS_AT_THE_PLASMA_MEMBRANE	5/183	52/13010	0.000793272	1	0.0237131	Inpp4a/Inpp5d/Pik3r5/Pik3cg/Synj1	5
THEILGAARD_NEUTROPHIL_AT_SKIN_WOUND_DN	THEILGAARD_NEUTROPHIL_AT_SKIN_WOUND_DN	THEILGAARD_NEUTROPHIL_AT_SKIN_WOUND_DN	10/183	211/13010	0.000805508	1	0.024006	Inpp5d/Plcb2/Cpne3/Iqgap1/Prcp/Pde3b/Dock2/Ncoa1/Gnaq/Entpd1	10
GSE2770_UNTREATED_VS_IL12_TREATED_ACT_CD4_TCELL_48H_UP	GSE2770_UNTREATED_VS_IL12_TREATED_ACT_CD4_TCELL_48H_UP	GSE2770_UNTREATED_VS_IL12_TREATED_ACT_CD4_TCELL_48H_UP	9/183	175/13010	0.000824316	1	0.0243451	Ptprc/Ifih1/Laptm5/Stag1/Ikzf1/Cast/Ncoa1/Heatr5a/Parp14	9
GSE360_CTRL_VS_L_DONOVANI_DC_UP	GSE360_CTRL_VS_L_DONOVANI_DC_UP	GSE360_CTRL_VS_L_DONOVANI_DC_UP	9/183	175/13010	0.000824316	1	0.0243451	Inpp5d/Dnajc16/Prcp/Sacs/Pik3cg/Eif3h/Pfdn5/H2-T23/Fau	9
GSE3982_EOSINOPHIL_VS_CENT_MEMORY_CD4_TCELL_DN	GSE3982_EOSINOPHIL_VS_CENT_MEMORY_CD4_TCELL_DN	GSE3982_EOSINOPHIL_VS_CENT_MEMORY_CD4_TCELL_DN	9/183	175/13010	0.000824316	1	0.0243451	Kpna6/Rps16/Rpl13a/Rps17/Tcf12/Rpl26/Cast/Rpl36/Prkd3	9
DACOSTA_UV_RESPONSE_VIA_ERCC3_XPCS_DN	DACOSTA_UV_RESPONSE_VIA_ERCC3_XPCS_DN	DACOSTA_UV_RESPONSE_VIA_ERCC3_XPCS_DN	6/183	79/13010	0.000847486	1	0.0248376	Atrn/Ralgapb/Bicd1/Fam168a/Heg1/Atp8b1	6
KEGG_TOLL_LIKE_RECEPTOR_SIGNALING_PATHWAY	KEGG_TOLL_LIKE_RECEPTOR_SIGNALING_PATHWAY	KEGG_TOLL_LIKE_RECEPTOR_SIGNALING_PATHWAY	6/183	79/13010	0.000847486	1	0.0248376	Stat1/Tlr4/Tlr3/Tlr9/Pik3r5/Pik3cg	6
GSE37605_NOD_VS_C57BL6_IRES_GFP_TREG_DN	GSE37605_NOD_VS_C57BL6_IRES_GFP_TREG_DN	GSE37605_NOD_VS_C57BL6_IRES_GFP_TREG_DN	8/183	141/13010	0.000848566	1	0.0248376	Rpl12/Arhgap29/Trim56/Pde3b/Ikzf1/Trim25/Lpp/Prkd3	8
GSE8621_LPS_STIM_VS_LPS_PRIMED_AND_LPS_STIM_MACROPHAGE_DN	GSE8621_LPS_STIM_VS_LPS_PRIMED_AND_LPS_STIM_MACROPHAGE_DN	GSE8621_LPS_STIM_VS_LPS_PRIMED_AND_LPS_STIM_MACROPHAGE_DN	9/183	176/13010	0.000858411	1	0.0250512	Rps6/Lpcat2/Ikzf1/Pik3r5/Hexb/Pfdn5/Osbpl11/Myo1f/Mpeg1	9
GO_POSITIVE_REGULATION_OF_B_CELL_PROLIFERATION	GO_POSITIVE_REGULATION_OF_B_CELL_PROLIFERATION	GO_POSITIVE_REGULATION_OF_B_CELL_PROLIFERATION	4/183	31/13010	0.000885659	1	0.0256232	Ptprc/Tlr4/Tlr9/Nckap1l	4
GSE34205_HEALTHY_VS_RSV_INF_INFANT_PBMC_UP	GSE34205_HEALTHY_VS_RSV_INF_INFANT_PBMC_UP	GSE34205_HEALTHY_VS_RSV_INF_INFANT_PBMC_UP	8/183	142/13010	0.000888621	1	0.0256232	Rpl35/Rps3/Naca/Rpl4/Rpl19/Rps23/Rpl8/Rps10	8
GO_BILE_ACID_AND_BILE_SALT_TRANSPORT	GO_BILE_ACID_AND_BILE_SALT_TRANSPORT	GO_BILE_ACID_AND_BILE_SALT_TRANSPORT	3/183	14/13010	0.000888975	1	0.0256232	Abcc3/Ncoa1/Atp8b1	3
GO_CELLULAR_RESPONSE_TO_EXOGENOUS_DSRNA	GO_CELLULAR_RESPONSE_TO_EXOGENOUS_DSRNA	GO_CELLULAR_RESPONSE_TO_EXOGENOUS_DSRNA	3/183	14/13010	0.000888975	1	0.0256232	Ifih1/Tlr3/Tmem173	3
GSE29618_LAIV_VS_TIV_FLU_VACCINE_DAY7_BCELL_DN	GSE29618_LAIV_VS_TIV_FLU_VACCINE_DAY7_BCELL_DN	GSE29618_LAIV_VS_TIV_FLU_VACCINE_DAY7_BCELL_DN	9/183	177/13010	0.000893646	1	0.0256232	Rpl7a/Kpna6/Rpl6/Rplp2/Rps26/Nlrp1a/Ncoa1/Rpl37/Eif3h	9
GSE7219_WT_VS_NIK_NFKB2_KO_DC_UP	GSE7219_WT_VS_NIK_NFKB2_KO_DC_UP	GSE7219_WT_VS_NIK_NFKB2_KO_DC_UP	9/183	177/13010	0.000893646	1	0.0256232	Stat1/Fam129a/Gpr34/Zyg11b/Tjp1/Rnf213/Itga1/Entpd1/Pik3ap1	9
GSE17812_WT_VS_THPOK_KO_MEMORY_CD8_TCELL_UP	GSE17812_WT_VS_THPOK_KO_MEMORY_CD8_TCELL_UP	GSE17812_WT_VS_THPOK_KO_MEMORY_CD8_TCELL_UP	9/183	178/13010	0.000930048	1	0.0265124	Rpl12/Ly75/Man1a2/Arhgap29/Gbp7/Rpl13a/Lhfpl2/Eif3h/Rpl17	9
GSE33425_CD161_HIGH_VS_INT_CD8_TCELL_UP	GSE33425_CD161_HIGH_VS_INT_CD8_TCELL_UP	GSE33425_CD161_HIGH_VS_INT_CD8_TCELL_UP	9/183	178/13010	0.000930048	1	0.0265124	Itga6/Btk/Cyfip1/Iqgap1/Tep1/Pld4/Gabpa/Mpeg1/Entpd1	9
BLALOCK_ALZHEIMERS_DISEASE_INCIPIENT_UP	BLALOCK_ALZHEIMERS_DISEASE_INCIPIENT_UP	BLALOCK_ALZHEIMERS_DISEASE_INCIPIENT_UP	13/183	336/13010	0.000938841	1	0.0266678	Itga6/Il6ra/Cpne3/Ptbp3/Syf2/Prcp/Rpl13/Erap1/Cast/Itga1/Osbpl11/Eif2ak2/Atp8b1	13
GO_CELL_ADHESION_MOLECULE_BINDING	GO_CELL_ADHESION_MOLECULE_BINDING	GO_CELL_ADHESION_MOLECULE_BINDING	15/183	423/13010	0.000940923	1	0.0266678	Stat1/Rpl7a/Itga6/Ctnnd1/Adam22/Rpl6/Tjp1/Iqgap1/Rps26/Pfn1/Trim25/Cast/Adam17/Eef1d/Pak2	15
GO_LYMPHOCYTE_ACTIVATION	GO_LYMPHOCYTE_ACTIVATION	GO_LYMPHOCYTE_ACTIVATION	16/183	469/13010	0.000961569	1	0.0271746	Il1rl2/Inpp5d/Ptprc/Btk/Il6ra/Tlr4/Rps3/Tlr9/Ikzf1/Dock2/Adam17/Pik3cg/Nckap1l/Pak2/H2-T23/Dock8	16
GCM_APEX1	GCM_APEX1	GCM_APEX1	7/183	111/13010	0.000964341	1	0.0271749	Rpl6/Naca/Pfn1/Rpl19/Rps23/Rpl10a/Rpl17	7
GSE18791_CTRL_VS_NEWCASTLE_VIRUS_DC_4H_DN	GSE18791_CTRL_VS_NEWCASTLE_VIRUS_DC_4H_DN	GSE18791_CTRL_VS_NEWCASTLE_VIRUS_DC_4H_DN	8/183	144/13010	0.000973286	1	0.0272707	Ifih1/Trim56/Naca/Trim25/Rnf213/Parp14/Dtx3l/Unc93b1	8
GSE18791_CTRL_VS_NEWCASTLE_VIRUS_DC_8H_DN	GSE18791_CTRL_VS_NEWCASTLE_VIRUS_DC_8H_DN	GSE18791_CTRL_VS_NEWCASTLE_VIRUS_DC_8H_DN	8/183	144/13010	0.000973286	1	0.0272707	Ifih1/Trim56/Slfn5/Trim25/Rnf213/Sema4d/Parp14/Dtx3l	8
WANG_TUMOR_INVASIVENESS_UP	WANG_TUMOR_INVASIVENESS_UP	WANG_TUMOR_INVASIVENESS_UP	13/183	338/13010	0.000991155	1	0.0276925	Stat1/Rpl35/Rps6/Rpl6/Rpl28/Rps16/Rps3/Rplp2/Naca/Rpl19/Eif3h/Rpl8/Fau	13
GNF2_TYK2	GNF2_TYK2	GNF2_TYK2	4/183	32/13010	0.00100116	1	0.0278044	Mob1a/Dock2/Nckap1l/Pak2	4
GSE26030_UNSTIM_VS_RESTIM_TH17_DAY15_POST_POLARIZATION_DN	GSE26030_UNSTIM_VS_RESTIM_TH17_DAY15_POST_POLARIZATION_DN	GSE26030_UNSTIM_VS_RESTIM_TH17_DAY15_POST_POLARIZATION_DN	9/183	180/13010	0.00100647	1	0.0278044	Atp2a2/Rassf4/Itpripl2/Rpsa/Slfn5/Rpl23/Synj1/H2-T23/Unc93b1	9
GSE29618_MONOCYTE_VS_PDC_UP	GSE29618_MONOCYTE_VS_PDC_UP	GSE29618_MONOCYTE_VS_PDC_UP	9/183	180/13010	0.00100647	1	0.0278044	Ptprc/Tlr4/Nlrp1a/Cast/Naip2/Myo1f/H2-T23/Csf1r/Entpd1	9
GSE36392_TYPE_2_MYELOID_VS_NEUTROPHIL_IL25_TREATED_LUNG_DN	GSE36392_TYPE_2_MYELOID_VS_NEUTROPHIL_IL25_TREATED_LUNG_DN	GSE36392_TYPE_2_MYELOID_VS_NEUTROPHIL_IL25_TREATED_LUNG_DN	9/183	180/13010	0.00100647	1	0.0278044	Rpl35/Dnajc16/Flt1/Creb3l2/Edem1/Rpl19/Rps23/Rpl17/Unc93b1	9
GSE17721_CTRL_VS_PAM3CSK4_24H_BMDC_UP	GSE17721_CTRL_VS_PAM3CSK4_24H_BMDC_UP	GSE17721_CTRL_VS_PAM3CSK4_24H_BMDC_UP	9/183	181/13010	0.00104655	1	0.0287501	Inpp4a/Rpl12/Rpl35/Tgfbr1/Rpl6/Rpl28/Rps3/Rpl27a/Fau	9
GSE22601_IMMATURE_CD4_SINGLE_POSITIVE_VS_DOUBLE_POSITIVE_THYMOCYTE_DN	GSE22601_IMMATURE_CD4_SINGLE_POSITIVE_VS_DOUBLE_POSITIVE_THYMOCYTE_DN	GSE22601_IMMATURE_CD4_SINGLE_POSITIVE_VS_DOUBLE_POSITIVE_THYMOCYTE_DN	9/183	181/13010	0.00104655	1	0.0287501	Fam129a/Pde3b/Ssh2/Usp32/Trim25/Pik3cg/Parp14/Unc93b1/Entpd1	9
GO_REGULATION_OF_PROTEIN_SERINE_THREONINE_KINASE_ACTIVITY	GO_REGULATION_OF_PROTEIN_SERINE_THREONINE_KINASE_ACTIVITY	GO_REGULATION_OF_PROTEIN_SERINE_THREONINE_KINASE_ACTIVITY	15/183	428/13010	0.00105893	1	0.0290092	Ptprc/Tgfbr1/Tlr4/Htt/Flt1/Iqgap1/Rps3/Tlr9/Pik3r5/Itga1/Adam17/Pik3cg/Heg1/Eif2ak2/Csf1r	15
GO_REGULATION_OF_LYMPHOCYTE_ACTIVATION	GO_REGULATION_OF_LYMPHOCYTE_ACTIVATION	GO_REGULATION_OF_LYMPHOCYTE_ACTIVATION	12/183	299/13010	0.00107535	1	0.0293115	Il1rl2/Inpp5d/Ptprc/Btk/Il6ra/Tlr4/Rps3/Tlr9/Nckap1l/Pak2/H2-T23/Dock8	12
GSE10325_LUPUS_BCELL_VS_LUPUS_MYELOID_DN	GSE10325_LUPUS_BCELL_VS_LUPUS_MYELOID_DN	GSE10325_LUPUS_BCELL_VS_LUPUS_MYELOID_DN	9/183	182/13010	0.00108791	1	0.0293115	Rassf4/Cyfip1/Itgam/Dmxl2/Hexb/Naip2/Myo1f/Csf1r/Gnaq	9
GSE38681_WT_VS_LYL1_KO_LYMPHOID_PRIMED_MULTIPOTENT_PROGENITOR_DN	GSE38681_WT_VS_LYL1_KO_LYMPHOID_PRIMED_MULTIPOTENT_PROGENITOR_DN	GSE38681_WT_VS_LYL1_KO_LYMPHOID_PRIMED_MULTIPOTENT_PROGENITOR_DN	9/183	182/13010	0.00108791	1	0.0293115	Stat1/Tor1aip2/Ifih1/Gbp7/Adam22/Tlr3/Trim25/Parp14/H2-T23	9
GSE7852_THYMUS_VS_FAT_TCONV_DN	GSE7852_THYMUS_VS_FAT_TCONV_DN	GSE7852_THYMUS_VS_FAT_TCONV_DN	9/183	182/13010	0.00108791	1	0.0293115	Fam129a/Flt1/Creb3l2/Cyfip1/Itpripl2/Ptprb/Dock2/Itga1/Myo1f	9
GO_REGULATION_OF_IMMUNE_EFFECTOR_PROCESS	GO_REGULATION_OF_IMMUNE_EFFECTOR_PROCESS	GO_REGULATION_OF_IMMUNE_EFFECTOR_PROCESS	11/183	259/13010	0.00109871	1	0.0293115	Stat1/Ptprc/Btk/Tlr4/Ptafr/Itgam/Tlr3/Tlr9/Dtx3l/H2-T23/Tmem173	11
GO_CELLULAR_RESPONSE_TO_INTERFERON_BETA	GO_CELLULAR_RESPONSE_TO_INTERFERON_BETA	GO_CELLULAR_RESPONSE_TO_INTERFERON_BETA	3/183	15/13010	0.00109977	1	0.0293115	Stat1/Tlr3/Tmem173	3
GO_NEGATIVE_REGULATION_OF_UBIQUITIN_PROTEIN_TRANSFERASE_ACTIVITY	GO_NEGATIVE_REGULATION_OF_UBIQUITIN_PROTEIN_TRANSFERASE_ACTIVITY	GO_NEGATIVE_REGULATION_OF_UBIQUITIN_PROTEIN_TRANSFERASE_ACTIVITY	3/183	15/13010	0.00109977	1	0.0293115	Rpl11/Rpl23/Dtx3l	3
GO_NITRIC_OXIDE_SYNTHASE_BIOSYNTHETIC_PROCESS	GO_NITRIC_OXIDE_SYNTHASE_BIOSYNTHETIC_PROCESS	GO_NITRIC_OXIDE_SYNTHASE_BIOSYNTHETIC_PROCESS	3/183	15/13010	0.00109977	1	0.0293115	Stat1/Tlr4/Tlr9	3
GO_PATTERN_RECOGNITION_RECEPTOR_ACTIVITY	GO_PATTERN_RECOGNITION_RECEPTOR_ACTIVITY	GO_PATTERN_RECOGNITION_RECEPTOR_ACTIVITY	3/183	15/13010	0.00109977	1	0.0293115	Tlr4/Ptafr/Tlr9	3
HOLLEMAN_VINCRISTINE_RESISTANCE_B_ALL_DN	HOLLEMAN_VINCRISTINE_RESISTANCE_B_ALL_DN	HOLLEMAN_VINCRISTINE_RESISTANCE_B_ALL_DN	3/183	15/13010	0.00109977	1	0.0293115	Rpl12/Rplp2/Rps12	3
GO_POSITIVE_REGULATION_OF_DNA_BINDING_TRANSCRIPTION_FACTOR_ACTIVITY	GO_POSITIVE_REGULATION_OF_DNA_BINDING_TRANSCRIPTION_FACTOR_ACTIVITY	GO_POSITIVE_REGULATION_OF_DNA_BINDING_TRANSCRIPTION_FACTOR_ACTIVITY	10/183	220/13010	0.00110752	1	0.0294384	Ddr2/Btk/Tlr4/Rps3/Tlr3/Tlr9/Cx3cr1/Trim25/Eif2ak2/Tmem173	10
GSE13485_DAY3_VS_DAY7_YF17D_VACCINE_PBMC_DN	GSE13485_DAY3_VS_DAY7_YF17D_VACCINE_PBMC_DN	GSE13485_DAY3_VS_DAY7_YF17D_VACCINE_PBMC_DN	8/183	147/13010	0.00111228	1	0.0294852	Stat1/Ifih1/Slfn5/Trim25/Rnf213/Parp14/Dtx3l/Eif2ak2	8
GNF2_RAP1B	GNF2_RAP1B	GNF2_RAP1B	4/183	33/13010	0.00112686	1	0.0297301	Inpp5d/Ptprc/Iqgap1/H2-T23	4
GSE26030_TH1_VS_TH17_DAY15_POST_POLARIZATION_DN	GSE26030_TH1_VS_TH17_DAY15_POST_POLARIZATION_DN	GSE26030_TH1_VS_TH17_DAY15_POST_POLARIZATION_DN	9/183	183/13010	0.00113059	1	0.0297301	Rpl7a/Ifih1/Rassf4/Rpl28/Rpsa/Abca9/Osbpl11/Tmem173/Unc93b1	9
GSE29618_BCELL_VS_MDC_DAY7_FLU_VACCINE_DN	GSE29618_BCELL_VS_MDC_DAY7_FLU_VACCINE_DN	GSE29618_BCELL_VS_MDC_DAY7_FLU_VACCINE_DN	9/183	183/13010	0.00113059	1	0.0297301	Fam129a/Plcb2/Il6ra/Cyfip1/Lims1/Myl6/Hexb/Csf1r/Gnaq	9
MORF_RAN	MORF_RAN	MORF_RAN	11/183	261/13010	0.00116913	1	0.0306615	Rps6/Rpl11/Rpl6/Rplp2/Rps12/Naca/Rpl13/Eif3h/Eef1d/Rps10/Fau	11
GSE360_CTRL_VS_M_TUBERCULOSIS_DC_UP	GSE360_CTRL_VS_M_TUBERCULOSIS_DC_UP	GSE360_CTRL_VS_M_TUBERCULOSIS_DC_UP	9/183	184/13010	0.00117461	1	0.0307235	Inpp5d/Plcb2/Cyfip1/Naca/Hexb/Pik3cg/Eif3h/Myo1f/Wdr7	9
GO_DEPHOSPHORYLATION	GO_DEPHOSPHORYLATION	GO_DEPHOSPHORYLATION	14/183	389/13010	0.00120746	1	0.0314988	Inpp4a/Inpp5d/Ptprc/Htt/Iqgap1/Ptprb/Ssh2/Sema4d/Itga1/Pdxp/Nckap1l/Synj1/Eif2ak2/Cep192	14
GO_REGULATION_OF_HEMOPOIESIS	GO_REGULATION_OF_HEMOPOIESIS	GO_REGULATION_OF_HEMOPOIESIS	13/183	346/13010	0.00122553	1	0.0318856	Il1rl2/Stat1/Inpp5d/Ptprc/Btk/Tlr4/Tlr3/Tcf12/Tlr9/Rbfox2/Nckap1l/Gabpa/Eif2ak2	13
REACTOME_NEUTROPHIL_DEGRANULATION	REACTOME_NEUTROPHIL_DEGRANULATION	REACTOME_NEUTROPHIL_DEGRANULATION	14/183	390/13010	0.00123724	1	0.0321054	Ptprc/Mospd2/Cpne3/Ptafr/Cyfip1/Iqgap1/Prcp/Itgam/Ptprb/Dock2/Hexb/Nckap1l/H2-T23/Tmem173	14
GO_POSITIVE_REGULATION_OF_LEUKOCYTE_MIGRATION	GO_POSITIVE_REGULATION_OF_LEUKOCYTE_MIGRATION	GO_POSITIVE_REGULATION_OF_LEUKOCYTE_MIGRATION	6/183	85/13010	0.00124414	1	0.0321996	Mospd2/Il6ra/Ptafr/Adam17/Nckap1l/Dock8	6
GNF2_BNIP2	GNF2_BNIP2	GNF2_BNIP2	4/183	34/13010	0.00126321	1	0.0325219	Laptm5/Naca/Dock2/Pak2	4
KLEIN_TARGETS_OF_BCR_ABL1_FUSION	KLEIN_TARGETS_OF_BCR_ABL1_FUSION	KLEIN_TARGETS_OF_BCR_ABL1_FUSION	4/183	34/13010	0.00126321	1	0.0325219	Ptprc/Btk/Ikzf1/Csf1r	4
GSE21670_UNTREATED_VS_TGFB_IL6_TREATED_STAT3_KO_CD4_TCELL_DN	GSE21670_UNTREATED_VS_TGFB_IL6_TREATED_STAT3_KO_CD4_TCELL_DN	GSE21670_UNTREATED_VS_TGFB_IL6_TREATED_STAT3_KO_CD4_TCELL_DN	9/183	186/13010	0.00126682	1	0.0325297	Inpp5d/Psd4/Ptbp3/Rpl11/Ikzf1/Rpl23/Cast/Hexb/H2-T23	9
GO_POSITIVE_REGULATION_OF_DEFENSE_RESPONSE	GO_POSITIVE_REGULATION_OF_DEFENSE_RESPONSE	GO_POSITIVE_REGULATION_OF_DEFENSE_RESPONSE	13/183	348/13010	0.00129085	1	0.0330604	Ifih1/Btk/Tlr4/Itgam/Tlr3/Tlr9/Pik3cg/Pak2/H2-T23/Pja2/Tmem173/Unc93b1/Pik3ap1	13
ICHIBA_GRAFT_VERSUS_HOST_DISEASE_35D_UP	ICHIBA_GRAFT_VERSUS_HOST_DISEASE_35D_UP	ICHIBA_GRAFT_VERSUS_HOST_DISEASE_35D_UP	7/183	117/13010	0.0013125	1	0.0335275	Stat1/Ptprc/Laptm5/Iqgap1/Pld4/Csf1r/Mpeg1	7
GSE10239_NAIVE_VS_MEMORY_CD8_TCELL_DN	GSE10239_NAIVE_VS_MEMORY_CD8_TCELL_DN	GSE10239_NAIVE_VS_MEMORY_CD8_TCELL_DN	8/183	151/13010	0.00132182	1	0.0336782	Plcb2/Rpl11/Rpl37/Pfdn5/Rps10/Eif2ak2/Rpl17/Entpd1	8
GO_RIBOSOMAL_SMALL_SUBUNIT_ASSEMBLY	GO_RIBOSOMAL_SMALL_SUBUNIT_ASSEMBLY	GO_RIBOSOMAL_SMALL_SUBUNIT_ASSEMBLY	3/183	16/13010	0.00133962	1	0.0338684	Rps15/Rpsa/Rps10	3
GO_STRESS_GRANULE_ASSEMBLY	GO_STRESS_GRANULE_ASSEMBLY	GO_STRESS_GRANULE_ASSEMBLY	3/183	16/13010	0.00133962	1	0.0338684	Prkaa2/Bicd1/Rps23	3
GO_VASCULAR_ENDOTHELIAL_CELL_PROLIFERATION	GO_VASCULAR_ENDOTHELIAL_CELL_PROLIFERATION	GO_VASCULAR_ENDOTHELIAL_CELL_PROLIFERATION	3/183	16/13010	0.00133962	1	0.0338684	Flt1/Adam17/Sp1	3
GSE22443_NAIVE_VS_ACT_AND_IL12_TREATED_CD8_TCELL_UP	GSE22443_NAIVE_VS_ACT_AND_IL12_TREATED_CD8_TCELL_UP	GSE22443_NAIVE_VS_ACT_AND_IL12_TREATED_CD8_TCELL_UP	9/183	188/13010	0.00136479	1	0.0344163	Inpp4a/Btk/Stag1/Ikzf1/Pfdn5/Nckap1l/Gabpa/Csf1r/Fau	9
GO_RESPONSE_TO_INTERFERON_GAMMA	GO_RESPONSE_TO_INTERFERON_GAMMA	GO_RESPONSE_TO_INTERFERON_GAMMA	8/183	152/13010	0.00137883	1	0.0345048	Stat1/Tlr4/Ptafr/Rpl13a/Tlr3/Trim25/Parp14/H2-T23	8
GSE22432_MULTIPOTENT_PROGENITOR_VS_CDC_UP	GSE22432_MULTIPOTENT_PROGENITOR_VS_CDC_UP	GSE22432_MULTIPOTENT_PROGENITOR_VS_CDC_UP	8/183	152/13010	0.00137883	1	0.0345048	Ifih1/Sppl2a/Nbea/Gbp7/Snrpn/Tlr3/Slfn5/H2-T23	8
GSE37301_COMMON_LYMPHOID_PROGENITOR_VS_GRAN_MONO_PROGENITOR_DN	GSE37301_COMMON_LYMPHOID_PROGENITOR_VS_GRAN_MONO_PROGENITOR_DN	GSE37301_COMMON_LYMPHOID_PROGENITOR_VS_GRAN_MONO_PROGENITOR_DN	8/183	152/13010	0.00137883	1	0.0345048	Itga6/Cysltr1/Syf2/Rps26/Rpl26/Rps23/Eif3h/Csf1r	8
BILANGES_RAPAMYCIN_SENSITIVE_GENES	BILANGES_RAPAMYCIN_SENSITIVE_GENES	BILANGES_RAPAMYCIN_SENSITIVE_GENES	4/183	35/13010	0.0014107	1	0.0351512	Rpl35/Itga6/Rpl11/Rps15	4
GO_POSITIVE_REGULATION_OF_T_CELL_PROLIFERATION	GO_POSITIVE_REGULATION_OF_T_CELL_PROLIFERATION	GO_POSITIVE_REGULATION_OF_T_CELL_PROLIFERATION	5/183	59/13010	0.0014118	1	0.0351512	Ptprc/Il6ra/Rps3/Nckap1l/H2-T23	5
GSE21033_1H_VS_24H_POLYIC_STIM_DC_DN	GSE21033_1H_VS_24H_POLYIC_STIM_DC_DN	GSE21033_1H_VS_24H_POLYIC_STIM_DC_DN	8/183	153/13010	0.00143777	1	0.0356173	Rpl12/Pde3b/Rps26/Slfn5/Hexb/Eif3h/Eef1d/Tmem173	8
GSE2770_TGFB_AND_IL4_VS_IL12_TREATED_ACT_CD4_TCELL_2H_UP	GSE2770_TGFB_AND_IL4_VS_IL12_TREATED_ACT_CD4_TCELL_2H_UP	GSE2770_TGFB_AND_IL4_VS_IL12_TREATED_ACT_CD4_TCELL_2H_UP	8/183	153/13010	0.00143777	1	0.0356173	Rpl7a/Rpl12/Itga6/Rpl11/Rpl13a/Lims1/Naca/Rpl19	8
GSE35685_CD34POS_CD38NEG_VS_CD34POS_CD10NEG_CD62LPOS_BONE_MARROW_UP	GSE35685_CD34POS_CD38NEG_VS_CD34POS_CD10NEG_CD62LPOS_BONE_MARROW_UP	GSE35685_CD34POS_CD38NEG_VS_CD34POS_CD10NEG_CD62LPOS_BONE_MARROW_UP	9/183	190/13010	0.00146878	1	0.0362942	Rpl6/Iqgap1/Lims1/Rps26/Myo5a/Dock2/Rpl36/Mpeg1/Gnaq	9
RUTELLA_RESPONSE_TO_HGF_VS_CSF2RB_AND_IL4_UP	RUTELLA_RESPONSE_TO_HGF_VS_CSF2RB_AND_IL4_UP	RUTELLA_RESPONSE_TO_HGF_VS_CSF2RB_AND_IL4_UP	13/183	354/13010	0.0015045	1	0.0370836	Stat1/Slc29a3/Vwa5a/Dmxl2/Scamp2/Cx3cr1/Abcc3/Lhfpl2/Hexb/Ncoa1/H2-T23/Eif2ak2/Entpd1	13
GSE39820_TGFBETA1_IL6_VS_TGFBETA1_IL6_IL23A_TREATED_CD4_TCELL_UP	GSE39820_TGFBETA1_IL6_VS_TGFBETA1_IL6_IL23A_TREATED_CD4_TCELL_UP	GSE39820_TGFBETA1_IL6_VS_TGFBETA1_IL6_IL23A_TREATED_CD4_TCELL_UP	9/183	191/13010	0.00152312	1	0.0374487	Cysltr1/Cpne3/Tgfbr1/Ptbp3/Htt/Zkscan1/Iqgap1/Nckap1l/Prkd3	9
ABE_INNER_EAR	ABE_INNER_EAR	ABE_INNER_EAR	4/183	36/13010	0.00156979	1	0.0385	Ddr2/Rpl35/Rpl28/Rps15	4
GO_B_CELL_DIFFERENTIATION	GO_B_CELL_DIFFERENTIATION	GO_B_CELL_DIFFERENTIATION	6/183	89/13010	0.0015785	1	0.0385351	Inpp5d/Ptprc/Btk/Tlr9/Adam17/Nckap1l	6
GSE9960_GRAM_POS_VS_GRAM_NEG_AND_POS_SEPSIS_PBMC_UP	GSE9960_GRAM_POS_VS_GRAM_NEG_AND_POS_SEPSIS_PBMC_UP	GSE9960_GRAM_POS_VS_GRAM_NEG_AND_POS_SEPSIS_PBMC_UP	9/183	192/13010	0.00157906	1	0.0385351	Btk/Il6ra/Tgfbr1/Rps6/Mob1a/Rps16/Tcf12/Abcc3/Eef1d	9
VILIMAS_NOTCH1_TARGETS_DN	VILIMAS_NOTCH1_TARGETS_DN	VILIMAS_NOTCH1_TARGETS_DN	3/183	17/13010	0.00160994	1	0.0391915	Btk/Itgam/Csf1r	3
GSE3565_CTRL_VS_LPS_INJECTED_DUSP1_KO_SPLENOCYTES_UP	GSE3565_CTRL_VS_LPS_INJECTED_DUSP1_KO_SPLENOCYTES_UP	GSE3565_CTRL_VS_LPS_INJECTED_DUSP1_KO_SPLENOCYTES_UP	8/183	156/13010	0.00162669	1	0.0395015	Cyfip1/Myo5a/Cx3cr1/Pik3r5/Itga1/Myo1f/Csf1r/Pik3ap1	8
GO_HOMEOSTASIS_OF_NUMBER_OF_CELLS	GO_HOMEOSTASIS_OF_NUMBER_OF_CELLS	GO_HOMEOSTASIS_OF_NUMBER_OF_CELLS	9/183	193/13010	0.00163664	1	0.0396338	Stat1/Inpp5d/Ptbp3/Rps17/Ikzf1/Smad5/Adam17/Rbfox2/Nckap1l	9
GO_RAC_GTPASE_BINDING	GO_RAC_GTPASE_BINDING	GO_RAC_GTPASE_BINDING	5/183	61/13010	0.0016402	1	0.0396338	Cyfip1/Iqgap1/Dock2/Nckap1l/Pak2	5
GSE40685_NAIVE_CD4_TCELL_VS_TREG_UP	GSE40685_NAIVE_CD4_TCELL_VS_TREG_UP	GSE40685_NAIVE_CD4_TCELL_VS_TREG_UP	8/183	157/13010	0.00169386	1	0.0408301	Rpl7a/Rpl35/Scai/Plcb2/Rpl6/Rps17/Rplp2/Rpl26	8
GO_CELLULAR_RESPONSE_TO_ORGANIC_CYCLIC_COMPOUND	GO_CELLULAR_RESPONSE_TO_ORGANIC_CYCLIC_COMPOUND	GO_CELLULAR_RESPONSE_TO_ORGANIC_CYCLIC_COMPOUND	15/183	450/13010	0.00173799	1	0.0417605	Stat1/Ifih1/Itga6/Abca1/Ptafr/Tlr3/Gabrb2/Smad5/Ncoa1/Pik3cg/Rbfox2/Pdxp/Pak2/Gabpa/Tmem173	15
MODY_HIPPOCAMPUS_PRENATAL	MODY_HIPPOCAMPUS_PRENATAL	MODY_HIPPOCAMPUS_PRENATAL	4/183	37/13010	0.00174095	1	0.0417605	Rpl12/Rpl13/Rpl19/Rpl8	4
MORF_ANP32B	MORF_ANP32B	MORF_ANP32B	9/183	195/13010	0.00175686	1	0.0420317	Rps6/Rpl6/Rplp2/Rps12/Naca/Eif3h/Eef1d/Rpl10a/Fau	9
GO_MACROPHAGE_ACTIVATION	GO_MACROPHAGE_ACTIVATION	GO_MACROPHAGE_ACTIVATION	5/183	62/13010	0.00176406	1	0.0420317	Ptprc/Tlr4/Itgam/Tlr3/Pja2	5
BOUDOUKHA_BOUND_BY_IGF2BP2	BOUDOUKHA_BOUND_BY_IGF2BP2	BOUDOUKHA_BOUND_BY_IGF2BP2	6/183	91/13010	0.00176935	1	0.0420317	Rps16/Iqgap1/Rps15/Naca/Rpl36/Fau	6
GO_REGULATION_OF_B_CELL_ACTIVATION	GO_REGULATION_OF_B_CELL_ACTIVATION	GO_REGULATION_OF_B_CELL_ACTIVATION	6/183	91/13010	0.00176935	1	0.0420317	Inpp5d/Ptprc/Btk/Tlr4/Tlr9/Nckap1l	6
MODULE_45	MODULE_45	MODULE_45	15/183	451/13010	0.00177596	1	0.0420871	Stat1/Inpp5d/Ptprc/Psd4/Itga6/Plcb2/Abca1/Laptm5/Ptafr/Itgam/Cx3cr1/Ikzf1/Dock2/Sema4d/Heg1	15
SPIELMAN_LYMPHOBLAST_EUROPEAN_VS_ASIAN_UP	SPIELMAN_LYMPHOBLAST_EUROPEAN_VS_ASIAN_UP	SPIELMAN_LYMPHOBLAST_EUROPEAN_VS_ASIAN_UP	15/183	452/13010	0.00181464	1	0.0428808	Htt/Rpl27a/Rplp2/Naca/Myl6/Sacs/Rpl4/Pfn1/Rpl23/Rpl19/Rps23/Rpl37/Rpl36/Atp8b1/Fau	15
GSE17974_CTRL_VS_ACT_IL4_AND_ANTI_IL12_24H_CD4_TCELL_UP	GSE17974_CTRL_VS_ACT_IL4_AND_ANTI_IL12_24H_CD4_TCELL_UP	GSE17974_CTRL_VS_ACT_IL4_AND_ANTI_IL12_24H_CD4_TCELL_UP	8/183	159/13010	0.00183478	1	0.0428808	Itga6/Fndc3b/Itgam/Vwa5a/Pik3r5/Nlrp1a/Heg1/Myo1f	8
BROWN_MYELOID_CELL_DEVELOPMENT_UP	BROWN_MYELOID_CELL_DEVELOPMENT_UP	BROWN_MYELOID_CELL_DEVELOPMENT_UP	7/183	124/13010	0.00183532	1	0.0428808	Cpne3/Iqgap1/Rps17/Itgam/Rpl13/Hexb/Mpeg1	7
GO_MEMBRANE_REGION	GO_MEMBRANE_REGION	GO_MEMBRANE_REGION	11/183	277/13010	0.00187764	1	0.0428808	Inpp5d/Ptprc/Btk/Tgfbr1/Abca1/Tek/Iqgap1/Itgam/Bace1/Itga1/Adam17	11
GO_ACUTE_INFLAMMATORY_RESPONSE	GO_ACUTE_INFLAMMATORY_RESPONSE	GO_ACUTE_INFLAMMATORY_RESPONSE	5/183	63/13010	0.00189464	1	0.0428808	Btk/Il6ra/Prcp/Pik3cg/H2-T23	5
REACTOME_SEMAPHORIN_INTERACTIONS	REACTOME_SEMAPHORIN_INTERACTIONS	REACTOME_SEMAPHORIN_INTERACTIONS	5/183	63/13010	0.00189464	1	0.0428808	Ptprc/Myl6/Sema4d/Itga1/Pak2	5
GSE3982_EOSINOPHIL_VS_NKCELL_DN	GSE3982_EOSINOPHIL_VS_NKCELL_DN	GSE3982_EOSINOPHIL_VS_NKCELL_DN	8/183	160/13010	0.00190862	1	0.0428808	Rpl7a/Dnajc16/Rps16/Cyfip1/Fam168a/Rpl4/Cast/Wdr7	8
chr2q12	chr2q12	chr2q12	3/183	18/13010	0.00191206	1	0.0428808	Il1rl2/Gcc2/Lims1	3
GO_POSITIVE_REGULATION_OF_ACUTE_INFLAMMATORY_RESPONSE	GO_POSITIVE_REGULATION_OF_ACUTE_INFLAMMATORY_RESPONSE	GO_POSITIVE_REGULATION_OF_ACUTE_INFLAMMATORY_RESPONSE	3/183	18/13010	0.00191206	1	0.0428808	Btk/Pik3cg/H2-T23	3
GO_POSITIVE_REGULATION_OF_DEFENSE_RESPONSE_TO_VIRUS_BY_HOST	GO_POSITIVE_REGULATION_OF_DEFENSE_RESPONSE_TO_VIRUS_BY_HOST	GO_POSITIVE_REGULATION_OF_DEFENSE_RESPONSE_TO_VIRUS_BY_HOST	3/183	18/13010	0.00191206	1	0.0428808	Stat1/Dtx3l/Tmem173	3
GO_POSITIVE_REGULATION_OF_TOLL_LIKE_RECEPTOR_SIGNALING_PATHWAY	GO_POSITIVE_REGULATION_OF_TOLL_LIKE_RECEPTOR_SIGNALING_PATHWAY	GO_POSITIVE_REGULATION_OF_TOLL_LIKE_RECEPTOR_SIGNALING_PATHWAY	3/183	18/13010	0.00191206	1	0.0428808	Tlr3/Tlr9/Pja2	3
GO_HYPERSENSITIVITY	GO_HYPERSENSITIVITY	GO_HYPERSENSITIVITY	2/183	5/13010	0.00191369	1	0.0428808	Btk/H2-T23	2
GO_INTERFERON_ALPHA_BIOSYNTHETIC_PROCESS	GO_INTERFERON_ALPHA_BIOSYNTHETIC_PROCESS	GO_INTERFERON_ALPHA_BIOSYNTHETIC_PROCESS	2/183	5/13010	0.00191369	1	0.0428808	Tlr3/Tlr9	2
GO_LIPOPOLYSACCHARIDE_RECEPTOR_ACTIVITY	GO_LIPOPOLYSACCHARIDE_RECEPTOR_ACTIVITY	GO_LIPOPOLYSACCHARIDE_RECEPTOR_ACTIVITY	2/183	5/13010	0.00191369	1	0.0428808	Tlr4/Ptafr	2
GO_MEMBRANE_RAFT_LOCALIZATION	GO_MEMBRANE_RAFT_LOCALIZATION	GO_MEMBRANE_RAFT_LOCALIZATION	2/183	5/13010	0.00191369	1	0.0428808	Ptprc/Dock2	2
GO_PHOSPHATIDYLINOSITOL_3_KINASE_COMPLEX_CLASS_I	GO_PHOSPHATIDYLINOSITOL_3_KINASE_COMPLEX_CLASS_I	GO_PHOSPHATIDYLINOSITOL_3_KINASE_COMPLEX_CLASS_I	2/183	5/13010	0.00191369	1	0.0428808	Pik3r5/Pik3cg	2
GO_POSITIVE_REGULATION_OF_CD8_POSITIVE_ALPHA_BETA_T_CELL_ACTIVATION	GO_POSITIVE_REGULATION_OF_CD8_POSITIVE_ALPHA_BETA_T_CELL_ACTIVATION	GO_POSITIVE_REGULATION_OF_CD8_POSITIVE_ALPHA_BETA_T_CELL_ACTIVATION	2/183	5/13010	0.00191369	1	0.0428808	Nckap1l/H2-T23	2
GO_POSITIVE_REGULATION_OF_INTERLEUKIN_8_BIOSYNTHETIC_PROCESS	GO_POSITIVE_REGULATION_OF_INTERLEUKIN_8_BIOSYNTHETIC_PROCESS	GO_POSITIVE_REGULATION_OF_INTERLEUKIN_8_BIOSYNTHETIC_PROCESS	2/183	5/13010	0.00191369	1	0.0428808	Tlr4/Tlr9	2
GO_POSITIVE_REGULATION_OF_INTRINSIC_APOPTOTIC_SIGNALING_PATHWAY_BY_P53_CLASS_MEDIATOR	GO_POSITIVE_REGULATION_OF_INTRINSIC_APOPTOTIC_SIGNALING_PATHWAY_BY_P53_CLASS_MEDIATOR	GO_POSITIVE_REGULATION_OF_INTRINSIC_APOPTOTIC_SIGNALING_PATHWAY_BY_P53_CLASS_MEDIATOR	2/183	5/13010	0.00191369	1	0.0428808	Rpl11/Rpl26	2
GO_REGULATION_OF_INOSITOL_1_4_5_TRISPHOSPHATE_SENSITIVE_CALCIUM_RELEASE_CHANNEL_ACTIVITY	GO_REGULATION_OF_INOSITOL_1_4_5_TRISPHOSPHATE_SENSITIVE_CALCIUM_RELEASE_CHANNEL_ACTIVITY	GO_REGULATION_OF_INOSITOL_1_4_5_TRISPHOSPHATE_SENSITIVE_CALCIUM_RELEASE_CHANNEL_ACTIVITY	2/183	5/13010	0.00191369	1	0.0428808	Htt/Myo5a	2
GO_THYROID_HORMONE_MEDIATED_SIGNALING_PATHWAY	GO_THYROID_HORMONE_MEDIATED_SIGNALING_PATHWAY	GO_THYROID_HORMONE_MEDIATED_SIGNALING_PATHWAY	2/183	5/13010	0.00191369	1	0.0428808	Prcp/Ncoa1	2
GO_TOLL_LIKE_RECEPTOR_7_SIGNALING_PATHWAY	GO_TOLL_LIKE_RECEPTOR_7_SIGNALING_PATHWAY	GO_TOLL_LIKE_RECEPTOR_7_SIGNALING_PATHWAY	2/183	5/13010	0.00191369	1	0.0428808	Unc93b1/Pik3ap1	2
GO_UBIQUITIN_LIGASE_INHIBITOR_ACTIVITY	GO_UBIQUITIN_LIGASE_INHIBITOR_ACTIVITY	GO_UBIQUITIN_LIGASE_INHIBITOR_ACTIVITY	2/183	5/13010	0.00191369	1	0.0428808	Rpl11/Rpl23	2
GO_MEMBRANE_PROTEIN_ECTODOMAIN_PROTEOLYSIS	GO_MEMBRANE_PROTEIN_ECTODOMAIN_PROTEOLYSIS	GO_MEMBRANE_PROTEIN_ECTODOMAIN_PROTEOLYSIS	4/183	38/13010	0.00192465	1	0.0428808	Sppl2a/Bace1/Erap1/Adam17	4
GO_POSITIVE_REGULATION_OF_INTERFERON_GAMMA_PRODUCTION	GO_POSITIVE_REGULATION_OF_INTERFERON_GAMMA_PRODUCTION	GO_POSITIVE_REGULATION_OF_INTERFERON_GAMMA_PRODUCTION	4/183	38/13010	0.00192465	1	0.0428808	Il6ra/Tlr4/Tlr3/Tlr9	4
MODULE_484	MODULE_484	MODULE_484	4/183	38/13010	0.00192465	1	0.0428808	Inpp5d/Rplp2/Dock2/Rpl37	4
GO_ADAPTIVE_IMMUNE_RESPONSE	GO_ADAPTIVE_IMMUNE_RESPONSE	GO_ADAPTIVE_IMMUNE_RESPONSE	10/183	237/13010	0.00192949	1	0.0428808	Inpp5d/Ptprc/Btk/Il6ra/Tlr4/Erap1/Adam17/Pik3cg/H2-T23/Unc93b1	10
CHYLA_CBFA2T3_TARGETS_UP	CHYLA_CBFA2T3_TARGETS_UP	CHYLA_CBFA2T3_TARGETS_UP	11/183	278/13010	0.00193154	1	0.0428808	Fndc3b/Cpne3/Tek/Laptm5/Tmem119/Flt1/Bace1/Cx3cr1/Pld4/Tmem173/Unc93b1	11
THUM_SYSTOLIC_HEART_FAILURE_UP	THUM_SYSTOLIC_HEART_FAILURE_UP	THUM_SYSTOLIC_HEART_FAILURE_UP	13/183	365/13010	0.0019726	1	0.0434743	Stat1/Ptprc/Gpr34/Tlr4/Laptm5/Cx3cr1/Dock2/Erap1/Adam17/Pik3cg/Sp1/Mpeg1/Entpd1	13
GSE22886_DAY0_VS_DAY7_MONOCYTE_IN_CULTURE_UP	GSE22886_DAY0_VS_DAY7_MONOCYTE_IN_CULTURE_UP	GSE22886_DAY0_VS_DAY7_MONOCYTE_IN_CULTURE_UP	8/183	161/13010	0.0019848	1	0.0434743	Ptprc/Il6ra/Syf2/Cx3cr1/Nlrp1a/Sema4d/Myo1f/Fau	8
GSE22886_UNSTIM_VS_STIM_MEMORY_TCELL_UP	GSE22886_UNSTIM_VS_STIM_MEMORY_TCELL_UP	GSE22886_UNSTIM_VS_STIM_MEMORY_TCELL_UP	8/183	161/13010	0.0019848	1	0.0434743	Inpp5d/Itga6/Rplp2/Naip2/Eif3h/Eef1d/Myo1f/Fau	8
GSE27241_WT_CTRL_VS_DIGOXIN_TREATED_RORGT_KO_CD4_TCELL_IN_TH17_POLARIZING_CONDITIONS_UP	GSE27241_WT_CTRL_VS_DIGOXIN_TREATED_RORGT_KO_CD4_TCELL_IN_TH17_POLARIZING_CONDITIONS_UP	GSE27241_WT_CTRL_VS_DIGOXIN_TREATED_RORGT_KO_CD4_TCELL_IN_TH17_POLARIZING_CONDITIONS_UP	8/183	161/13010	0.0019848	1	0.0434743	Ppip5k1/Arhgap29/Itgam/Gcc2/Rnf213/Smad5/Pik3cg/Myo1f	8
GSE40274_CTRL_VS_LEF1_TRANSDUCED_ACTIVATED_CD4_TCELL_UP	GSE40274_CTRL_VS_LEF1_TRANSDUCED_ACTIVATED_CD4_TCELL_UP	GSE40274_CTRL_VS_LEF1_TRANSDUCED_ACTIVATED_CD4_TCELL_UP	8/183	161/13010	0.0019848	1	0.0434743	Plcb2/Laptm5/Prcp/Fam168a/Tlr3/Vwa5a/Lpp/Dock8	8
GSE42724_NAIVE_BCELL_VS_PLASMABLAST_UP	GSE42724_NAIVE_BCELL_VS_PLASMABLAST_UP	GSE42724_NAIVE_BCELL_VS_PLASMABLAST_UP	8/183	161/13010	0.0019848	1	0.0434743	Stat1/Ifih1/Tlr3/Trim25/Parp14/Dtx3l/H2-T23/Eif2ak2	8
GSE3982_MAC_VS_BCELL_DN	GSE3982_MAC_VS_BCELL_DN	GSE3982_MAC_VS_BCELL_DN	8/183	162/13010	0.00206335	1	0.0449269	Psd4/Rpl12/Rps12/Rpl4/Rpsa/Nlrp1a/Rpl19/Eef1d	8
GSE9509_LPS_VS_LPS_AND_IL10_STIM_IL10_KO_MACROPHAGE_30MIN_UP	GSE9509_LPS_VS_LPS_AND_IL10_STIM_IL10_KO_MACROPHAGE_30MIN_UP	GSE9509_LPS_VS_LPS_AND_IL10_STIM_IL10_KO_MACROPHAGE_30MIN_UP	8/183	162/13010	0.00206335	1	0.0449269	Ptprc/Il6ra/Hexb/Rbfox2/Cyyr1/Rpl10a/Myo1f/Tmem173	8
GO_RECEPTOR_COMPLEX	GO_RECEPTOR_COMPLEX	GO_RECEPTOR_COMPLEX	12/183	323/13010	0.00206482	1	0.0449269	Ddr2/Itga6/Il6ra/Tgfbr1/Tlr4/Tek/Flt1/Itgam/Ptprb/Gabrb2/Itga1/Csf1r	12
GNF2_CASP1	GNF2_CASP1	GNF2_CASP1	6/183	94/13010	0.00208784	1	0.0451444	Plcb2/Mfsd1/Iqgap1/Itgam/Naip2/Myo1f	6
GO_REGULATION_OF_PRODUCTION_OF_MOLECULAR_MEDIATOR_OF_IMMUNE_RESPONSE	GO_REGULATION_OF_PRODUCTION_OF_MOLECULAR_MEDIATOR_OF_IMMUNE_RESPONSE	GO_REGULATION_OF_PRODUCTION_OF_MOLECULAR_MEDIATOR_OF_IMMUNE_RESPONSE	6/183	94/13010	0.00208784	1	0.0451444	Ptprc/Btk/Tlr4/Tlr3/Tlr9/H2-T23	6
GO_PHOSPHOLIPID_METABOLIC_PROCESS	GO_PHOSPHOLIPID_METABOLIC_PROCESS	GO_PHOSPHOLIPID_METABOLIC_PROCESS	9/183	200/13010	0.00208859	1	0.0451444	Inpp5d/Plcb2/Tek/Flt1/Lpcat2/Pik3r5/Pik3cg/Synj1/Csf1r	9
GO_REGULATION_OF_ERYTHROCYTE_DIFFERENTIATION	GO_REGULATION_OF_ERYTHROCYTE_DIFFERENTIATION	GO_REGULATION_OF_ERYTHROCYTE_DIFFERENTIATION	4/183	39/13010	0.00212133	1	0.0457516	Stat1/Inpp5d/Rbfox2/Nckap1l	4
GSE11057_NAIVE_VS_EFF_MEMORY_CD4_TCELL_DN	GSE11057_NAIVE_VS_EFF_MEMORY_CD4_TCELL_DN	GSE11057_NAIVE_VS_EFF_MEMORY_CD4_TCELL_DN	8/183	163/13010	0.00214433	1	0.0461465	Fam129a/Creb3l2/Iqgap1/Lims1/Myl6/Tlr3/Cast/Myo1f	8
MODULE_84	MODULE_84	MODULE_84	14/183	414/13010	0.00216047	1	0.0463922	Stat1/Ptprc/Psd4/Itga6/Abca1/Laptm5/Itgam/Cx3cr1/Ikzf1/Dock2/Sema4d/Parp14/H2-T23/Csf1r	14
AAGTCCA_MIR422B_MIR422A	AAGTCCA_MIR422B_MIR422A	AAGTCCA_MIR422B_MIR422A	5/183	65/13010	0.00217682	1	0.0466415	Fam129a/Fndc3b/Mecom/Bace1/Ssh2	5
GSE21360_TERTIARY_VS_QUATERNARY_MEMORY_CD8_TCELL_DN	GSE21360_TERTIARY_VS_QUATERNARY_MEMORY_CD8_TCELL_DN	GSE21360_TERTIARY_VS_QUATERNARY_MEMORY_CD8_TCELL_DN	8/183	164/13010	0.0022278	1	0.047427	Stat1/Ly75/Lims1/Mrpl52/Pik3r5/Adam17/Lpp/Heg1	8
GSE25677_MPL_VS_R848_STIM_BCELL_UP	GSE25677_MPL_VS_R848_STIM_BCELL_UP	GSE25677_MPL_VS_R848_STIM_BCELL_UP	8/183	164/13010	0.0022278	1	0.047427	Zkscan1/Edem1/Cyfip1/Slc29a3/Tlr3/Lpcat2/Ikzf1/Pld4	8
GO_CELLULAR_RESPONSE_TO_DSRNA	GO_CELLULAR_RESPONSE_TO_DSRNA	GO_CELLULAR_RESPONSE_TO_DSRNA	3/183	19/13010	0.00224724	1	0.047427	Ifih1/Tlr3/Tmem173	3
GO_MATURATION_OF_LSU_RRNA	GO_MATURATION_OF_LSU_RRNA	GO_MATURATION_OF_LSU_RRNA	3/183	19/13010	0.00224724	1	0.047427	Rpl7a/Rpl35/Rpl10a	3
GO_TOLL_LIKE_RECEPTOR_9_SIGNALING_PATHWAY	GO_TOLL_LIKE_RECEPTOR_9_SIGNALING_PATHWAY	GO_TOLL_LIKE_RECEPTOR_9_SIGNALING_PATHWAY	3/183	19/13010	0.00224724	1	0.047427	Tlr9/Unc93b1/Pik3ap1	3
HOLLEMAN_VINCRISTINE_RESISTANCE_ALL_DN	HOLLEMAN_VINCRISTINE_RESISTANCE_ALL_DN	HOLLEMAN_VINCRISTINE_RESISTANCE_ALL_DN	3/183	19/13010	0.00224724	1	0.047427	Rpl12/Rplp2/Rps12	3
REACTOME_OTHER_SEMAPHORIN_INTERACTIONS	REACTOME_OTHER_SEMAPHORIN_INTERACTIONS	REACTOME_OTHER_SEMAPHORIN_INTERACTIONS	3/183	19/13010	0.00224724	1	0.047427	Ptprc/Sema4d/Itga1	3
GO_REGULATION_OF_LEUKOCYTE_MIGRATION	GO_REGULATION_OF_LEUKOCYTE_MIGRATION	GO_REGULATION_OF_LEUKOCYTE_MIGRATION	7/183	129/13010	0.00229846	1	0.0484043	Mospd2/Il6ra/Ptafr/Cx3cr1/Adam17/Nckap1l/Dock8	7
GSE15330_HSC_VS_LYMPHOID_PRIMED_MULTIPOTENT_PROGENITOR_DN	GSE15330_HSC_VS_LYMPHOID_PRIMED_MULTIPOTENT_PROGENITOR_DN	GSE15330_HSC_VS_LYMPHOID_PRIMED_MULTIPOTENT_PROGENITOR_DN	8/183	165/13010	0.0023138	1	0.0485193	Fam129a/Itgam/Myo5a/Cx3cr1/Itga1/Myo1f/Entpd1/Pik3ap1	8
GSE17721_LPS_VS_CPG_24H_BMDC_DN	GSE17721_LPS_VS_CPG_24H_BMDC_DN	GSE17721_LPS_VS_CPG_24H_BMDC_DN	8/183	165/13010	0.0023138	1	0.0485193	Rpl12/Tgfbr1/Rpl6/Rps16/Tlr9/Adam17/Pik3cg/Pja2	8
GO_CELLULAR_EXTRAVASATION	GO_CELLULAR_EXTRAVASATION	GO_CELLULAR_EXTRAVASATION	4/183	40/13010	0.00233147	1	0.0486823	Ptafr/Cx3cr1/Itga1/Pik3cg	4
PID_TCPTP_PATHWAY	PID_TCPTP_PATHWAY	PID_TCPTP_PATHWAY	4/183	40/13010	0.00233147	1	0.0486823	Stat1/Itga1/Eif2ak2/Csf1r	4
GO_POSITIVE_REGULATION_OF_GTPASE_ACTIVITY	GO_POSITIVE_REGULATION_OF_GTPASE_ACTIVITY	GO_POSITIVE_REGULATION_OF_GTPASE_ACTIVITY	12/183	328/13010	0.00234436	1	0.0488477	Itga6/Ralgapb/Arhgap29/Iqgap1/Lims1/Dock2/Usp32/Sema4d/Ralgapa1/Nckap1l/Gnaq/Dock8	12
GSE7568_IL4_VS_IL4_AND_TGFB_TREATED_MACROPHAGE_24H_UP	GSE7568_IL4_VS_IL4_AND_TGFB_TREATED_MACROPHAGE_24H_UP	GSE7568_IL4_VS_IL4_AND_TGFB_TREATED_MACROPHAGE_24H_UP	8/183	166/13010	0.00240238	1	0.0498753	Fam129a/Mfsd1/Mob1a/Pde3b/Hexb/Eif3h/Pja2/Epg5	8
GO_NEURON_TO_NEURON_SYNAPSE	GO_NEURON_TO_NEURON_SYNAPSE	GO_NEURON_TO_NEURON_SYNAPSE	12/183	329/13010	0.00240382	1	0.0498753	Rpl12/Ctnnd1/Adam22/Rpl6/Rps3/Rpl18a/Bace1/Rpl23/Rpl8/Pak2/Rpl10a/Pja2	12
GO_REGULATION_OF_MAP_KINASE_ACTIVITY	GO_REGULATION_OF_MAP_KINASE_ACTIVITY	GO_REGULATION_OF_MAP_KINASE_ACTIVITY	11/183	286/13010	0.00240984	1	0.0498951	Ptprc/Tgfbr1/Tlr4/Flt1/Iqgap1/Rps3/Tlr9/Pik3r5/Itga1/Pik3cg/Eif2ak2	11
GO_POSITIVE_REGULATION_OF_LYMPHOCYTE_DIFFERENTIATION	GO_POSITIVE_REGULATION_OF_LYMPHOCYTE_DIFFERENTIATION	GO_POSITIVE_REGULATION_OF_LYMPHOCYTE_DIFFERENTIATION	5/183	67/13010	0.00248847	1	0.0509853	Il1rl2/Inpp5d/Ptprc/Btk/Nckap1l	5
GO_REGULATION_OF_LIPASE_ACTIVITY	GO_REGULATION_OF_LIPASE_ACTIVITY	GO_REGULATION_OF_LIPASE_ACTIVITY	5/183	67/13010	0.00248847	1	0.0509853	Plcb2/Ptafr/Flt1/Bicd1/Gnaq	5
KEGG_ADHERENS_JUNCTION	KEGG_ADHERENS_JUNCTION	KEGG_ADHERENS_JUNCTION	5/183	67/13010	0.00248847	1	0.0509853	Ctnnd1/Tgfbr1/Tjp1/Iqgap1/Ptprb	5
GSE11864_UNTREATED_VS_CSF1_IN_MAC_UP	GSE11864_UNTREATED_VS_CSF1_IN_MAC_UP	GSE11864_UNTREATED_VS_CSF1_IN_MAC_UP	8/183	167/13010	0.0024936	1	0.0509853	Rpl12/Rpl35/Rps6/Rps3/Dock2/Ssh2/Rpl19/Dock8	8
GSE14000_4H_VS_16H_LPS_DC_TRANSLATED_RNA_UP	GSE14000_4H_VS_16H_LPS_DC_TRANSLATED_RNA_UP	GSE14000_4H_VS_16H_LPS_DC_TRANSLATED_RNA_UP	8/183	167/13010	0.0024936	1	0.0509853	Ctnnd1/Btk/Htt/Cyfip1/Itgam/Dock2/Nlrp1a/Prkd3	8
GSE21360_NAIVE_VS_SECONDARY_MEMORY_CD8_TCELL_DN	GSE21360_NAIVE_VS_SECONDARY_MEMORY_CD8_TCELL_DN	GSE21360_NAIVE_VS_SECONDARY_MEMORY_CD8_TCELL_DN	8/183	167/13010	0.0024936	1	0.0509853	Iqgap1/Slfn5/Trim25/Abca9/Rnf213/Sema4d/Myo1f/Entpd1	8
GO_MYELOID_LEUKOCYTE_MIGRATION	GO_MYELOID_LEUKOCYTE_MIGRATION	GO_MYELOID_LEUKOCYTE_MIGRATION	7/183	131/13010	0.0025071	1	0.0511549	Mospd2/Il6ra/Flt1/Cx3cr1/Itga1/Pik3cg/Nckap1l	7
GOBERT_CORE_OLIGODENDROCYTE_DIFFERENTIATION	GOBERT_CORE_OLIGODENDROCYTE_DIFFERENTIATION	GOBERT_CORE_OLIGODENDROCYTE_DIFFERENTIATION	4/183	41/13010	0.0025555	1	0.0517134	Atrn/Il6ra/Abca1/Zkscan1	4
GO_REGULATION_OF_MACROPHAGE_ACTIVATION	GO_REGULATION_OF_MACROPHAGE_ACTIVATION	GO_REGULATION_OF_MACROPHAGE_ACTIVATION	4/183	41/13010	0.0025555	1	0.0517134	Ptprc/Tlr4/Itgam/Pja2	4
GO_TRABECULA_MORPHOGENESIS	GO_TRABECULA_MORPHOGENESIS	GO_TRABECULA_MORPHOGENESIS	4/183	41/13010	0.0025555	1	0.0517134	Tgfbr1/Tek/Sema4d/Heg1	4
PID_ARF6_TRAFFICKING_PATHWAY	PID_ARF6_TRAFFICKING_PATHWAY	PID_ARF6_TRAFFICKING_PATHWAY	4/183	41/13010	0.0025555	1	0.0517134	Itga6/Ctnnd1/Scamp2/Itga1	4
GSE20366_CD103_POS_VS_NEG_TREG_KLRG1NEG_DN	GSE20366_CD103_POS_VS_NEG_TREG_KLRG1NEG_DN	GSE20366_CD103_POS_VS_NEG_TREG_KLRG1NEG_DN	8/183	168/13010	0.00258752	1	0.051828	Fndc3b/Tgfbr1/Edem1/Itpripl2/Vwa5a/Myo1f/Wdr7/Entpd1	8
GSE3982_EOSINOPHIL_VS_BASOPHIL_DN	GSE3982_EOSINOPHIL_VS_BASOPHIL_DN	GSE3982_EOSINOPHIL_VS_BASOPHIL_DN	8/183	168/13010	0.00258752	1	0.051828	Rps6/Rps16/Rpl13a/Rpl13/Rpl26/Ralgapa1/Rpl37/Rpl36	8
GSE6259_CD4_TCELL_VS_CD8_TCELL_DN	GSE6259_CD4_TCELL_VS_CD8_TCELL_DN	GSE6259_CD4_TCELL_VS_CD8_TCELL_DN	8/183	168/13010	0.00258752	1	0.051828	Fam129a/Il6ra/Cyfip1/Prcp/Trim25/Pld4/Synj1/Pik3ap1	8
GSE6259_FLT3L_INDUCED_DEC205_POS_DC_VS_CD8_TCELL_DN	GSE6259_FLT3L_INDUCED_DEC205_POS_DC_VS_CD8_TCELL_DN	GSE6259_FLT3L_INDUCED_DEC205_POS_DC_VS_CD8_TCELL_DN	8/183	168/13010	0.00258752	1	0.051828	Stat1/Tor1aip2/Slc29a3/Tlr9/Slfn5/Trim25/Rnf213/Parp14	8
GSE7568_IL4_TGFB_DEXAMETHASONE_VS_IL4_TGFB_TREATED_MACROPHAGE_DN	GSE7568_IL4_TGFB_DEXAMETHASONE_VS_IL4_TGFB_TREATED_MACROPHAGE_DN	GSE7568_IL4_TGFB_DEXAMETHASONE_VS_IL4_TGFB_TREATED_MACROPHAGE_DN	8/183	168/13010	0.00258752	1	0.051828	Plcb2/Mfsd1/Mob1a/Itgam/Ssh2/Pfdn5/Synj1/Wdr7	8
GO_POSITIVE_REGULATION_OF_SIGNAL_TRANSDUCTION_BY_P53_CLASS_MEDIATOR	GO_POSITIVE_REGULATION_OF_SIGNAL_TRANSDUCTION_BY_P53_CLASS_MEDIATOR	GO_POSITIVE_REGULATION_OF_SIGNAL_TRANSDUCTION_BY_P53_CLASS_MEDIATOR	3/183	20/13010	0.00261665	1	0.0523051	Rpl11/Rpl26/Rpl23	3
GSE22886_IGM_MEMORY_BCELL_VS_BM_PLASMA_CELL_UP	GSE22886_IGM_MEMORY_BCELL_VS_BM_PLASMA_CELL_UP	GSE22886_IGM_MEMORY_BCELL_VS_BM_PLASMA_CELL_UP	8/183	169/13010	0.00268418	1	0.0534377	Inpp5d/Rpl12/Rpl11/Sacs/Rpsa/Rpl26/Rpl23/Rpl17	8
GSE360_L_DONOVANI_VS_B_MALAYI_LOW_DOSE_DC_DN	GSE360_L_DONOVANI_VS_B_MALAYI_LOW_DOSE_DC_DN	GSE360_L_DONOVANI_VS_B_MALAYI_LOW_DOSE_DC_DN	8/183	169/13010	0.00268418	1	0.0534377	Htt/Rpl6/Cyfip1/Prcp/Itgam/Dock2/Pik3cg/H2-T23	8
DIAZ_CHRONIC_MEYLOGENOUS_LEUKEMIA_DN	DIAZ_CHRONIC_MEYLOGENOUS_LEUKEMIA_DN	DIAZ_CHRONIC_MEYLOGENOUS_LEUKEMIA_DN	6/183	99/13010	0.00271255	1	0.0538933	Rps17/Rps12/Rps15/Rpl18a/H2-T23/Csf1r	6
GSE37605_NOD_VS_C57BL6_IRES_GFP_TREG_UP	GSE37605_NOD_VS_C57BL6_IRES_GFP_TREG_UP	GSE37605_NOD_VS_C57BL6_IRES_GFP_TREG_UP	7/183	133/13010	0.00273002	1	0.0541311	Fam129a/Cysltr1/Iqgap1/Cadps/Tep1/Ncoa1/Synj1	7
GNF2_INPP5D	GNF2_INPP5D	GNF2_INPP5D	4/183	42/13010	0.00279389	1	0.0547955	Inpp5d/Psd4/Laptm5/H2-T23	4
GNF2_UBE2I	GNF2_UBE2I	GNF2_UBE2I	4/183	42/13010	0.00279389	1	0.0547955	Rps16/Rps15/Rpl19/Rpl8	4
GO_POSITIVE_REGULATION_OF_PHOSPHOLIPASE_ACTIVITY	GO_POSITIVE_REGULATION_OF_PHOSPHOLIPASE_ACTIVITY	GO_POSITIVE_REGULATION_OF_PHOSPHOLIPASE_ACTIVITY	4/183	42/13010	0.00279389	1	0.0547955	Plcb2/Ptafr/Flt1/Gnaq	4
YU_MYC_TARGETS_DN	YU_MYC_TARGETS_DN	YU_MYC_TARGETS_DN	4/183	42/13010	0.00279389	1	0.0547955	Ptprc/Abca1/Pld4/Unc93b1	4
GO_DETECTION_OF_VIRUS	GO_DETECTION_OF_VIRUS	GO_DETECTION_OF_VIRUS	2/183	6/13010	0.002844	1	0.0547955	Ifih1/Tlr3	2
GO_ECTODERMAL_CELL_DIFFERENTIATION	GO_ECTODERMAL_CELL_DIFFERENTIATION	GO_ECTODERMAL_CELL_DIFFERENTIATION	2/183	6/13010	0.002844	1	0.0547955	Itga6/Itgam	2
GO_PHOSPHATIDYLINOSITOL_PHOSPHATE_4_PHOSPHATASE_ACTIVITY	GO_PHOSPHATIDYLINOSITOL_PHOSPHATE_4_PHOSPHATASE_ACTIVITY	GO_PHOSPHATIDYLINOSITOL_PHOSPHATE_4_PHOSPHATASE_ACTIVITY	2/183	6/13010	0.002844	1	0.0547955	Inpp4a/Synj1	2
GO_POSITIVE_REGULATION_OF_ACUTE_INFLAMMATORY_RESPONSE_TO_ANTIGENIC_STIMULUS	GO_POSITIVE_REGULATION_OF_ACUTE_INFLAMMATORY_RESPONSE_TO_ANTIGENIC_STIMULUS	GO_POSITIVE_REGULATION_OF_ACUTE_INFLAMMATORY_RESPONSE_TO_ANTIGENIC_STIMULUS	2/183	6/13010	0.002844	1	0.0547955	Btk/H2-T23	2
GO_POSITIVE_REGULATION_OF_GAMMA_DELTA_T_CELL_ACTIVATION	GO_POSITIVE_REGULATION_OF_GAMMA_DELTA_T_CELL_ACTIVATION	GO_POSITIVE_REGULATION_OF_GAMMA_DELTA_T_CELL_ACTIVATION	2/183	6/13010	0.002844	1	0.0547955	Ptprc/Nckap1l	2
GO_POSITIVE_REGULATION_OF_INTRINSIC_APOPTOTIC_SIGNALING_PATHWAY_IN_RESPONSE_TO_DNA_DAMAGE	GO_POSITIVE_REGULATION_OF_INTRINSIC_APOPTOTIC_SIGNALING_PATHWAY_IN_RESPONSE_TO_DNA_DAMAGE	GO_POSITIVE_REGULATION_OF_INTRINSIC_APOPTOTIC_SIGNALING_PATHWAY_IN_RESPONSE_TO_DNA_DAMAGE	2/183	6/13010	0.002844	1	0.0547955	Rps3/Rpl26	2
GO_REGULATION_OF_GAMMA_DELTA_T_CELL_DIFFERENTIATION	GO_REGULATION_OF_GAMMA_DELTA_T_CELL_DIFFERENTIATION	GO_REGULATION_OF_GAMMA_DELTA_T_CELL_DIFFERENTIATION	2/183	6/13010	0.002844	1	0.0547955	Ptprc/Nckap1l	2
GO_REGULATION_OF_NEUTROPHIL_DEGRANULATION	GO_REGULATION_OF_NEUTROPHIL_DEGRANULATION	GO_REGULATION_OF_NEUTROPHIL_DEGRANULATION	2/183	6/13010	0.002844	1	0.0547955	Ptafr/Itgam	2
GO_UBIQUITIN_PROTEIN_TRANSFERASE_INHIBITOR_ACTIVITY	GO_UBIQUITIN_PROTEIN_TRANSFERASE_INHIBITOR_ACTIVITY	GO_UBIQUITIN_PROTEIN_TRANSFERASE_INHIBITOR_ACTIVITY	2/183	6/13010	0.002844	1	0.0547955	Rpl11/Rpl23	2
REACTOME_RECYCLING_OF_BILE_ACIDS_AND_SALTS	REACTOME_RECYCLING_OF_BILE_ACIDS_AND_SALTS	REACTOME_RECYCLING_OF_BILE_ACIDS_AND_SALTS	2/183	6/13010	0.002844	1	0.0547955	Abcc3/Ncoa1	2
GO_REGULATION_OF_PHOSPHATIDYLINOSITOL_3_KINASE_SIGNALING	GO_REGULATION_OF_PHOSPHATIDYLINOSITOL_3_KINASE_SIGNALING	GO_REGULATION_OF_PHOSPHATIDYLINOSITOL_3_KINASE_SIGNALING	6/183	100/13010	0.00285268	1	0.0547955	Tek/Flt1/Pik3r5/Sema4d/Pik3cg/Pik3ap1	6
IWANAGA_CARCINOGENESIS_BY_KRAS_DN	IWANAGA_CARCINOGENESIS_BY_KRAS_DN	IWANAGA_CARCINOGENESIS_BY_KRAS_DN	6/183	100/13010	0.00285268	1	0.0547955	Itga6/Flt1/Itpripl2/Lhfpl2/Itga1/Sp1	6
GSE14908_RESTING_VS_HDM_STIM_CD4_TCELL_NONATOPIC_PATIENT_UP	GSE14908_RESTING_VS_HDM_STIM_CD4_TCELL_NONATOPIC_PATIENT_UP	GSE14908_RESTING_VS_HDM_STIM_CD4_TCELL_NONATOPIC_PATIENT_UP	8/183	171/13010	0.00288598	1	0.0551123	Ptbp3/Rpl13a/Tep1/Sema4d/Erap1/Unc93b1/Mpeg1/Dock8	8
GSE27786_NEUTROPHIL_VS_MONO_MAC_DN	GSE27786_NEUTROPHIL_VS_MONO_MAC_DN	GSE27786_NEUTROPHIL_VS_MONO_MAC_DN	8/183	171/13010	0.00288598	1	0.0551123	Rpl35/Rpl28/Rplp2/Rpl18a/Mrpl52/Rpl26/Erap1/Eef1d	8
GSE37416_0H_VS_12H_F_TULARENSIS_LVS_NEUTROPHIL_UP	GSE37416_0H_VS_12H_F_TULARENSIS_LVS_NEUTROPHIL_UP	GSE37416_0H_VS_12H_F_TULARENSIS_LVS_NEUTROPHIL_UP	8/183	171/13010	0.00288598	1	0.0551123	Ly75/Zyg11b/Iqgap1/Lpcat2/Wdfy4/Myo5a/Cx3cr1/Usp32	8
GO_REGULATION_OF_LEUKOCYTE_MEDIATED_IMMUNITY	GO_REGULATION_OF_LEUKOCYTE_MEDIATED_IMMUNITY	GO_REGULATION_OF_LEUKOCYTE_MEDIATED_IMMUNITY	7/183	135/13010	0.00296787	1	0.0564242	Ptprc/Btk/Tlr4/Ptafr/Itgam/Tlr3/H2-T23	7
GSE10325_CD4_TCELL_VS_MYELOID_DN	GSE10325_CD4_TCELL_VS_MYELOID_DN	GSE10325_CD4_TCELL_VS_MYELOID_DN	8/183	172/13010	0.00299121	1	0.0564242	Btk/Prcp/Itgam/Lhfpl2/Hexb/Osbpl11/Csf1r/Entpd1	8
GSE25123_WT_VS_PPARG_KO_MACROPHAGE_DN	GSE25123_WT_VS_PPARG_KO_MACROPHAGE_DN	GSE25123_WT_VS_PPARG_KO_MACROPHAGE_DN	8/183	172/13010	0.00299121	1	0.0564242	Rpl12/Rps16/Prcp/Itgam/Rplp2/Rpl37/Rpl8/Rpl10a	8
GSE25677_MPL_VS_R848_STIM_BCELL_DN	GSE25677_MPL_VS_R848_STIM_BCELL_DN	GSE25677_MPL_VS_R848_STIM_BCELL_DN	8/183	172/13010	0.00299121	1	0.0564242	Abca1/Ptbp3/Laptm5/Iqgap1/Ssh2/Trim25/Pik3cg/Synj1	8
GSE32255_WT_UNSTIM_VS_JMJD2D_KNOCKDOWN_4H_LPS_STIM_DC_UP	GSE32255_WT_UNSTIM_VS_JMJD2D_KNOCKDOWN_4H_LPS_STIM_DC_UP	GSE32255_WT_UNSTIM_VS_JMJD2D_KNOCKDOWN_4H_LPS_STIM_DC_UP	8/183	172/13010	0.00299121	1	0.0564242	Il1rl2/Il6ra/Prr14l/Znrf2/Pde3b/Rpl37/Rpl8/Pfdn5	8
GSE41867_DAY6_EFFECTOR_VS_DAY30_EXHAUSTED_CD8_TCELL_LCMV_CLONE13_UP	GSE41867_DAY6_EFFECTOR_VS_DAY30_EXHAUSTED_CD8_TCELL_LCMV_CLONE13_UP	GSE41867_DAY6_EFFECTOR_VS_DAY30_EXHAUSTED_CD8_TCELL_LCMV_CLONE13_UP	8/183	172/13010	0.00299121	1	0.0564242	Stat1/Tlr4/Parp14/Dtx3l/H2-T23/Unc93b1/Mpeg1/Dock8	8
GO_PROTEIN_AUTOPHOSPHORYLATION	GO_PROTEIN_AUTOPHOSPHORYLATION	GO_PROTEIN_AUTOPHOSPHORYLATION	9/183	211/13010	0.00299484	1	0.0564242	Ptprc/Ddr2/Btk/Tek/Flt1/Iqgap1/Pak2/Eif2ak2/Csf1r	9
KEGG_B_CELL_RECEPTOR_SIGNALING_PATHWAY	KEGG_B_CELL_RECEPTOR_SIGNALING_PATHWAY	KEGG_B_CELL_RECEPTOR_SIGNALING_PATHWAY	5/183	70/13010	0.00301498	1	0.0564923	Inpp5d/Btk/Pik3r5/Pik3cg/Pik3ap1	5
MALONEY_RESPONSE_TO_17AAG_DN	MALONEY_RESPONSE_TO_17AAG_DN	MALONEY_RESPONSE_TO_17AAG_DN	5/183	70/13010	0.00301498	1	0.0564923	Rpl35/Rps16/Rpl27a/Naca/Smad5	5
GO_NEGATIVE_REGULATION_OF_OSTEOCLAST_DIFFERENTIATION	GO_NEGATIVE_REGULATION_OF_OSTEOCLAST_DIFFERENTIATION	GO_NEGATIVE_REGULATION_OF_OSTEOCLAST_DIFFERENTIATION	3/183	21/13010	0.00302143	1	0.0564923	Inpp5d/Tlr4/Tlr3	3
PID_INTEGRIN_CS_PATHWAY	PID_INTEGRIN_CS_PATHWAY	PID_INTEGRIN_CS_PATHWAY	3/183	21/13010	0.00302143	1	0.0564923	Itga6/Itgam/Itga1	3
GSE20727_CTRL_VS_DNFB_ALLERGEN_TREATED_DC_DN	GSE20727_CTRL_VS_DNFB_ALLERGEN_TREATED_DC_DN	GSE20727_CTRL_VS_DNFB_ALLERGEN_TREATED_DC_DN	7/183	136/13010	0.00309259	1	0.0575132	Rpl7a/Rpl12/Rpl11/Mob1a/Rpl26/Eif3h/Rpl17	7
GSE16385_IL4_VS_ROSIGLITAZONE_STIM_MACROPHAGE_UP	GSE16385_IL4_VS_ROSIGLITAZONE_STIM_MACROPHAGE_UP	GSE16385_IL4_VS_ROSIGLITAZONE_STIM_MACROPHAGE_UP	8/183	173/13010	0.00309942	1	0.0575132	Scai/Ralgapb/Iqgap1/Rps3/Rplp2/Naca/Tep1/Rpl8	8
GSE29618_PDC_VS_MDC_DN	GSE29618_PDC_VS_MDC_DN	GSE29618_PDC_VS_MDC_DN	8/183	173/13010	0.00309942	1	0.0575132	Ptprc/Ly75/Il6ra/Cyfip1/Iqgap1/Itgam/Naip2/Entpd1	8
GSE40666_UNTREATED_VS_IFNA_STIM_STAT4_KO_EFFECTOR_CD8_TCELL_90MIN_UP	GSE40666_UNTREATED_VS_IFNA_STIM_STAT4_KO_EFFECTOR_CD8_TCELL_90MIN_UP	GSE40666_UNTREATED_VS_IFNA_STIM_STAT4_KO_EFFECTOR_CD8_TCELL_90MIN_UP	8/183	173/13010	0.00309942	1	0.0575132	Inpp4a/Il6ra/Ptafr/Cyfip1/Itpripl2/Itgam/Pfn1/Myo1f	8
GSE25088_WT_VS_STAT6_KO_MACROPHAGE_ROSIGLITAZONE_STIM_DN	GSE25088_WT_VS_STAT6_KO_MACROPHAGE_ROSIGLITAZONE_STIM_DN	GSE25088_WT_VS_STAT6_KO_MACROPHAGE_ROSIGLITAZONE_STIM_DN	8/183	174/13010	0.00321066	1	0.0592158	Inpp4a/Ptprc/Scai/Rassf4/Ralgapa1/Sp1/H2-T23/Atp8b1	8
GSE8621_UNSTIM_VS_LPS_PRIMED_AND_LPS_STIM_MACROPHAGE_DN	GSE8621_UNSTIM_VS_LPS_PRIMED_AND_LPS_STIM_MACROPHAGE_DN	GSE8621_UNSTIM_VS_LPS_PRIMED_AND_LPS_STIM_MACROPHAGE_DN	8/183	174/13010	0.00321066	1	0.0592158	Prr14l/Pde3b/Slc29a3/Wdfy4/Ikzf1/Trim25/Pak2/Pik3ap1	8
GSE9988_LPS_VS_LPS_AND_ANTI_TREM1_MONOCYTE_UP	GSE9988_LPS_VS_LPS_AND_ANTI_TREM1_MONOCYTE_UP	GSE9988_LPS_VS_LPS_AND_ANTI_TREM1_MONOCYTE_UP	8/183	174/13010	0.00321066	1	0.0592158	Ifih1/Ctnnd1/Tlr4/Ptafr/Ikzf1/Pik3r5/Myo1f/Pik3ap1	8
TARTE_PLASMA_CELL_VS_PLASMABLAST_UP	TARTE_PLASMA_CELL_VS_PLASMABLAST_UP	TARTE_PLASMA_CELL_VS_PLASMABLAST_UP	11/183	297/13010	0.00322006	1	0.0592158	Ddr2/Rpl7a/Plcb2/Rpl28/Rps16/Cyfip1/Tjp1/Rps15/Rpl18a/Rpsa/H2-T23	11
GO_REGULATION_OF_RESPONSE_TO_CYTOKINE_STIMULUS	GO_REGULATION_OF_RESPONSE_TO_CYTOKINE_STIMULUS	GO_REGULATION_OF_RESPONSE_TO_CYTOKINE_STIMULUS	7/183	137/13010	0.00322128	1	0.0592158	Stat1/Ptprc/Ifih1/Sppl2a/Tlr4/Adam17/Parp14	7
GO_REGULATION_OF_MYELOID_LEUKOCYTE_MEDIATED_IMMUNITY	GO_REGULATION_OF_MYELOID_LEUKOCYTE_MEDIATED_IMMUNITY	GO_REGULATION_OF_MYELOID_LEUKOCYTE_MEDIATED_IMMUNITY	4/183	44/13010	0.00331549	1	0.0602214	Btk/Ptafr/Itgam/H2-T23	4
NUTT_GBM_VS_AO_GLIOMA_DN	NUTT_GBM_VS_AO_GLIOMA_DN	NUTT_GBM_VS_AO_GLIOMA_DN	4/183	44/13010	0.00331549	1	0.0602214	Rps6/Rpl27a/Rplp2/Rpl4	4
SIG_CHEMOTAXIS	SIG_CHEMOTAXIS	SIG_CHEMOTAXIS	4/183	44/13010	0.00331549	1	0.0602214	Btk/Pik3r5/Pik3cg/Pak2	4
GSE11057_NAIVE_VS_MEMORY_CD4_TCELL_DN	GSE11057_NAIVE_VS_MEMORY_CD4_TCELL_DN	GSE11057_NAIVE_VS_MEMORY_CD4_TCELL_DN	8/183	175/13010	0.00332497	1	0.0602214	Fam129a/Sppl2a/Iqgap1/Lims1/Myl6/Myo5a/Lpp/Myo1f	8
GSE25088_IL4_VS_IL4_AND_ROSIGLITAZONE_STIM_MACROPHAGE_DAY10_DN	GSE25088_IL4_VS_IL4_AND_ROSIGLITAZONE_STIM_MACROPHAGE_DAY10_DN	GSE25088_IL4_VS_IL4_AND_ROSIGLITAZONE_STIM_MACROPHAGE_DAY10_DN	8/183	175/13010	0.00332497	1	0.0602214	Cysltr1/Htt/Edem1/Rassf4/Cx3cr1/Hexb/Itga1/Myo1f	8
GSE360_DC_VS_MAC_B_MALAYI_LOW_DOSE_UP	GSE360_DC_VS_MAC_B_MALAYI_LOW_DOSE_UP	GSE360_DC_VS_MAC_B_MALAYI_LOW_DOSE_UP	8/183	175/13010	0.00332497	1	0.0602214	Inpp5d/Plcb2/Atrn/Rps6/Ptafr/Mob1a/Itgam/Wdr7	8
GSE36392_TYPE_2_MYELOID_VS_EOSINOPHIL_IL25_TREATED_LUNG_UP	GSE36392_TYPE_2_MYELOID_VS_EOSINOPHIL_IL25_TREATED_LUNG_UP	GSE36392_TYPE_2_MYELOID_VS_EOSINOPHIL_IL25_TREATED_LUNG_UP	8/183	175/13010	0.00332497	1	0.0602214	Tor1aip2/Creb3l2/Rassf4/Rpl13a/Cyfip1/Rpl13/Rpl4/Hexb	8
GSE42724_NAIVE_VS_MEMORY_BCELL_DN	GSE42724_NAIVE_VS_MEMORY_BCELL_DN	GSE42724_NAIVE_VS_MEMORY_BCELL_DN	8/183	175/13010	0.00332497	1	0.0602214	Fam129a/Ifih1/Fndc3b/Gbp7/Ikzf1/Rps10/Prkd3/Tmem173	8
WANG_SMARCE1_TARGETS_UP	WANG_SMARCE1_TARGETS_UP	WANG_SMARCE1_TARGETS_UP	10/183	256/13010	0.00337017	1	0.060883	Tgfbr1/Abca1/Bicd1/Lims1/Lpcat2/Slfn5/Rpl37/Lpp/Heg1/Atp8b1	10
YAGI_AML_WITH_INV_16_TRANSLOCATION	YAGI_AML_WITH_INV_16_TRANSLOCATION	YAGI_AML_WITH_INV_16_TRANSLOCATION	12/183	343/13010	0.00337388	1	0.060883	Rps6/Flt1/Rps16/Rpl13a/Rps17/Rpl27a/Rplp2/Naca/Rpl13/Nlrp1a/Rpl19/Rpl37	12
GO_TRANSMEMBRANE_RECEPTOR_PROTEIN_KINASE_ACTIVITY	GO_TRANSMEMBRANE_RECEPTOR_PROTEIN_KINASE_ACTIVITY	GO_TRANSMEMBRANE_RECEPTOR_PROTEIN_KINASE_ACTIVITY	5/183	72/13010	0.00340789	1	0.0613583	Ddr2/Tgfbr1/Tek/Flt1/Csf1r	5
GSE3982_NEUTROPHIL_VS_NKCELL_UP	GSE3982_NEUTROPHIL_VS_NKCELL_UP	GSE3982_NEUTROPHIL_VS_NKCELL_UP	8/183	176/13010	0.00344243	1	0.0613583	Stat1/Btk/Mospd2/Myo5a/Trim25/Ncoa1/H2-T23/Gnaq	8
GSE5542_UNTREATED_VS_IFNG_TREATED_EPITHELIAL_CELLS_6H_DN	GSE5542_UNTREATED_VS_IFNG_TREATED_EPITHELIAL_CELLS_6H_DN	GSE5542_UNTREATED_VS_IFNG_TREATED_EPITHELIAL_CELLS_6H_DN	8/183	176/13010	0.00344243	1	0.0613583	Fam129a/Myo5a/Smad5/Pik3cg/Heatr5a/Heg1/Myo1f/Pik3ap1	8
GSE8921_UNSTIM_VS_TLR1_2_STIM_MONOCYTE_12H_DN	GSE8921_UNSTIM_VS_TLR1_2_STIM_MONOCYTE_12H_DN	GSE8921_UNSTIM_VS_TLR1_2_STIM_MONOCYTE_12H_DN	8/183	176/13010	0.00344243	1	0.0613583	Rpl35/Ralgapb/Prcp/Tep1/Rpsa/Rpl26/H2-T23/Cep192	8
HALLMARK_INTERFERON_GAMMA_RESPONSE	HALLMARK_INTERFERON_GAMMA_RESPONSE	HALLMARK_INTERFERON_GAMMA_RESPONSE	8/183	176/13010	0.00344243	1	0.0613583	Stat1/Ifih1/Sppl2a/Trim25/Rnf213/Parp14/H2-T23/Eif2ak2	8
PICCALUGA_ANGIOIMMUNOBLASTIC_LYMPHOMA_UP	PICCALUGA_ANGIOIMMUNOBLASTIC_LYMPHOMA_UP	PICCALUGA_ANGIOIMMUNOBLASTIC_LYMPHOMA_UP	8/183	176/13010	0.00344243	1	0.0613583	Ddr2/Arhgap29/Tlr4/Rassf4/Cyfip1/Tjp1/Itpripl2/Abcc3	8
ABBUD_LIF_SIGNALING_1_DN	ABBUD_LIF_SIGNALING_1_DN	ABBUD_LIF_SIGNALING_1_DN	3/183	22/13010	0.00346261	1	0.0613583	Itga6/Cyfip1/Lims1	3
BIOCARTA_CTCF_PATHWAY	BIOCARTA_CTCF_PATHWAY	BIOCARTA_CTCF_PATHWAY	3/183	22/13010	0.00346261	1	0.0613583	Tgfbr1/Smad5/Pik3cg	3
GO_POSITIVE_REGULATION_OF_B_CELL_MEDIATED_IMMUNITY	GO_POSITIVE_REGULATION_OF_B_CELL_MEDIATED_IMMUNITY	GO_POSITIVE_REGULATION_OF_B_CELL_MEDIATED_IMMUNITY	3/183	22/13010	0.00346261	1	0.0613583	Ptprc/Btk/H2-T23	3
GO_POSITIVE_REGULATION_OF_INTERLEUKIN_12_PRODUCTION	GO_POSITIVE_REGULATION_OF_INTERLEUKIN_12_PRODUCTION	GO_POSITIVE_REGULATION_OF_INTERLEUKIN_12_PRODUCTION	3/183	22/13010	0.00346261	1	0.0613583	Tlr4/Tlr3/Tlr9	3
GSE12003_MIR223_KO_VS_WT_BM_PROGENITOR_8D_CULTURE_DN	GSE12003_MIR223_KO_VS_WT_BM_PROGENITOR_8D_CULTURE_DN	GSE12003_MIR223_KO_VS_WT_BM_PROGENITOR_8D_CULTURE_DN	7/183	139/13010	0.00349091	1	0.0617485	Il6ra/Edem1/Fam168a/Itpripl2/Gcc2/Dock2/Tmem173	7
MODULE_27	MODULE_27	MODULE_27	10/183	258/13010	0.00356162	1	0.0625749	Ptprc/Ddr2/Il6ra/Tek/Ptafr/Itgam/Tlr3/Cx3cr1/Sema4d/H2-T23	10
GSE21546_SAP1A_KO_VS_SAP1A_KO_AND_ELK1_KO_ANTI_CD3_STIM_DP_THYMOCYTES_DN	GSE21546_SAP1A_KO_VS_SAP1A_KO_AND_ELK1_KO_ANTI_CD3_STIM_DP_THYMOCYTES_DN	GSE21546_SAP1A_KO_VS_SAP1A_KO_AND_ELK1_KO_ANTI_CD3_STIM_DP_THYMOCYTES_DN	8/183	177/13010	0.00356308	1	0.0625749	Inpp4a/Ptprc/Tlr4/Edem1/Rassf4/Iqgap1/Itpripl2/Dock2	8
GSE22103_UNSTIM_VS_GMCSF_AND_IFNG_STIM_NEUTROPHIL_DN	GSE22103_UNSTIM_VS_GMCSF_AND_IFNG_STIM_NEUTROPHIL_DN	GSE22103_UNSTIM_VS_GMCSF_AND_IFNG_STIM_NEUTROPHIL_DN	8/183	177/13010	0.00356308	1	0.0625749	Rpl35/Tmem119/Fam168a/Mrpl52/Pld4/Myo1f/Rpl36/Fau	8
REACTOME_PHOSPHOLIPID_METABOLISM	REACTOME_PHOSPHOLIPID_METABOLISM	REACTOME_PHOSPHOLIPID_METABOLISM	8/183	177/13010	0.00356308	1	0.0625749	Inpp4a/Inpp5d/Cpne3/Lpcat2/Pik3r5/Pik3cg/Pld4/Synj1	8
GO_POSITIVE_REGULATION_OF_ALPHA_BETA_T_CELL_ACTIVATION	GO_POSITIVE_REGULATION_OF_ALPHA_BETA_T_CELL_ACTIVATION	GO_POSITIVE_REGULATION_OF_ALPHA_BETA_T_CELL_ACTIVATION	4/183	45/13010	0.00359956	1	0.0629907	Ptprc/Il6ra/Nckap1l/H2-T23	4
LUI_THYROID_CANCER_PAX8_PPARG_DN	LUI_THYROID_CANCER_PAX8_PPARG_DN	LUI_THYROID_CANCER_PAX8_PPARG_DN	4/183	45/13010	0.00359956	1	0.0629907	Rps12/Rpl18a/Rpl10a/Rpl17	4
GO_POSITIVE_REGULATION_OF_IMMUNE_EFFECTOR_PROCESS	GO_POSITIVE_REGULATION_OF_IMMUNE_EFFECTOR_PROCESS	GO_POSITIVE_REGULATION_OF_IMMUNE_EFFECTOR_PROCESS	7/183	140/13010	0.00363201	1	0.063221	Ptprc/Btk/Tlr4/Ptafr/Itgam/Tlr9/H2-T23	7
GSE40274_CTRL_VS_GATA1_TRANSDUCED_ACTIVATED_CD4_TCELL_UP	GSE40274_CTRL_VS_GATA1_TRANSDUCED_ACTIVATED_CD4_TCELL_UP	GSE40274_CTRL_VS_GATA1_TRANSDUCED_ACTIVATED_CD4_TCELL_UP	7/183	140/13010	0.00363201	1	0.063221	Trim56/Cyfip1/Cx3cr1/Slfn5/Nckap1l/Myo1f/Tmem173	7
GSE6259_33D1_POS_DC_VS_BCELL_DN	GSE6259_33D1_POS_DC_VS_BCELL_DN	GSE6259_33D1_POS_DC_VS_BCELL_DN	7/183	140/13010	0.00363201	1	0.063221	Ly75/Rplp2/Lims1/Rps26/Wdfy4/Gabrb2/Lpp	7
GRAESSMANN_RESPONSE_TO_MC_AND_SERUM_DEPRIVATION_UP	GRAESSMANN_RESPONSE_TO_MC_AND_SERUM_DEPRIVATION_UP	GRAESSMANN_RESPONSE_TO_MC_AND_SERUM_DEPRIVATION_UP	8/183	178/13010	0.00368699	1	0.0632819	Stat1/Ly75/Ifih1/Tlr3/Trim25/Pfdn5/Parp14/Eif2ak2	8
GSE10273_HIGH_VS_LOW_IL7_TREATED_IRF4_8_NULL_PRE_BCELL_UP	GSE10273_HIGH_VS_LOW_IL7_TREATED_IRF4_8_NULL_PRE_BCELL_UP	GSE10273_HIGH_VS_LOW_IL7_TREATED_IRF4_8_NULL_PRE_BCELL_UP	8/183	178/13010	0.00368699	1	0.0632819	Cysltr1/Mospd2/Il6ra/Cpne3/Tjp1/Abca9/Lhfpl2/Hexb	8
GSE11961_FOLLICULAR_BCELL_VS_MEMORY_BCELL_DAY7_UP	GSE11961_FOLLICULAR_BCELL_VS_MEMORY_BCELL_DAY7_UP	GSE11961_FOLLICULAR_BCELL_VS_MEMORY_BCELL_DAY7_UP	8/183	178/13010	0.00368699	1	0.0632819	Ifih1/Htt/Scamp2/Ikzf1/Pik3r5/Rnf213/H2-T23/Pik3ap1	8
GSE11961_GERMINAL_CENTER_BCELL_DAY7_VS_PLASMA_CELL_DAY7_DN	GSE11961_GERMINAL_CENTER_BCELL_DAY7_VS_PLASMA_CELL_DAY7_DN	GSE11961_GERMINAL_CENTER_BCELL_DAY7_VS_PLASMA_CELL_DAY7_DN	8/183	178/13010	0.00368699	1	0.0632819	Ctnnd1/Rassf4/Cyfip1/Slc29a3/Tep1/Lhfpl2/Hexb/Pik3ap1	8
GSE17721_CTRL_VS_LPS_12H_BMDC_UP	GSE17721_CTRL_VS_LPS_12H_BMDC_UP	GSE17721_CTRL_VS_LPS_12H_BMDC_UP	8/183	178/13010	0.00368699	1	0.0632819	Rpl35/Btk/Tgfbr1/Rpl6/Rps3/Rpl13/Cx3cr1/Abcc3	8
GSE18893_TCONV_VS_TREG_24H_CULTURE_DN	GSE18893_TCONV_VS_TREG_24H_CULTURE_DN	GSE18893_TCONV_VS_TREG_24H_CULTURE_DN	8/183	178/13010	0.00368699	1	0.0632819	Stat1/Ifih1/Cysltr1/Abca1/Lpcat2/Rnf213/Adam17/Tmem173	8
GSE20366_TREG_VS_NAIVE_CD4_TCELL_HOMEOSTATIC_CONVERSION_DN	GSE20366_TREG_VS_NAIVE_CD4_TCELL_HOMEOSTATIC_CONVERSION_DN	GSE20366_TREG_VS_NAIVE_CD4_TCELL_HOMEOSTATIC_CONVERSION_DN	8/183	178/13010	0.00368699	1	0.0632819	Pde3b/Lims1/Slc29a3/Cx3cr1/Ikzf1/Rnf213/Ncoa1/Prkd3	8
GSE22919_RESTING_VS_IL2_IL12_IL15_STIM_NK_CELL_DN	GSE22919_RESTING_VS_IL2_IL12_IL15_STIM_NK_CELL_DN	GSE22919_RESTING_VS_IL2_IL12_IL15_STIM_NK_CELL_DN	8/183	178/13010	0.00368699	1	0.0632819	Ptprc/Tlr4/Creb3l2/Rassf4/Bace1/Rnf213/Mpeg1/Dock8	8
GO_ORGANIC_HYDROXY_COMPOUND_METABOLIC_PROCESS	GO_ORGANIC_HYDROXY_COMPOUND_METABOLIC_PROCESS	GO_ORGANIC_HYDROXY_COMPOUND_METABOLIC_PROCESS	12/183	347/13010	0.00370276	1	0.063442	Inpp4a/Inpp5d/Plcb2/Ppip5k1/Abca1/Prkaa2/Ptafr/Itgam/Myo5a/Pld4/Sp1/Synj1	12
GO_MYELOID_CELL_DIFFERENTIATION	GO_MYELOID_CELL_DIFFERENTIATION	GO_MYELOID_CELL_DIFFERENTIATION	11/183	303/13010	0.00374672	1	0.0640835	Stat1/Inpp5d/Ptbp3/Tlr4/Tlr3/Ikzf1/Smad5/Rbfox2/Nckap1l/Gabpa/Csf1r	11
GO_REGULATION_OF_DEPHOSPHORYLATION	GO_REGULATION_OF_DEPHOSPHORYLATION	GO_REGULATION_OF_DEPHOSPHORYLATION	8/183	179/13010	0.00381421	1	0.0645531	Ptprc/Htt/Iqgap1/Sema4d/Itga1/Nckap1l/Eif2ak2/Cep192	8
GSE17721_LPS_VS_PAM3CSK4_8H_BMDC_DN	GSE17721_LPS_VS_PAM3CSK4_8H_BMDC_DN	GSE17721_LPS_VS_PAM3CSK4_8H_BMDC_DN	8/183	179/13010	0.00381421	1	0.0645531	Itga6/Kpna6/Laptm5/Atp2a2/Mrpl52/Eif3h/Eef1d/Rps10	8
GSE3982_CTRL_VS_IGE_STIM_MAST_CELL_UP	GSE3982_CTRL_VS_IGE_STIM_MAST_CELL_UP	GSE3982_CTRL_VS_IGE_STIM_MAST_CELL_UP	8/183	179/13010	0.00381421	1	0.0645531	Rpl12/Atrn/Rps6/Rpl28/Iqgap1/Rps12/Sacs/Rpl23	8
GSE3982_NEUTROPHIL_VS_CENT_MEMORY_CD4_TCELL_UP	GSE3982_NEUTROPHIL_VS_CENT_MEMORY_CD4_TCELL_UP	GSE3982_NEUTROPHIL_VS_CENT_MEMORY_CD4_TCELL_UP	8/183	179/13010	0.00381421	1	0.0645531	Fam129a/Psd4/Ifih1/Btk/Prcp/Myo5a/Ncoa1/H2-T23	8
KIM_MYC_AMPLIFICATION_TARGETS_UP	KIM_MYC_AMPLIFICATION_TARGETS_UP	KIM_MYC_AMPLIFICATION_TARGETS_UP	8/183	179/13010	0.00381421	1	0.0645531	Rpl12/Rpl11/Rpl18a/Sacs/Cx3cr1/Rpsa/Abcc3/Rps23	8
GO_POSITIVE_REGULATION_OF_RESPONSE_TO_CYTOKINE_STIMULUS	GO_POSITIVE_REGULATION_OF_RESPONSE_TO_CYTOKINE_STIMULUS	GO_POSITIVE_REGULATION_OF_RESPONSE_TO_CYTOKINE_STIMULUS	4/183	46/13010	0.00389973	1	0.0645531	Ifih1/Tlr4/Adam17/Parp14	4
MODULE_85	MODULE_85	MODULE_85	4/183	46/13010	0.00389973	1	0.0645531	Ddr2/Il6ra/Tgfbr1/Tek	4
GO_LEUKOCYTE_CHEMOTAXIS	GO_LEUKOCYTE_CHEMOTAXIS	GO_LEUKOCYTE_CHEMOTAXIS	7/183	142/13010	0.0039272	1	0.0645531	Mospd2/Il6ra/Flt1/Itga1/Adam17/Pik3cg/Nckap1l	7
GSE18791_CTRL_VS_NEWCASTLE_VIRUS_DC_12H_DN	GSE18791_CTRL_VS_NEWCASTLE_VIRUS_DC_12H_DN	GSE18791_CTRL_VS_NEWCASTLE_VIRUS_DC_12H_DN	7/183	142/13010	0.0039272	1	0.0645531	Ifih1/Znrf2/Slfn5/Trim25/Rnf213/Parp14/Dtx3l	7
CAVARD_LIVER_CANCER_MALIGNANT_VS_BENIGN	CAVARD_LIVER_CANCER_MALIGNANT_VS_BENIGN	CAVARD_LIVER_CANCER_MALIGNANT_VS_BENIGN	3/183	23/13010	0.00394119	1	0.0645531	Rpl13a/Myl6/H2-T23	3
GO_ALPHA_BETA_T_CELL_PROLIFERATION	GO_ALPHA_BETA_T_CELL_PROLIFERATION	GO_ALPHA_BETA_T_CELL_PROLIFERATION	3/183	23/13010	0.00394119	1	0.0645531	Ptprc/Dock2/H2-T23	3
GO_PHOSPHATIDYLINOSITOL_PHOSPHATE_PHOSPHATASE_ACTIVITY	GO_PHOSPHATIDYLINOSITOL_PHOSPHATE_PHOSPHATASE_ACTIVITY	GO_PHOSPHATIDYLINOSITOL_PHOSPHATE_PHOSPHATASE_ACTIVITY	3/183	23/13010	0.00394119	1	0.0645531	Inpp4a/Inpp5d/Synj1	3
GO_POSITIVE_REGULATION_OF_FOCAL_ADHESION_ASSEMBLY	GO_POSITIVE_REGULATION_OF_FOCAL_ADHESION_ASSEMBLY	GO_POSITIVE_REGULATION_OF_FOCAL_ADHESION_ASSEMBLY	3/183	23/13010	0.00394119	1	0.0645531	Tek/Iqgap1/Lims1	3
GO_POSITIVE_REGULATION_OF_LEUKOCYTE_DEGRANULATION	GO_POSITIVE_REGULATION_OF_LEUKOCYTE_DEGRANULATION	GO_POSITIVE_REGULATION_OF_LEUKOCYTE_DEGRANULATION	3/183	23/13010	0.00394119	1	0.0645531	Ptafr/Itgam/H2-T23	3
GO_RESPONSE_TO_INTERFERON_BETA	GO_RESPONSE_TO_INTERFERON_BETA	GO_RESPONSE_TO_INTERFERON_BETA	3/183	23/13010	0.00394119	1	0.0645531	Stat1/Tlr3/Tmem173	3
GSE21670_UNTREATED_VS_TGFB_TREATED_CD4_TCELL_DN	GSE21670_UNTREATED_VS_TGFB_TREATED_CD4_TCELL_DN	GSE21670_UNTREATED_VS_TGFB_TREATED_CD4_TCELL_DN	8/183	180/13010	0.0039448	1	0.0645531	Stat1/Scai/Nbea/Prkaa2/Adam22/Parp14/H2-T23/Entpd1	8
GSE22601_CD4_SINGLE_POSITIVE_VS_CD8_SINGLE_POSITIVE_THYMOCYTE_DN	GSE22601_CD4_SINGLE_POSITIVE_VS_CD8_SINGLE_POSITIVE_THYMOCYTE_DN	GSE22601_CD4_SINGLE_POSITIVE_VS_CD8_SINGLE_POSITIVE_THYMOCYTE_DN	8/183	180/13010	0.0039448	1	0.0645531	Itga6/Gbp7/Zyg11b/Prr14l/Dock2/Pfn1/Prkd3/Tmem173	8
GSE39382_IL3_VS_IL3_IL33_TREATED_MAST_CELL_UP	GSE39382_IL3_VS_IL3_IL33_TREATED_MAST_CELL_UP	GSE39382_IL3_VS_IL3_IL33_TREATED_MAST_CELL_UP	8/183	180/13010	0.0039448	1	0.0645531	Htt/Naca/Ikzf1/Rps23/Pfdn5/Nckap1l/Osbpl11/Prkd3	8
GO_ESTABLISHMENT_OF_LYMPHOCYTE_POLARITY	GO_ESTABLISHMENT_OF_LYMPHOCYTE_POLARITY	GO_ESTABLISHMENT_OF_LYMPHOCYTE_POLARITY	2/183	7/13010	0.00394483	1	0.0645531	Dock2/Dock8	2
GO_GAMMA_DELTA_T_CELL_DIFFERENTIATION	GO_GAMMA_DELTA_T_CELL_DIFFERENTIATION	GO_GAMMA_DELTA_T_CELL_DIFFERENTIATION	2/183	7/13010	0.00394483	1	0.0645531	Ptprc/Nckap1l	2
GO_MANNOSYL_OLIGOSACCHARIDE_1_2_ALPHA_MANNOSIDASE_ACTIVITY	GO_MANNOSYL_OLIGOSACCHARIDE_1_2_ALPHA_MANNOSIDASE_ACTIVITY	GO_MANNOSYL_OLIGOSACCHARIDE_1_2_ALPHA_MANNOSIDASE_ACTIVITY	2/183	7/13010	0.00394483	1	0.0645531	Man1a2/Edem1	2
GO_NEGATIVE_REGULATION_OF_INTERLEUKIN_17_PRODUCTION	GO_NEGATIVE_REGULATION_OF_INTERLEUKIN_17_PRODUCTION	GO_NEGATIVE_REGULATION_OF_INTERLEUKIN_17_PRODUCTION	2/183	7/13010	0.00394483	1	0.0645531	Tlr4/Nckap1l	2
GO_POSITIVE_REGULATION_OF_INFLAMMATORY_RESPONSE_TO_ANTIGENIC_STIMULUS	GO_POSITIVE_REGULATION_OF_INFLAMMATORY_RESPONSE_TO_ANTIGENIC_STIMULUS	GO_POSITIVE_REGULATION_OF_INFLAMMATORY_RESPONSE_TO_ANTIGENIC_STIMULUS	2/183	7/13010	0.00394483	1	0.0645531	Btk/H2-T23	2
MYLLYKANGAS_AMPLIFICATION_HOT_SPOT_7	MYLLYKANGAS_AMPLIFICATION_HOT_SPOT_7	MYLLYKANGAS_AMPLIFICATION_HOT_SPOT_7	2/183	7/13010	0.00394483	1	0.0645531	Mecom/Lpp	2
PASTURAL_RIZ1_TARGETS_UP	PASTURAL_RIZ1_TARGETS_UP	PASTURAL_RIZ1_TARGETS_UP	2/183	7/13010	0.00394483	1	0.0645531	Lims1/H2-T23	2
REACTOME_FATTY_ACIDS_BOUND_TO_GPR40_FFAR1_REGULATE_INSULIN_SECRETION	REACTOME_FATTY_ACIDS_BOUND_TO_GPR40_FFAR1_REGULATE_INSULIN_SECRETION	REACTOME_FATTY_ACIDS_BOUND_TO_GPR40_FFAR1_REGULATE_INSULIN_SECRETION	2/183	7/13010	0.00394483	1	0.0645531	Plcb2/Gnaq	2
GO_INTERFERON_GAMMA_MEDIATED_SIGNALING_PATHWAY	GO_INTERFERON_GAMMA_MEDIATED_SIGNALING_PATHWAY	GO_INTERFERON_GAMMA_MEDIATED_SIGNALING_PATHWAY	5/183	75/13010	0.00406444	1	0.0663044	Stat1/Ptafr/Trim25/Parp14/H2-T23	5
GSE34006_WT_VS_A2AR_KO_TREG_DN	GSE34006_WT_VS_A2AR_KO_TREG_DN	GSE34006_WT_VS_A2AR_KO_TREG_DN	8/183	181/13010	0.00407882	1	0.0663044	Stat1/Tor1aip2/Ifih1/Atrn/Gbp7/Trim25/Parp14/H2-T23	8
GSE40274_HELIOS_VS_FOXP3_AND_HELIOS_TRANSDUCED_ACTIVATED_CD4_TCELL_DN	GSE40274_HELIOS_VS_FOXP3_AND_HELIOS_TRANSDUCED_ACTIVATED_CD4_TCELL_DN	GSE40274_HELIOS_VS_FOXP3_AND_HELIOS_TRANSDUCED_ACTIVATED_CD4_TCELL_DN	8/183	181/13010	0.00407882	1	0.0663044	Il1rl2/Plcb2/Sppl2a/Il1rapl1/Arhgap29/Pde3b/Bace1/Ikzf1	8
RODWELL_AGING_KIDNEY_NO_BLOOD_UP	RODWELL_AGING_KIDNEY_NO_BLOOD_UP	RODWELL_AGING_KIDNEY_NO_BLOOD_UP	8/183	181/13010	0.00407882	1	0.0663044	Rpl12/Rpl35/Cyfip1/Abcc3/Rnf213/Hexb/Itga1/Rps10	8
GO_REGULATION_OF_PEPTIDYL_TYROSINE_PHOSPHORYLATION	GO_REGULATION_OF_PEPTIDYL_TYROSINE_PHOSPHORYLATION	GO_REGULATION_OF_PEPTIDYL_TYROSINE_PHOSPHORYLATION	8/183	182/13010	0.00421633	1	0.0680907	Ptprc/Il6ra/Iqgap1/Sema4d/Adam17/Pak2/Parp14/Csf1r	8
GSE22601_IMMATURE_CD4_SINGLE_POSITIVE_VS_CD8_SINGLE_POSITIVE_THYMOCYTE_DN	GSE22601_IMMATURE_CD4_SINGLE_POSITIVE_VS_CD8_SINGLE_POSITIVE_THYMOCYTE_DN	GSE22601_IMMATURE_CD4_SINGLE_POSITIVE_VS_CD8_SINGLE_POSITIVE_THYMOCYTE_DN	8/183	182/13010	0.00421633	1	0.0680907	Stat1/Ssh2/Trim25/Sema4d/Smad5/Parp14/Dtx3l/Synj1	8
GSE27786_LIN_NEG_VS_NKCELL_DN	GSE27786_LIN_NEG_VS_NKCELL_DN	GSE27786_LIN_NEG_VS_NKCELL_DN	8/183	182/13010	0.00421633	1	0.0680907	Stat1/Itpripl2/Rpl13/Myo5a/Ikzf1/Pfdn5/Sp1/Fau	8
GO_INTERLEUKIN_8_PRODUCTION	GO_INTERLEUKIN_8_PRODUCTION	GO_INTERLEUKIN_8_PRODUCTION	4/183	47/13010	0.0042164	1	0.0680907	Ptprc/Tlr4/Tlr3/Tlr9	4
GSE7568_IL4_VS_IL4_AND_DEXAMETHASONE_TREATED_MACROPHAGE_DN	GSE7568_IL4_VS_IL4_AND_DEXAMETHASONE_TREATED_MACROPHAGE_DN	GSE7568_IL4_VS_IL4_AND_DEXAMETHASONE_TREATED_MACROPHAGE_DN	7/183	144/13010	0.00424027	1	0.0683639	Fam129a/Plcb2/Cyfip1/Cx3cr1/Itga1/Pfdn5/Synj1	7
GSE15930_STIM_VS_STIM_AND_IFNAB_48H_CD8_T_CELL_DN	GSE15930_STIM_VS_STIM_AND_IFNAB_48H_CD8_T_CELL_DN	GSE15930_STIM_VS_STIM_AND_IFNAB_48H_CD8_T_CELL_DN	8/183	183/13010	0.0043574	1	0.0701372	Stat1/Tor1aip2/Ifih1/Abca1/Kpna6/H2-T23/Eif2ak2/Mpeg1	8
GO_VACUOLAR_MEMBRANE	GO_VACUOLAR_MEMBRANE	GO_VACUOLAR_MEMBRANE	12/183	355/13010	0.00443819	1	0.071321	Sppl2a/Cpne3/Laptm5/Znrf2/Prcp/Slc29a3/Tlr3/Tlr9/Abcc3/Dtx3l/H2-T23/Gnaq	12
GO_POSITIVE_REGULATION_OF_ERYTHROCYTE_DIFFERENTIATION	GO_POSITIVE_REGULATION_OF_ERYTHROCYTE_DIFFERENTIATION	GO_POSITIVE_REGULATION_OF_ERYTHROCYTE_DIFFERENTIATION	3/183	24/13010	0.00445808	1	0.0714072	Stat1/Inpp5d/Nckap1l	3
GO_TOLL_LIKE_RECEPTOR_4_SIGNALING_PATHWAY	GO_TOLL_LIKE_RECEPTOR_4_SIGNALING_PATHWAY	GO_TOLL_LIKE_RECEPTOR_4_SIGNALING_PATHWAY	3/183	24/13010	0.00445808	1	0.0714072	Tlr4/Itgam/Pik3ap1	3
ENK_UV_RESPONSE_KERATINOCYTE_UP	ENK_UV_RESPONSE_KERATINOCYTE_UP	ENK_UV_RESPONSE_KERATINOCYTE_UP	14/183	449/13010	0.00447273	1	0.0715254	Rpl12/Rpl35/Rpl28/Rps3/Rps15/Rpl18a/Pfn1/Rpl19/Rpl8/Pfdn5/Rps10/Rpl10a/H2-T23/Fau	14
GSE17721_PAM3CSK4_VS_GADIQUIMOD_1H_BMDC_DN	GSE17721_PAM3CSK4_VS_GADIQUIMOD_1H_BMDC_DN	GSE17721_PAM3CSK4_VS_GADIQUIMOD_1H_BMDC_DN	8/183	184/13010	0.00450207	1	0.0715294	Tor1aip2/Ctnnd1/Atrn/Btk/Cpne3/Trim25/Gabpa/Pja2	8
GSE24726_WT_VS_E2_2_KO_PDC_DAY6_POST_DELETION_DN	GSE24726_WT_VS_E2_2_KO_PDC_DAY6_POST_DELETION_DN	GSE24726_WT_VS_E2_2_KO_PDC_DAY6_POST_DELETION_DN	8/183	184/13010	0.00450207	1	0.0715294	Fam129a/Itga6/Gpr34/Tcf12/Ikzf1/Ssh2/Ncoa1/Sp1	8
GSE27786_NKCELL_VS_MONO_MAC_UP	GSE27786_NKCELL_VS_MONO_MAC_UP	GSE27786_NKCELL_VS_MONO_MAC_UP	8/183	184/13010	0.00450207	1	0.0715294	Rps16/Sacs/Ssh2/Erap1/Adam17/Rps10/H2-T23/Fau	8
GSE29618_BCELL_VS_MDC_DN	GSE29618_BCELL_VS_MDC_DN	GSE29618_BCELL_VS_MDC_DN	8/183	184/13010	0.00450207	1	0.0715294	Fam129a/Ly75/Il6ra/Cyfip1/Prcp/Myl6/Pfn1/Gnaq	8
GO_NEGATIVE_REGULATION_OF_PROTEIN_MODIFICATION_PROCESS	GO_NEGATIVE_REGULATION_OF_PROTEIN_MODIFICATION_PROCESS	GO_NEGATIVE_REGULATION_OF_PROTEIN_MODIFICATION_PROCESS	15/183	498/13010	0.0045285	1	0.0718267	Ptprc/Fam129a/Mecom/Tlr4/Prkaa2/Rpl11/Rps3/Rpl23/Sema4d/Nckap1l/Pak2/Heg1/Parp14/Dtx3l/Gnaq	15
REACTOME_INTERFERON_GAMMA_SIGNALING	REACTOME_INTERFERON_GAMMA_SIGNALING	REACTOME_INTERFERON_GAMMA_SIGNALING	5/183	77/13010	0.00454945	1	0.0718267	Stat1/Gbp7/Ptafr/Trim25/H2-T23	5
NUTT_GBM_VS_AO_GLIOMA_UP	NUTT_GBM_VS_AO_GLIOMA_UP	NUTT_GBM_VS_AO_GLIOMA_UP	4/183	48/13010	0.00455	1	0.0718267	Stat1/Laptm5/Lhfpl2/H2-T23	4
PID_TXA2PATHWAY	PID_TXA2PATHWAY	PID_TXA2PATHWAY	4/183	48/13010	0.00455	1	0.0718267	Plcb2/Pik3r5/Pik3cg/Gnaq	4
GSE24671_CTRL_VS_BAKIMULC_INFECTED_MOUSE_SPLENOCYTES_DN	GSE24671_CTRL_VS_BAKIMULC_INFECTED_MOUSE_SPLENOCYTES_DN	GSE24671_CTRL_VS_BAKIMULC_INFECTED_MOUSE_SPLENOCYTES_DN	7/183	146/13010	0.0045719	1	0.0719414	Rpl12/Rps3/Rps26/Lpcat2/Rpl13/Cast/Rpl36	7
GSE2770_IL12_ACT_VS_ACT_CD4_TCELL_6H_DN	GSE2770_IL12_ACT_VS_ACT_CD4_TCELL_6H_DN	GSE2770_IL12_ACT_VS_ACT_CD4_TCELL_6H_DN	7/183	146/13010	0.0045719	1	0.0719414	Stat1/Tek/Ptafr/Tcf12/Stag1/Usp32/Dtx3l	7
GSE22935_WT_VS_MYD88_KO_MACROPHAGE_48H_MBOVIS_BCG_STIM_DN	GSE22935_WT_VS_MYD88_KO_MACROPHAGE_48H_MBOVIS_BCG_STIM_DN	GSE22935_WT_VS_MYD88_KO_MACROPHAGE_48H_MBOVIS_BCG_STIM_DN	8/183	185/13010	0.00465041	1	0.0729435	Il1rl2/Gpr34/Cysltr1/Btk/Tgfbr1/Mob1a/Vwa5a/Lhfpl2	8
GSE23568_CTRL_TRANSDUCED_VS_WT_CD8_TCELL_UP	GSE23568_CTRL_TRANSDUCED_VS_WT_CD8_TCELL_UP	GSE23568_CTRL_TRANSDUCED_VS_WT_CD8_TCELL_UP	8/183	185/13010	0.00465041	1	0.0729435	Btk/Cyfip1/Iqgap1/Tep1/Myo5a/Pld4/Mpeg1/Entpd1	8
GO_REGULATION_OF_PHOSPHATASE_ACTIVITY	GO_REGULATION_OF_PHOSPHATASE_ACTIVITY	GO_REGULATION_OF_PHOSPHATASE_ACTIVITY	7/183	147/13010	0.00474488	1	0.0739534	Ptprc/Htt/Sema4d/Itga1/Nckap1l/Eif2ak2/Cep192	7
GSE2706_UNSTIM_VS_8H_R848_DC_DN	GSE2706_UNSTIM_VS_8H_R848_DC_DN	GSE2706_UNSTIM_VS_8H_R848_DC_DN	7/183	147/13010	0.00474488	1	0.0739534	Stat1/Ifih1/Edem1/Slfn5/Rnf213/Parp14/Eif2ak2	7
GSE3565_DUSP1_VS_WT_SPLENOCYTES_UP	GSE3565_DUSP1_VS_WT_SPLENOCYTES_UP	GSE3565_DUSP1_VS_WT_SPLENOCYTES_UP	7/183	147/13010	0.00474488	1	0.0739534	Cyfip1/Itgam/Myo5a/Cx3cr1/Itga1/Pik3cg/Myo1f	7
GSE8685_IL15_ACT_IL2_STARVED_VS_IL21_ACT_IL2_STARVED_CD4_TCELL_DN	GSE8685_IL15_ACT_IL2_STARVED_VS_IL21_ACT_IL2_STARVED_CD4_TCELL_DN	GSE8685_IL15_ACT_IL2_STARVED_VS_IL21_ACT_IL2_STARVED_CD4_TCELL_DN	7/183	147/13010	0.00474488	1	0.0739534	Rpl12/Rps3/Rpsa/Ikzf1/Slfn5/Rpl19/Pik3cg	7
GSE17721_0.5H_VS_24H_CPG_BMDC_DN	GSE17721_0.5H_VS_24H_CPG_BMDC_DN	GSE17721_0.5H_VS_24H_CPG_BMDC_DN	8/183	186/13010	0.00480248	1	0.0740964	Tor1aip2/Abca1/Tmem119/Tjp1/Cx3cr1/Abcc3/Parp14/H2-T23	8
GSE2128_CTRL_VS_MIMETOPE_NEGATIVE_SELECTION_DP_THYMOCYTE_NOD_UP	GSE2128_CTRL_VS_MIMETOPE_NEGATIVE_SELECTION_DP_THYMOCYTE_NOD_UP	GSE2128_CTRL_VS_MIMETOPE_NEGATIVE_SELECTION_DP_THYMOCYTE_NOD_UP	8/183	186/13010	0.00480248	1	0.0740964	Gbp7/Edem1/Slc29a3/Cx3cr1/Abca9/Rbfox2/Lpp/Csf1r	8
GSE24292_WT_VS_PPARG_KO_MACROPHAGE_DN	GSE24292_WT_VS_PPARG_KO_MACROPHAGE_DN	GSE24292_WT_VS_PPARG_KO_MACROPHAGE_DN	8/183	186/13010	0.00480248	1	0.0740964	Fam129a/Gpr34/Gcc2/Tcf12/Ralgapa1/Parp14/Synj1/Gnaq	8
GSE29618_BCELL_VS_MONOCYTE_DN	GSE29618_BCELL_VS_MONOCYTE_DN	GSE29618_BCELL_VS_MONOCYTE_DN	8/183	186/13010	0.00480248	1	0.0740964	Tlr4/Ptafr/Cyfip1/Myl6/Cast/Naip2/Myo1f/Gnaq	8
GSE46606_IRF4_KO_VS_WT_UNSTIM_BCELL_UP	GSE46606_IRF4_KO_VS_WT_UNSTIM_BCELL_UP	GSE46606_IRF4_KO_VS_WT_UNSTIM_BCELL_UP	8/183	186/13010	0.00480248	1	0.0740964	Tgfbr1/Rpl6/Zkscan1/Pde3b/Rpl18a/Eif3h/Osbpl11/Mpeg1	8
DACOSTA_UV_RESPONSE_VIA_ERCC3_TTD_DN	DACOSTA_UV_RESPONSE_VIA_ERCC3_TTD_DN	DACOSTA_UV_RESPONSE_VIA_ERCC3_TTD_DN	5/183	78/13010	0.00480679	1	0.0740964	Atrn/Ralgapb/Bicd1/Fam168a/Heg1	5
REACTOME_PI_METABOLISM	REACTOME_PI_METABOLISM	REACTOME_PI_METABOLISM	5/183	78/13010	0.00480679	1	0.0740964	Inpp4a/Inpp5d/Pik3r5/Pik3cg/Synj1	5
GO_POSITIVE_REGULATION_OF_LIPASE_ACTIVITY	GO_POSITIVE_REGULATION_OF_LIPASE_ACTIVITY	GO_POSITIVE_REGULATION_OF_LIPASE_ACTIVITY	4/183	49/13010	0.00490092	1	0.0751938	Plcb2/Ptafr/Flt1/Gnaq	4
KEGG_MTOR_SIGNALING_PATHWAY	KEGG_MTOR_SIGNALING_PATHWAY	KEGG_MTOR_SIGNALING_PATHWAY	4/183	49/13010	0.00490092	1	0.0751938	Rps6/Prkaa2/Pik3r5/Pik3cg	4
MORI_LARGE_PRE_BII_LYMPHOCYTE_DN	MORI_LARGE_PRE_BII_LYMPHOCYTE_DN	MORI_LARGE_PRE_BII_LYMPHOCYTE_DN	4/183	49/13010	0.00490092	1	0.0751938	Ptprc/Dock2/Sema4d/Lpp	4
GSE4984_UNTREATED_VS_VEHICLE_CTRL_TREATED_DC_UP	GSE4984_UNTREATED_VS_VEHICLE_CTRL_TREATED_DC_UP	GSE4984_UNTREATED_VS_VEHICLE_CTRL_TREATED_DC_UP	7/183	148/13010	0.00492275	1	0.0754112	Rpl12/Gpr34/Rplp2/Tcf12/Tlr9/Nckap1l/Fau	7
GO_CELL_CELL_JUNCTION	GO_CELL_CELL_JUNCTION	GO_CELL_CELL_JUNCTION	12/183	360/13010	0.00495448	1	0.0757205	Itga6/Ctnnd1/Shroom4/Tgfbr1/Tek/Atp2a2/Tjp1/Iqgap1/Lims1/Adam17/Pdxp/Heg1	12
GSE34515_CD16_POS_MONOCYTE_VS_DC_DN	GSE34515_CD16_POS_MONOCYTE_VS_DC_DN	GSE34515_CD16_POS_MONOCYTE_VS_DC_DN	8/183	187/13010	0.00495834	1	0.0757205	Wdfy4/Abcc3/Pik3cg/Nckap1l/Parp14/Dtx3l/Cep192/Pik3ap1	8
TAKEDA_TARGETS_OF_NUP98_HOXA9_FUSION_8D_UP	TAKEDA_TARGETS_OF_NUP98_HOXA9_FUSION_8D_UP	TAKEDA_TARGETS_OF_NUP98_HOXA9_FUSION_8D_UP	6/183	112/13010	0.00498802	1	0.0760557	Stat1/Ifih1/Mecom/Rnf213/Pld4/Eif2ak2	6
GO_DEFENSE_RESPONSE_TO_GRAM_NEGATIVE_BACTERIUM	GO_DEFENSE_RESPONSE_TO_GRAM_NEGATIVE_BACTERIUM	GO_DEFENSE_RESPONSE_TO_GRAM_NEGATIVE_BACTERIUM	3/183	25/13010	0.00501414	1	0.0762176	Il6ra/Tlr4/Tlr9	3
GO_REGULATION_OF_DEFENSE_RESPONSE_TO_VIRUS_BY_HOST	GO_REGULATION_OF_DEFENSE_RESPONSE_TO_VIRUS_BY_HOST	GO_REGULATION_OF_DEFENSE_RESPONSE_TO_VIRUS_BY_HOST	3/183	25/13010	0.00501414	1	0.0762176	Stat1/Dtx3l/Tmem173	3
RUTELLA_RESPONSE_TO_HGF_UP	RUTELLA_RESPONSE_TO_HGF_UP	RUTELLA_RESPONSE_TO_HGF_UP	12/183	361/13010	0.00506328	1	0.0768457	Stat1/Fam129a/Ly75/Mob1a/Slc29a3/Vwa5a/Dmxl2/Scamp2/Abcc3/Lhfpl2/Hexb/Entpd1	12
GO_POSITIVE_REGULATION_OF_VASCULATURE_DEVELOPMENT	GO_POSITIVE_REGULATION_OF_VASCULATURE_DEVELOPMENT	GO_POSITIVE_REGULATION_OF_VASCULATURE_DEVELOPMENT	7/183	149/13010	0.0051056	1	0.0771858	Il6ra/Tek/Flt1/Tlr3/Cx3cr1/Erap1/Sp1	7
GSE22886_CD8_TCELL_VS_BCELL_NAIVE_DN	GSE22886_CD8_TCELL_VS_BCELL_NAIVE_DN	GSE22886_CD8_TCELL_VS_BCELL_NAIVE_DN	7/183	149/13010	0.0051056	1	0.0771858	Cysltr1/Btk/Trim25/Smad5/Lhfpl2/Sp1/Entpd1	7
GSE339_CD8POS_VS_CD4CD8DN_DC_IN_CULTURE_UP	GSE339_CD8POS_VS_CD4CD8DN_DC_IN_CULTURE_UP	GSE339_CD8POS_VS_CD4CD8DN_DC_IN_CULTURE_UP	8/183	188/13010	0.00511806	1	0.0771858	Ptafr/Rpl28/Rpl13a/Ptprb/Pld4/Nckap1l/Unc93b1/Mpeg1	8
GSE40274_CTRL_VS_FOXP3_TRANSDUCED_ACTIVATED_CD4_TCELL_DN	GSE40274_CTRL_VS_FOXP3_TRANSDUCED_ACTIVATED_CD4_TCELL_DN	GSE40274_CTRL_VS_FOXP3_TRANSDUCED_ACTIVATED_CD4_TCELL_DN	8/183	188/13010	0.00511806	1	0.0771858	Gbp7/Abca1/Fam168a/Lpcat2/Rpl13/Trim25/Parp14/H2-T23	8
GO_G_PROTEIN_COUPLED_NUCLEOTIDE_RECEPTOR_ACTIVITY	GO_G_PROTEIN_COUPLED_NUCLEOTIDE_RECEPTOR_ACTIVITY	GO_G_PROTEIN_COUPLED_NUCLEOTIDE_RECEPTOR_ACTIVITY	2/183	8/13010	0.00521126	1	0.0771858	Gpr34/Ptafr	2
GO_G_PROTEIN_COUPLED_PURINERGIC_NUCLEOTIDE_RECEPTOR_SIGNALING_PATHWAY	GO_G_PROTEIN_COUPLED_PURINERGIC_NUCLEOTIDE_RECEPTOR_SIGNALING_PATHWAY	GO_G_PROTEIN_COUPLED_PURINERGIC_NUCLEOTIDE_RECEPTOR_SIGNALING_PATHWAY	2/183	8/13010	0.00521126	1	0.0771858	Gpr34/Ptafr	2
GO_INTERLEUKIN_1_RECEPTOR_BINDING	GO_INTERLEUKIN_1_RECEPTOR_BINDING	GO_INTERLEUKIN_1_RECEPTOR_BINDING	2/183	8/13010	0.00521126	1	0.0771858	Tlr9/Erap1	2
GO_MALE_MATING_BEHAVIOR	GO_MALE_MATING_BEHAVIOR	GO_MALE_MATING_BEHAVIOR	2/183	8/13010	0.00521126	1	0.0771858	Hexb/Ncoa1	2
GO_NEGATIVE_REGULATION_OF_UBIQUITIN_PROTEIN_LIGASE_ACTIVITY	GO_NEGATIVE_REGULATION_OF_UBIQUITIN_PROTEIN_LIGASE_ACTIVITY	GO_NEGATIVE_REGULATION_OF_UBIQUITIN_PROTEIN_LIGASE_ACTIVITY	2/183	8/13010	0.00521126	1	0.0771858	Rpl11/Rpl23	2
GO_NEGATIVE_T_CELL_SELECTION	GO_NEGATIVE_T_CELL_SELECTION	GO_NEGATIVE_T_CELL_SELECTION	2/183	8/13010	0.00521126	1	0.0771858	Ptprc/Dock2	2
GO_POSITIVE_REGULATION_OF_INTERFERON_GAMMA_BIOSYNTHETIC_PROCESS	GO_POSITIVE_REGULATION_OF_INTERFERON_GAMMA_BIOSYNTHETIC_PROCESS	GO_POSITIVE_REGULATION_OF_INTERFERON_GAMMA_BIOSYNTHETIC_PROCESS	2/183	8/13010	0.00521126	1	0.0771858	Tlr3/Tlr9	2
GO_REGULATION_OF_GAMMA_DELTA_T_CELL_ACTIVATION	GO_REGULATION_OF_GAMMA_DELTA_T_CELL_ACTIVATION	GO_REGULATION_OF_GAMMA_DELTA_T_CELL_ACTIVATION	2/183	8/13010	0.00521126	1	0.0771858	Ptprc/Nckap1l	2
GO_REGULATION_OF_MYD88_INDEPENDENT_TOLL_LIKE_RECEPTOR_SIGNALING_PATHWAY	GO_REGULATION_OF_MYD88_INDEPENDENT_TOLL_LIKE_RECEPTOR_SIGNALING_PATHWAY	GO_REGULATION_OF_MYD88_INDEPENDENT_TOLL_LIKE_RECEPTOR_SIGNALING_PATHWAY	2/183	8/13010	0.00521126	1	0.0771858	Tlr4/Tlr3	2
GO_SCAR_COMPLEX	GO_SCAR_COMPLEX	GO_SCAR_COMPLEX	2/183	8/13010	0.00521126	1	0.0771858	Cyfip1/Nckap1l	2
REACTOME_NEF_AND_SIGNAL_TRANSDUCTION	REACTOME_NEF_AND_SIGNAL_TRANSDUCTION	REACTOME_NEF_AND_SIGNAL_TRANSDUCTION	2/183	8/13010	0.00521126	1	0.0771858	Dock2/Pak2	2
YANAGISAWA_LUNG_CANCER_RECURRENCE	YANAGISAWA_LUNG_CANCER_RECURRENCE	YANAGISAWA_LUNG_CANCER_RECURRENCE	2/183	8/13010	0.00521126	1	0.0771858	Rpl26/Fau	2
GO_T_CELL_ACTIVATION	GO_T_CELL_ACTIVATION	GO_T_CELL_ACTIVATION	11/183	317/13010	0.00524582	1	0.0774708	Il1rl2/Ptprc/Il6ra/Rps3/Dock2/Adam17/Pik3cg/Nckap1l/Pak2/H2-T23/Dock8	11
GNF2_ITGB2	GNF2_ITGB2	GNF2_ITGB2	4/183	50/13010	0.00526956	1	0.0774708	Plcb2/Iqgap1/Itgam/Myo1f	4
GO_INTERLEUKIN_1_BETA_PRODUCTION	GO_INTERLEUKIN_1_BETA_PRODUCTION	GO_INTERLEUKIN_1_BETA_PRODUCTION	4/183	50/13010	0.00526956	1	0.0774708	Abca1/Tlr4/Cx3cr1/Nlrp1a	4
BOQUEST_STEM_CELL_DN	BOQUEST_STEM_CELL_DN	BOQUEST_STEM_CELL_DN	8/183	189/13010	0.00528168	1	0.0774708	Ifih1/Itga6/Mecom/Tek/Laptm5/Flt1/Ptprb/H2-T23	8
GO_LEUKOCYTE_DIFFERENTIATION	GO_LEUKOCYTE_DIFFERENTIATION	GO_LEUKOCYTE_DIFFERENTIATION	12/183	363/13010	0.00528662	1	0.0774708	Il1rl2/Inpp5d/Ptprc/Btk/Tlr4/Tlr3/Tlr9/Ikzf1/Dock2/Adam17/Nckap1l/Csf1r	12
GO_CYTOPLASMIC_SIDE_OF_MEMBRANE	GO_CYTOPLASMIC_SIDE_OF_MEMBRANE	GO_CYTOPLASMIC_SIDE_OF_MEMBRANE	7/183	150/13010	0.00529352	1	0.0774708	Ptprc/Sppl2a/Shroom4/Atp2a2/Iqgap1/Rps26/Gnaq	7
GSE17974_0H_VS_48H_IN_VITRO_ACT_CD4_TCELL_UP	GSE17974_0H_VS_48H_IN_VITRO_ACT_CD4_TCELL_UP	GSE17974_0H_VS_48H_IN_VITRO_ACT_CD4_TCELL_UP	7/183	150/13010	0.00529352	1	0.0774708	Itga6/Fndc3b/Mecom/Snrpn/Itgam/Vwa5a/Gnaq	7
GSE3039_NKT_CELL_VS_ALPHAALPHA_CD8_TCELL_DN	GSE3039_NKT_CELL_VS_ALPHAALPHA_CD8_TCELL_DN	GSE3039_NKT_CELL_VS_ALPHAALPHA_CD8_TCELL_DN	7/183	150/13010	0.00529352	1	0.0774708	Stat1/Ptprc/Dock2/Sema4d/Adam17/H2-T23/Unc93b1	7
GO_PROTEIN_TYROSINE_KINASE_ACTIVITY	GO_PROTEIN_TYROSINE_KINASE_ACTIVITY	GO_PROTEIN_TYROSINE_KINASE_ACTIVITY	6/183	114/13010	0.00543431	1	0.0794132	Ddr2/Btk/Tek/Flt1/Eif2ak2/Csf1r	6
GSE21033_3H_VS_24H_POLYIC_STIM_DC_UP	GSE21033_3H_VS_24H_POLYIC_STIM_DC_UP	GSE21033_3H_VS_24H_POLYIC_STIM_DC_UP	7/183	151/13010	0.00548659	1	0.0799395	Inpp5d/Itga6/Cysltr1/Dock2/Pik3r5/Sema4d/Epg5	7
GSE42021_CD24HI_VS_CD24INT_TCONV_THYMUS_DN	GSE42021_CD24HI_VS_CD24INT_TCONV_THYMUS_DN	GSE42021_CD24HI_VS_CD24INT_TCONV_THYMUS_DN	7/183	151/13010	0.00548659	1	0.0799395	Mecom/Ptafr/Cadps/Stag1/Heg1/H2-T23/Cep192	7
GNF2_CASP4	GNF2_CASP4	GNF2_CASP4	3/183	26/13010	0.00561018	1	0.0814988	Laptm5/Iqgap1/H2-T23	3
GO_BASAL_PLASMA_MEMBRANE	GO_BASAL_PLASMA_MEMBRANE	GO_BASAL_PLASMA_MEMBRANE	3/183	26/13010	0.00561018	1	0.0814988	Itga6/Shroom4/Tek	3
GO_POSITIVE_REGULATION_OF_OSTEOBLAST_DIFFERENTIATION	GO_POSITIVE_REGULATION_OF_OSTEOBLAST_DIFFERENTIATION	GO_POSITIVE_REGULATION_OF_OSTEOBLAST_DIFFERENTIATION	4/183	51/13010	0.00565632	1	0.0820478	Ddr2/Il6ra/Tmem119/Smad5	4
GSE37534_GW1929_VS_PIOGLITAZONE_TREATED_CD4_TCELL_PPARG1_FOXP3_TRANSDUCED_UP	GSE37534_GW1929_VS_PIOGLITAZONE_TREATED_CD4_TCELL_PPARG1_FOXP3_TRANSDUCED_UP	GSE37534_GW1929_VS_PIOGLITAZONE_TREATED_CD4_TCELL_PPARG1_FOXP3_TRANSDUCED_UP	7/183	152/13010	0.0056849	1	0.0823409	Inpp4a/Plcb2/Tlr3/Gabrb2/Rpl26/Abcc3/H2-T23	7
GSE15139_GMCSF_TREATED_VS_UNTREATED_NEUTROPHILS_DN	GSE15139_GMCSF_TREATED_VS_UNTREATED_NEUTROPHILS_DN	GSE15139_GMCSF_TREATED_VS_UNTREATED_NEUTROPHILS_DN	8/183	192/13010	0.00579665	1	0.0838361	Ptprc/Fam129a/Flt1/Sacs/Myo5a/Trim25/Erap1/Ralgapa1	8
GO_RUFFLE	GO_RUFFLE	GO_RUFFLE	7/183	153/13010	0.00588853	1	0.0850398	Psd4/Cyfip1/Iqgap1/Rps3/Myo5a/Adam17/Pdxp	7
chr3q21	chr3q21	chr3q21	4/183	52/13010	0.00606157	1	0.0872826	Osbpl11/Heg1/Parp14/Dtx3l	4
KEGG_INOSITOL_PHOSPHATE_METABOLISM	KEGG_INOSITOL_PHOSPHATE_METABOLISM	KEGG_INOSITOL_PHOSPHATE_METABOLISM	4/183	52/13010	0.00606157	1	0.0872826	Inpp4a/Plcb2/Pik3cg/Synj1	4
HALLMARK_INFLAMMATORY_RESPONSE	HALLMARK_INFLAMMATORY_RESPONSE	HALLMARK_INFLAMMATORY_RESPONSE	7/183	154/13010	0.00609757	1	0.0876724	Abca1/Ptafr/Atp2a2/Tlr3/Pik3r5/Sema4d/Eif2ak2	7
GO_REGULATION_OF_CELL_CELL_ADHESION	GO_REGULATION_OF_CELL_CELL_ADHESION	GO_REGULATION_OF_CELL_CELL_ADHESION	10/183	279/13010	0.00613998	1	0.0881534	Il1rl2/Ptprc/Itga6/Il6ra/Ptafr/Rps3/Nckap1l/Pak2/H2-T23/Dock8	10
GO_ENDOTHELIAL_CELL_PROLIFERATION	GO_ENDOTHELIAL_CELL_PROLIFERATION	GO_ENDOTHELIAL_CELL_PROLIFERATION	6/183	117/13010	0.00615765	1	0.0882782	Stat1/Tgfbr1/Tek/Flt1/Adam17/Sp1	6
GO_LEUKOCYTE_ACTIVATION_INVOLVED_IN_INFLAMMATORY_RESPONSE	GO_LEUKOCYTE_ACTIVATION_INVOLVED_IN_INFLAMMATORY_RESPONSE	GO_LEUKOCYTE_ACTIVATION_INVOLVED_IN_INFLAMMATORY_RESPONSE	3/183	27/13010	0.00624694	1	0.0887025	Ptprc/Itgam/Tlr3	3
GO_POSITIVE_REGULATION_OF_IMMUNOGLOBULIN_PRODUCTION	GO_POSITIVE_REGULATION_OF_IMMUNOGLOBULIN_PRODUCTION	GO_POSITIVE_REGULATION_OF_IMMUNOGLOBULIN_PRODUCTION	3/183	27/13010	0.00624694	1	0.0887025	Ptprc/Tlr9/H2-T23	3
GO_PROTEIN_COMPLEX_INVOLVED_IN_CELL_ADHESION	GO_PROTEIN_COMPLEX_INVOLVED_IN_CELL_ADHESION	GO_PROTEIN_COMPLEX_INVOLVED_IN_CELL_ADHESION	3/183	27/13010	0.00624694	1	0.0887025	Itga6/Itgam/Itga1	3
GO_REGULATION_OF_DEFENSE_RESPONSE_TO_VIRUS_BY_VIRUS	GO_REGULATION_OF_DEFENSE_RESPONSE_TO_VIRUS_BY_VIRUS	GO_REGULATION_OF_DEFENSE_RESPONSE_TO_VIRUS_BY_VIRUS	3/183	27/13010	0.00624694	1	0.0887025	Dock2/Pak2/Eif2ak2	3
GO_RIBOSOMAL_LARGE_SUBUNIT_ASSEMBLY	GO_RIBOSOMAL_LARGE_SUBUNIT_ASSEMBLY	GO_RIBOSOMAL_LARGE_SUBUNIT_ASSEMBLY	3/183	27/13010	0.00624694	1	0.0887025	Rpl12/Rpl11/Rpl6	3
STEARMAN_TUMOR_FIELD_EFFECT_UP	STEARMAN_TUMOR_FIELD_EFFECT_UP	STEARMAN_TUMOR_FIELD_EFFECT_UP	3/183	27/13010	0.00624694	1	0.0887025	Ly75/Iqgap1/Mpeg1	3
REACTOME_FCGAMMA_RECEPTOR_FCGR_DEPENDENT_PHAGOCYTOSIS	REACTOME_FCGAMMA_RECEPTOR_FCGR_DEPENDENT_PHAGOCYTOSIS	REACTOME_FCGAMMA_RECEPTOR_FCGR_DEPENDENT_PHAGOCYTOSIS	5/183	83/13010	0.00625038	1	0.0887025	Btk/Cyfip1/Myo5a/Pld4/Nckap1l	5
GSE34156_NOD2_LIGAND_VS_TLR1_TLR2_LIGAND_24H_TREATED_MONOCYTE_DN	GSE34156_NOD2_LIGAND_VS_TLR1_TLR2_LIGAND_24H_TREATED_MONOCYTE_DN	GSE34156_NOD2_LIGAND_VS_TLR1_TLR2_LIGAND_24H_TREATED_MONOCYTE_DN	7/183	155/13010	0.0063121	1	0.0891923	Rpl11/Snrpn/Rps3/Rplp2/Rpl13/Rpsa/Rps10	7
GSE40225_WT_VS_RIP_B7X_DIABETIC_MOUSE_PANCREATIC_CD8_TCELL_UP	GSE40225_WT_VS_RIP_B7X_DIABETIC_MOUSE_PANCREATIC_CD8_TCELL_UP	GSE40225_WT_VS_RIP_B7X_DIABETIC_MOUSE_PANCREATIC_CD8_TCELL_UP	7/183	155/13010	0.0063121	1	0.0891923	Inpp5d/Ctnnd1/Flt1/Znrf2/Dock2/Parp14/Epg5	7
GSE46606_UNSTIM_VS_CD40L_IL2_IL5_3DAY_STIMULATED_IRF4_KO_BCELL_DN	GSE46606_UNSTIM_VS_CD40L_IL2_IL5_3DAY_STIMULATED_IRF4_KO_BCELL_DN	GSE46606_UNSTIM_VS_CD40L_IL2_IL5_3DAY_STIMULATED_IRF4_KO_BCELL_DN	7/183	155/13010	0.0063121	1	0.0891923	Ifih1/Mospd2/Cyfip1/Sacs/Dtx3l/H2-T23/Eif2ak2	7
GO_MEMBRANE_PROTEIN_PROTEOLYSIS	GO_MEMBRANE_PROTEIN_PROTEOLYSIS	GO_MEMBRANE_PROTEIN_PROTEOLYSIS	4/183	53/13010	0.0064857	1	0.0915138	Sppl2a/Bace1/Erap1/Adam17	4
GSE26351_UNSTIM_VS_BMP_PATHWAY_STIM_HEMATOPOIETIC_PROGENITORS_DN	GSE26351_UNSTIM_VS_BMP_PATHWAY_STIM_HEMATOPOIETIC_PROGENITORS_DN	GSE26351_UNSTIM_VS_BMP_PATHWAY_STIM_HEMATOPOIETIC_PROGENITORS_DN	7/183	156/13010	0.00653222	1	0.0919065	Htt/Flt1/Rps3/Myl6/Rpl26/Rnf213/Unc93b1	7
GSE3982_MAST_CELL_VS_DC_UP	GSE3982_MAST_CELL_VS_DC_UP	GSE3982_MAST_CELL_VS_DC_UP	7/183	156/13010	0.00653222	1	0.0919065	Btk/Nbea/Rpl6/Vwa5a/Gabrb2/Rpl26/Rpl36	7
GO_REGULATION_OF_LEUKOCYTE_DIFFERENTIATION	GO_REGULATION_OF_LEUKOCYTE_DIFFERENTIATION	GO_REGULATION_OF_LEUKOCYTE_DIFFERENTIATION	8/183	196/13010	0.0065418	1	0.0919098	Il1rl2/Inpp5d/Ptprc/Btk/Tlr4/Tlr3/Tlr9/Nckap1l	8
chr15q11	chr15q11	chr15q11	2/183	9/13010	0.00663845	1	0.0922139	Cyfip1/Snrpn	2
GO_IMMUNOLOGICAL_SYNAPSE_FORMATION	GO_IMMUNOLOGICAL_SYNAPSE_FORMATION	GO_IMMUNOLOGICAL_SYNAPSE_FORMATION	2/183	9/13010	0.00663845	1	0.0922139	Dock2/Dock8	2
GO_INTERLEUKIN_8_BIOSYNTHETIC_PROCESS	GO_INTERLEUKIN_8_BIOSYNTHETIC_PROCESS	GO_INTERLEUKIN_8_BIOSYNTHETIC_PROCESS	2/183	9/13010	0.00663845	1	0.0922139	Tlr4/Tlr9	2
GO_MANNOSYL_OLIGOSACCHARIDE_MANNOSIDASE_ACTIVITY	GO_MANNOSYL_OLIGOSACCHARIDE_MANNOSIDASE_ACTIVITY	GO_MANNOSYL_OLIGOSACCHARIDE_MANNOSIDASE_ACTIVITY	2/183	9/13010	0.00663845	1	0.0922139	Man1a2/Edem1	2
GO_POSITIVE_THYMIC_T_CELL_SELECTION	GO_POSITIVE_THYMIC_T_CELL_SELECTION	GO_POSITIVE_THYMIC_T_CELL_SELECTION	2/183	9/13010	0.00663845	1	0.0922139	Ptprc/Dock2	2
GO_REGULATION_OF_ACUTE_INFLAMMATORY_RESPONSE_TO_ANTIGENIC_STIMULUS	GO_REGULATION_OF_ACUTE_INFLAMMATORY_RESPONSE_TO_ANTIGENIC_STIMULUS	GO_REGULATION_OF_ACUTE_INFLAMMATORY_RESPONSE_TO_ANTIGENIC_STIMULUS	2/183	9/13010	0.00663845	1	0.0922139	Btk/H2-T23	2
GO_REGULATION_OF_NEUTROPHIL_ACTIVATION	GO_REGULATION_OF_NEUTROPHIL_ACTIVATION	GO_REGULATION_OF_NEUTROPHIL_ACTIVATION	2/183	9/13010	0.00663845	1	0.0922139	Ptafr/Itgam	2
GO_SYNAPSE_PRUNING	GO_SYNAPSE_PRUNING	GO_SYNAPSE_PRUNING	2/183	9/13010	0.00663845	1	0.0922139	Itgam/Cx3cr1	2
GO_REGULATION_OF_LYMPHOCYTE_DIFFERENTIATION	GO_REGULATION_OF_LYMPHOCYTE_DIFFERENTIATION	GO_REGULATION_OF_LYMPHOCYTE_DIFFERENTIATION	6/183	119/13010	0.0066773	1	0.0926227	Il1rl2/Inpp5d/Ptprc/Btk/Tlr9/Nckap1l	6
GO_CELL_CHEMOTAXIS	GO_CELL_CHEMOTAXIS	GO_CELL_CHEMOTAXIS	8/183	197/13010	0.00673895	1	0.0933462	Mospd2/Il6ra/Flt1/Cx3cr1/Itga1/Adam17/Pik3cg/Nckap1l	8
REACTOME_HEMOSTASIS	REACTOME_HEMOSTASIS	REACTOME_HEMOSTASIS	14/183	471/13010	0.00675243	1	0.0934014	Inpp5d/Itga6/Tek/Atp2a2/Prcp/Itgam/Dock2/Pik3r5/Pfn1/Lhfpl2/Itga1/Pik3cg/Gnaq/Dock8	14
GO_POSITIVE_REGULATION_OF_LEUKOCYTE_MEDIATED_IMMUNITY	GO_POSITIVE_REGULATION_OF_LEUKOCYTE_MEDIATED_IMMUNITY	GO_POSITIVE_REGULATION_OF_LEUKOCYTE_MEDIATED_IMMUNITY	5/183	85/13010	0.00690493	1	0.0950425	Ptprc/Btk/Ptafr/Itgam/H2-T23	5
GO_CELLULAR_RESPONSE_TO_LIPOPROTEIN_PARTICLE_STIMULUS	GO_CELLULAR_RESPONSE_TO_LIPOPROTEIN_PARTICLE_STIMULUS	GO_CELLULAR_RESPONSE_TO_LIPOPROTEIN_PARTICLE_STIMULUS	3/183	28/13010	0.0069251	1	0.0950425	Abca1/Tlr4/Adam17	3
GO_INFLAMMATORY_RESPONSE_TO_ANTIGENIC_STIMULUS	GO_INFLAMMATORY_RESPONSE_TO_ANTIGENIC_STIMULUS	GO_INFLAMMATORY_RESPONSE_TO_ANTIGENIC_STIMULUS	3/183	28/13010	0.0069251	1	0.0950425	Cysltr1/Btk/H2-T23	3
GO_INTERLEUKIN_1_BETA_SECRETION	GO_INTERLEUKIN_1_BETA_SECRETION	GO_INTERLEUKIN_1_BETA_SECRETION	3/183	28/13010	0.0069251	1	0.0950425	Abca1/Tlr4/Nlrp1a	3
MODULE_80	MODULE_80	MODULE_80	3/183	28/13010	0.0069251	1	0.0950425	Ddr2/Tek/Flt1	3
GO_REGULATION_OF_TOLL_LIKE_RECEPTOR_SIGNALING_PATHWAY	GO_REGULATION_OF_TOLL_LIKE_RECEPTOR_SIGNALING_PATHWAY	GO_REGULATION_OF_TOLL_LIKE_RECEPTOR_SIGNALING_PATHWAY	4/183	54/13010	0.00692906	1	0.0950425	Tlr4/Tlr3/Tlr9/Pja2	4
GO_PHOSPHATIDYLINOSITOL_3_KINASE_SIGNALING	GO_PHOSPHATIDYLINOSITOL_3_KINASE_SIGNALING	GO_PHOSPHATIDYLINOSITOL_3_KINASE_SIGNALING	6/183	120/13010	0.00694874	1	0.0950474	Tek/Flt1/Pik3r5/Sema4d/Pik3cg/Pik3ap1	6
GO_POSITIVE_REGULATION_OF_PROTEIN_KINASE_B_SIGNALING	GO_POSITIVE_REGULATION_OF_PROTEIN_KINASE_B_SIGNALING	GO_POSITIVE_REGULATION_OF_PROTEIN_KINASE_B_SIGNALING	6/183	120/13010	0.00694874	1	0.0950474	Tgfbr1/Tek/Cx3cr1/Pik3r5/Pik3cg/Pik3ap1	6
GSE6269_FLU_VS_STREP_PNEUMO_INF_PBMC_UP	GSE6269_FLU_VS_STREP_PNEUMO_INF_PBMC_UP	GSE6269_FLU_VS_STREP_PNEUMO_INF_PBMC_UP	7/183	158/13010	0.00698956	1	0.0953405	Stat1/Ptprc/Ifih1/Rpl28/Heg1/H2-T23/Eif2ak2	7
LEE_LIVER_CANCER_SURVIVAL_DN	LEE_LIVER_CANCER_SURVIVAL_DN	LEE_LIVER_CANCER_SURVIVAL_DN	7/183	158/13010	0.00698956	1	0.0953405	Rpl12/Rpl35/Ptbp3/Rps6/Rps3/Rpsa/Rpl17	7
FERNANDEZ_BOUND_BY_MYC	FERNANDEZ_BOUND_BY_MYC	FERNANDEZ_BOUND_BY_MYC	7/183	159/13010	0.00722695	1	0.0981857	Itga6/Tgfbr1/Rps6/Rpl13a/Rpl27a/Tcf12/Rpl19	7
GSE42021_TREG_PLN_VS_TREG_PRECURSORS_THYMUS_DN	GSE42021_TREG_PLN_VS_TREG_PRECURSORS_THYMUS_DN	GSE42021_TREG_PLN_VS_TREG_PRECURSORS_THYMUS_DN	7/183	159/13010	0.00722695	1	0.0981857	Stat1/Ifih1/Tlr3/Trim25/Heg1/H2-T23/Eif2ak2	7
KEGG_INSULIN_SIGNALING_PATHWAY	KEGG_INSULIN_SIGNALING_PATHWAY	KEGG_INSULIN_SIGNALING_PATHWAY	6/183	121/13010	0.0072281	1	0.0981857	Inpp5d/Rps6/Prkaa2/Pde3b/Pik3r5/Pik3cg	6
GO_BLOOD_VESSEL_MORPHOGENESIS	GO_BLOOD_VESSEL_MORPHOGENESIS	GO_BLOOD_VESSEL_MORPHOGENESIS	14/183	475/13010	0.0072526	1	0.0983827	Stat1/Tgfbr1/Tek/Flt1/Prcp/Pde3b/Ptprb/Tlr3/Cx3cr1/Rnf213/Erap1/Pik3cg/Sp1/Heg1	14
DAZARD_UV_RESPONSE_CLUSTER_G1	DAZARD_UV_RESPONSE_CLUSTER_G1	DAZARD_UV_RESPONSE_CLUSTER_G1	4/183	55/13010	0.00739202	1	0.100136	Rps17/Myl6/Rps23/Rpl37	4
GO_LYMPHOCYTE_DIFFERENTIATION	GO_LYMPHOCYTE_DIFFERENTIATION	GO_LYMPHOCYTE_DIFFERENTIATION	9/183	243/13010	0.00746611	1	0.100366	Il1rl2/Inpp5d/Ptprc/Btk/Tlr9/Ikzf1/Dock2/Adam17/Nckap1l	9
GSE12366_NAIVE_VS_MEMORY_BCELL_DN	GSE12366_NAIVE_VS_MEMORY_BCELL_DN	GSE12366_NAIVE_VS_MEMORY_BCELL_DN	7/183	160/13010	0.00747027	1	0.100366	Inpp4a/Gpr34/Il6ra/Ptafr/Itpripl2/Itgam/Rpl23	7
GSE21360_SECONDARY_VS_TERTIARY_MEMORY_CD8_TCELL_DN	GSE21360_SECONDARY_VS_TERTIARY_MEMORY_CD8_TCELL_DN	GSE21360_SECONDARY_VS_TERTIARY_MEMORY_CD8_TCELL_DN	7/183	160/13010	0.00747027	1	0.100366	Gpr34/Slc29a3/Cx3cr1/Nlrp1a/Abcc3/Abca9/Dock8	7
GSE27786_BCELL_VS_CD4_TCELL_DN	GSE27786_BCELL_VS_CD4_TCELL_DN	GSE27786_BCELL_VS_CD4_TCELL_DN	7/183	160/13010	0.00747027	1	0.100366	Ctnnd1/Rpl13a/Cyfip1/Myl6/Pik3r5/Pfdn5/H2-T23	7
GSE339_CD4POS_VS_CD4CD8DN_DC_IN_CULTURE_DN	GSE339_CD4POS_VS_CD4CD8DN_DC_IN_CULTURE_DN	GSE339_CD4POS_VS_CD4CD8DN_DC_IN_CULTURE_DN	7/183	160/13010	0.00747027	1	0.100366	Rpl28/Rpl13a/Tjp1/Dock2/Gabrb2/Ncoa1/Sp1	7
GSE34156_UNTREATED_VS_6H_TLR1_TLR2_LIGAND_TREATED_MONOCYTE_UP	GSE34156_UNTREATED_VS_6H_TLR1_TLR2_LIGAND_TREATED_MONOCYTE_UP	GSE34156_UNTREATED_VS_6H_TLR1_TLR2_LIGAND_TREATED_MONOCYTE_UP	7/183	160/13010	0.00747027	1	0.100366	Mfsd1/Abca1/Ptafr/Dmxl2/Lhfpl2/Csf1r/Mpeg1	7
KEGG_FC_GAMMA_R_MEDIATED_PHAGOCYTOSIS	KEGG_FC_GAMMA_R_MEDIATED_PHAGOCYTOSIS	KEGG_FC_GAMMA_R_MEDIATED_PHAGOCYTOSIS	5/183	87/13010	0.007606	1	0.101883	Inpp5d/Ptprc/Dock2/Pik3r5/Pik3cg	5
KRAS.PROSTATE_UP.V1_UP	KRAS.PROSTATE_UP.V1_UP	KRAS.PROSTATE_UP.V1_UP	5/183	87/13010	0.007606	1	0.101883	Il1rl2/Nbea/Tgfbr1/Tlr4/Laptm5	5
GO_HEART_TRABECULA_MORPHOGENESIS	GO_HEART_TRABECULA_MORPHOGENESIS	GO_HEART_TRABECULA_MORPHOGENESIS	3/183	29/13010	0.00764531	1	0.101883	Tgfbr1/Tek/Heg1	3
GO_NEGATIVE_REGULATION_OF_ENDOTHELIAL_CELL_PROLIFERATION	GO_NEGATIVE_REGULATION_OF_ENDOTHELIAL_CELL_PROLIFERATION	GO_NEGATIVE_REGULATION_OF_ENDOTHELIAL_CELL_PROLIFERATION	3/183	29/13010	0.00764531	1	0.101883	Stat1/Tgfbr1/Flt1	3
GO_POSITIVE_REGULATION_OF_ADHERENS_JUNCTION_ORGANIZATION	GO_POSITIVE_REGULATION_OF_ADHERENS_JUNCTION_ORGANIZATION	GO_POSITIVE_REGULATION_OF_ADHERENS_JUNCTION_ORGANIZATION	3/183	29/13010	0.00764531	1	0.101883	Tek/Iqgap1/Lims1	3
GO_REGULATION_OF_ACUTE_INFLAMMATORY_RESPONSE	GO_REGULATION_OF_ACUTE_INFLAMMATORY_RESPONSE	GO_REGULATION_OF_ACUTE_INFLAMMATORY_RESPONSE	3/183	29/13010	0.00764531	1	0.101883	Btk/Pik3cg/H2-T23	3
GSE11057_CD4_CENT_MEM_VS_PBMC_DN	GSE11057_CD4_CENT_MEM_VS_PBMC_DN	GSE11057_CD4_CENT_MEM_VS_PBMC_DN	7/183	161/13010	0.00771961	1	0.102181	Tlr4/Ptafr/Cyfip1/Prcp/Itpripl2/Wdfy4/Unc93b1	7
GSE21360_NAIVE_VS_SECONDARY_MEMORY_CD8_TCELL_UP	GSE21360_NAIVE_VS_SECONDARY_MEMORY_CD8_TCELL_UP	GSE21360_NAIVE_VS_SECONDARY_MEMORY_CD8_TCELL_UP	7/183	161/13010	0.00771961	1	0.102181	Abca1/Lpcat2/Mrpl52/Pik3r5/Pik3cg/Lpp/Heg1	7
GSE360_T_GONDII_VS_B_MALAYI_HIGH_DOSE_MAC_DN	GSE360_T_GONDII_VS_B_MALAYI_HIGH_DOSE_MAC_DN	GSE360_T_GONDII_VS_B_MALAYI_HIGH_DOSE_MAC_DN	7/183	161/13010	0.00771961	1	0.102181	Ptafr/Cyfip1/Prcp/Dock2/Myo1f/Wdr7/Entpd1	7
GSE3982_MAST_CELL_VS_NEUTROPHIL_DN	GSE3982_MAST_CELL_VS_NEUTROPHIL_DN	GSE3982_MAST_CELL_VS_NEUTROPHIL_DN	7/183	161/13010	0.00771961	1	0.102181	Inpp4a/Fam129a/Ifih1/Ptafr/Prcp/Cx3cr1/Gnaq	7
GSE41978_ID2_KO_VS_BIM_KO_KLRG1_LOW_EFFECTOR_CD8_TCELL_UP	GSE41978_ID2_KO_VS_BIM_KO_KLRG1_LOW_EFFECTOR_CD8_TCELL_UP	GSE41978_ID2_KO_VS_BIM_KO_KLRG1_LOW_EFFECTOR_CD8_TCELL_UP	7/183	161/13010	0.00771961	1	0.102181	Stat1/Ptprc/Ifih1/Arhgap29/Tlr3/Heg1/H2-T23	7
GO_PHAGOCYTIC_VESICLE	GO_PHAGOCYTIC_VESICLE	GO_PHAGOCYTIC_VESICLE	6/183	123/13010	0.00781105	1	0.103252	Abca1/Clcn3/Tlr9/Pld4/H2-T23/Unc93b1	6
GO_CELL_JUNCTION_ORGANIZATION	GO_CELL_JUNCTION_ORGANIZATION	GO_CELL_JUNCTION_ORGANIZATION	9/183	245/13010	0.00785903	1	0.103747	Itga6/Ctnnd1/Tgfbr1/Tek/Tjp1/Iqgap1/Lims1/Heg1/Csf1r	9
GO_CELL_ADHESION_MEDIATED_BY_INTEGRIN	GO_CELL_ADHESION_MEDIATED_BY_INTEGRIN	GO_CELL_ADHESION_MEDIATED_BY_INTEGRIN	4/183	56/13010	0.00787491	1	0.103817	Pde3b/Adam17/Pik3cg/Nckap1l	4
GO_TAXIS	GO_TAXIS	GO_TAXIS	14/183	480/13010	0.00791899	1	0.10416	Cysltr1/Mospd2/Il6ra/Ptafr/Flt1/Cyfip1/Cx3cr1/Dock2/Sema4d/Itga1/Adam17/Pik3cg/Nckap1l/Csf1r	14
GSE14415_ACT_TCONV_VS_ACT_NATURAL_TREG_DN	GSE14415_ACT_TCONV_VS_ACT_NATURAL_TREG_DN	GSE14415_ACT_TCONV_VS_ACT_NATURAL_TREG_DN	7/183	162/13010	0.00797506	1	0.10416	Fam129a/Tlr4/Itgam/Myo5a/Itga1/Myo1f/Mpeg1	7
GSE15271_CXCR4_POS_VS_NEG_GC_BCELL_DN	GSE15271_CXCR4_POS_VS_NEG_GC_BCELL_DN	GSE15271_CXCR4_POS_VS_NEG_GC_BCELL_DN	7/183	162/13010	0.00797506	1	0.10416	Zyg11b/Iqgap1/Lpcat2/Wdfy4/Pik3r5/Wdr7/Entpd1	7
GSE25088_WT_VS_STAT6_KO_MACROPHAGE_ROSIGLITAZONE_STIM_UP	GSE25088_WT_VS_STAT6_KO_MACROPHAGE_ROSIGLITAZONE_STIM_UP	GSE25088_WT_VS_STAT6_KO_MACROPHAGE_ROSIGLITAZONE_STIM_UP	7/183	162/13010	0.00797506	1	0.10416	Ctnnd1/Rpl13a/Rps3/Fam168a/Itgam/Naca/Rpl8	7
GSE25123_CTRL_VS_IL4_STIM_PPARG_KO_MACROPHAGE_DN	GSE25123_CTRL_VS_IL4_STIM_PPARG_KO_MACROPHAGE_DN	GSE25123_CTRL_VS_IL4_STIM_PPARG_KO_MACROPHAGE_DN	7/183	162/13010	0.00797506	1	0.10416	Stat1/Ly75/Gbp7/Vwa5a/Myo5a/Cast/Dtx3l	7
GSE34156_TLR1_TLR2_LIGAND_VS_NOD2_AND_TLR1_TLR2_LIGAND_24H_TREATED_MONOCYTE_UP	GSE34156_TLR1_TLR2_LIGAND_VS_NOD2_AND_TLR1_TLR2_LIGAND_24H_TREATED_MONOCYTE_UP	GSE34156_TLR1_TLR2_LIGAND_VS_NOD2_AND_TLR1_TLR2_LIGAND_24H_TREATED_MONOCYTE_UP	7/183	162/13010	0.00797506	1	0.10416	Tlr4/Ptafr/Lims1/Dmxl2/Lhfpl2/Csf1r/Mpeg1	7
GSE3565_CTRL_VS_LPS_INJECTED_SPLENOCYTES_DN	GSE3565_CTRL_VS_LPS_INJECTED_SPLENOCYTES_DN	GSE3565_CTRL_VS_LPS_INJECTED_SPLENOCYTES_DN	7/183	162/13010	0.00797506	1	0.10416	Zyg11b/Rps3/Rps26/Rpl13/Rpl8/Rps10/Rpl36	7
DANG_MYC_TARGETS_UP	DANG_MYC_TARGETS_UP	DANG_MYC_TARGETS_UP	6/183	124/13010	0.0081149	1	0.105476	Rps16/Rps17/Rpl27a/Rpl13/Rpl26/Rpl19	6
GO_DYNACTIN_BINDING	GO_DYNACTIN_BINDING	GO_DYNACTIN_BINDING	2/183	10/13010	0.00822169	1	0.105476	Htt/Bicd1	2
GOERING_BLOOD_HDL_CHOLESTEROL_QTL_CIS	GOERING_BLOOD_HDL_CHOLESTEROL_QTL_CIS	GOERING_BLOOD_HDL_CHOLESTEROL_QTL_CIS	2/183	10/13010	0.00822169	1	0.105476	Rps26/Ikzf1	2
GO_GAMMA_DELTA_T_CELL_ACTIVATION	GO_GAMMA_DELTA_T_CELL_ACTIVATION	GO_GAMMA_DELTA_T_CELL_ACTIVATION	2/183	10/13010	0.00822169	1	0.105476	Ptprc/Nckap1l	2
GO_MODIFICATION_OF_POSTSYNAPTIC_ACTIN_CYTOSKELETON	GO_MODIFICATION_OF_POSTSYNAPTIC_ACTIN_CYTOSKELETON	GO_MODIFICATION_OF_POSTSYNAPTIC_ACTIN_CYTOSKELETON	2/183	10/13010	0.00822169	1	0.105476	Cyfip1/Pfn1	2
GO_NLRP3_INFLAMMASOME_COMPLEX_ASSEMBLY	GO_NLRP3_INFLAMMASOME_COMPLEX_ASSEMBLY	GO_NLRP3_INFLAMMASOME_COMPLEX_ASSEMBLY	2/183	10/13010	0.00822169	1	0.105476	Tlr4/Eif2ak2	2
GO_PHOSPHATIDYLINOSITOL_4_5_BISPHOSPHATE_PHOSPHATASE_ACTIVITY	GO_PHOSPHATIDYLINOSITOL_4_5_BISPHOSPHATE_PHOSPHATASE_ACTIVITY	GO_PHOSPHATIDYLINOSITOL_4_5_BISPHOSPHATE_PHOSPHATASE_ACTIVITY	2/183	10/13010	0.00822169	1	0.105476	Inpp4a/Synj1	2
REACTOME_ACETYLCHOLINE_REGULATES_INSULIN_SECRETION	REACTOME_ACETYLCHOLINE_REGULATES_INSULIN_SECRETION	REACTOME_ACETYLCHOLINE_REGULATES_INSULIN_SECRETION	2/183	10/13010	0.00822169	1	0.105476	Plcb2/Gnaq	2
REACTOME_FREE_FATTY_ACIDS_REGULATE_INSULIN_SECRETION	REACTOME_FREE_FATTY_ACIDS_REGULATE_INSULIN_SECRETION	REACTOME_FREE_FATTY_ACIDS_REGULATE_INSULIN_SECRETION	2/183	10/13010	0.00822169	1	0.105476	Plcb2/Gnaq	2
REACTOME_INTERLEUKIN_6_SIGNALING	REACTOME_INTERLEUKIN_6_SIGNALING	REACTOME_INTERLEUKIN_6_SIGNALING	2/183	10/13010	0.00822169	1	0.105476	Stat1/Il6ra	2
WHITESIDE_CISPLATIN_RESISTANCE_DN	WHITESIDE_CISPLATIN_RESISTANCE_DN	WHITESIDE_CISPLATIN_RESISTANCE_DN	2/183	10/13010	0.00822169	1	0.105476	Rps16/Rpl13a	2
GSE12845_PRE_GC_VS_DARKZONE_GC_TONSIL_BCELL_UP	GSE12845_PRE_GC_VS_DARKZONE_GC_TONSIL_BCELL_UP	GSE12845_PRE_GC_VS_DARKZONE_GC_TONSIL_BCELL_UP	7/183	163/13010	0.00823669	1	0.105476	Fndc3b/Il6ra/Flt1/Pfdn5/H2-T23/Csf1r/Entpd1	7
GSE19923_WT_VS_HEB_KO_DP_THYMOCYTE_UP	GSE19923_WT_VS_HEB_KO_DP_THYMOCYTE_UP	GSE19923_WT_VS_HEB_KO_DP_THYMOCYTE_UP	7/183	163/13010	0.00823669	1	0.105476	Inpp4a/Ddr2/Ifih1/Stag1/H2-T23/Mpeg1/Gnaq	7
GSE22589_HEALTHY_VS_HIV_INFECTED_DC_DN	GSE22589_HEALTHY_VS_HIV_INFECTED_DC_DN	GSE22589_HEALTHY_VS_HIV_INFECTED_DC_DN	7/183	163/13010	0.00823669	1	0.105476	Il1rapl1/Gbp7/Ptafr/Slc29a3/Tlr3/Slfn5/Parp14	7
GSE5679_CTRL_VS_PPARG_LIGAND_ROSIGLITAZONE_AND_RARA_AGONIST_AM580_TREATED_DC_UP	GSE5679_CTRL_VS_PPARG_LIGAND_ROSIGLITAZONE_AND_RARA_AGONIST_AM580_TREATED_DC_UP	GSE5679_CTRL_VS_PPARG_LIGAND_ROSIGLITAZONE_AND_RARA_AGONIST_AM580_TREATED_DC_UP	7/183	163/13010	0.00823669	1	0.105476	Ly75/Ifih1/Gbp7/Ikzf1/Lpp/H2-T23/Entpd1	7
GO_CELLULAR_RESPONSE_TO_AMMONIUM_ION	GO_CELLULAR_RESPONSE_TO_AMMONIUM_ION	GO_CELLULAR_RESPONSE_TO_AMMONIUM_ION	4/183	57/13010	0.0083781	1	0.107008	Ptafr/Gabrb2/Gabpa/Gnaq	4
GO_TRANSMEMBRANE_RECEPTOR_PROTEIN_TYROSINE_KINASE_ACTIVITY	GO_TRANSMEMBRANE_RECEPTOR_PROTEIN_TYROSINE_KINASE_ACTIVITY	GO_TRANSMEMBRANE_RECEPTOR_PROTEIN_TYROSINE_KINASE_ACTIVITY	4/183	57/13010	0.0083781	1	0.107008	Ddr2/Tek/Flt1/Csf1r	4
BAE_BRCA1_TARGETS_DN	BAE_BRCA1_TARGETS_DN	BAE_BRCA1_TARGETS_DN	3/183	30/13010	0.00840813	1	0.107114	Man1a2/Tjp1/Smad5	3
REACTOME_SMOOTH_MUSCLE_CONTRACTION	REACTOME_SMOOTH_MUSCLE_CONTRACTION	REACTOME_SMOOTH_MUSCLE_CONTRACTION	3/183	30/13010	0.00840813	1	0.107114	Myl6/Itga1/Pak2	3
GSE20366_TREG_VS_NAIVE_CD4_TCELL_HOMEOSTATIC_CONVERSION_UP	GSE20366_TREG_VS_NAIVE_CD4_TCELL_HOMEOSTATIC_CONVERSION_UP	GSE20366_TREG_VS_NAIVE_CD4_TCELL_HOMEOSTATIC_CONVERSION_UP	7/183	164/13010	0.0085046	1	0.107923	Fam129a/Itga6/Gbp7/Tgfbr1/Ptafr/Atp2a2/Entpd1	7
GSE21063_CTRL_VS_ANTI_IGM_STIM_BCELL_NFATC1_KO_16H_UP	GSE21063_CTRL_VS_ANTI_IGM_STIM_BCELL_NFATC1_KO_16H_UP	GSE21063_CTRL_VS_ANTI_IGM_STIM_BCELL_NFATC1_KO_16H_UP	7/183	164/13010	0.0085046	1	0.107923	Psd4/Slc29a3/Myl6/Ncoa1/Pik3cg/Unc93b1/Mpeg1	7
GSE4142_NAIVE_VS_GC_BCELL_UP	GSE4142_NAIVE_VS_GC_BCELL_UP	GSE4142_NAIVE_VS_GC_BCELL_UP	7/183	164/13010	0.0085046	1	0.107923	Ctnnd1/Tlr3/Dock2/Ssh2/Lhfpl2/Pik3cg/Mpeg1	7
ONKEN_UVEAL_MELANOMA_DN	ONKEN_UVEAL_MELANOMA_DN	ONKEN_UVEAL_MELANOMA_DN	14/183	485/13010	0.00863325	1	0.109415	Fam129a/Tlr4/Rpl11/Rpl28/Snrpn/Tjp1/Prcp/Rpl18a/Rpl13/Vwa5a/Rpsa/Rpl23/Rpl10a/Entpd1	14
ELF1_Q6	ELF1_Q6	ELF1_Q6	8/183	206/13010	0.00872211	1	0.109566	Ctnnd1/Plcb2/Tlr4/Tek/Iqgap1/Lims1/Nckap1l/Rpl17	8
GO_PHOSPHOLIPID_BIOSYNTHETIC_PROCESS	GO_PHOSPHOLIPID_BIOSYNTHETIC_PROCESS	GO_PHOSPHOLIPID_BIOSYNTHETIC_PROCESS	8/183	206/13010	0.00872211	1	0.109566	Inpp4a/Inpp5d/Cpne3/Lpcat2/Pik3r5/Hexb/Pik3cg/Synj1	8
GO_NUCLEOSIDE_TRIPHOSPHATASE_REGULATOR_ACTIVITY	GO_NUCLEOSIDE_TRIPHOSPHATASE_REGULATOR_ACTIVITY	GO_NUCLEOSIDE_TRIPHOSPHATASE_REGULATOR_ACTIVITY	10/183	294/13010	0.00873839	1	0.109566	Tor1aip2/Ralgapb/Arhgap29/Iqgap1/Dock2/Pfn1/Usp32/Ralgapa1/Nckap1l/Gnaq	10
GO_SPECIFIC_GRANULE	GO_SPECIFIC_GRANULE	GO_SPECIFIC_GRANULE	6/183	126/13010	0.00874798	1	0.109566	Mospd2/Cyfip1/Itgam/Ptprb/Clcn3/Dock2	6
GO_TERTIARY_GRANULE	GO_TERTIARY_GRANULE	GO_TERTIARY_GRANULE	6/183	126/13010	0.00874798	1	0.109566	Ptafr/Cyfip1/Prcp/Itgam/Ptprb/Nckap1l	6
GRUETZMANN_PANCREATIC_CANCER_DN	GRUETZMANN_PANCREATIC_CANCER_DN	GRUETZMANN_PANCREATIC_CANCER_DN	7/183	165/13010	0.00877888	1	0.109566	Rpl7a/Htt/Rpl13/Ncoa1/Rps10/Myo1f/Rpl17	7
GSE11961_FOLLICULAR_BCELL_VS_GERMINAL_CENTER_BCELL_DAY40_DN	GSE11961_FOLLICULAR_BCELL_VS_GERMINAL_CENTER_BCELL_DAY40_DN	GSE11961_FOLLICULAR_BCELL_VS_GERMINAL_CENTER_BCELL_DAY40_DN	7/183	165/13010	0.00877888	1	0.109566	Ptprc/Psd4/Cadps/Wdfy4/Scamp2/Pik3r5/Pfn1	7
GSE15659_CD45RA_NEG_CD4_TCELL_VS_NONSUPPRESSIVE_TCELL_DN	GSE15659_CD45RA_NEG_CD4_TCELL_VS_NONSUPPRESSIVE_TCELL_DN	GSE15659_CD45RA_NEG_CD4_TCELL_VS_NONSUPPRESSIVE_TCELL_DN	7/183	165/13010	0.00877888	1	0.109566	Plcb2/Tlr4/Znrf2/Ssh2/Ralgapa1/Tmem173/Pik3ap1	7
GSE24026_PD1_LIGATION_VS_CTRL_IN_ACT_TCELL_LINE_UP	GSE24026_PD1_LIGATION_VS_CTRL_IN_ACT_TCELL_LINE_UP	GSE24026_PD1_LIGATION_VS_CTRL_IN_ACT_TCELL_LINE_UP	7/183	165/13010	0.00877888	1	0.109566	Stat1/Ptprc/Ifih1/Eef1d/Pfdn5/H2-T23/Rpl36	7
GSE24634_NAIVE_CD4_TCELL_VS_DAY5_IL4_CONV_TREG_UP	GSE24634_NAIVE_CD4_TCELL_VS_DAY5_IL4_CONV_TREG_UP	GSE24634_NAIVE_CD4_TCELL_VS_DAY5_IL4_CONV_TREG_UP	7/183	165/13010	0.00877888	1	0.109566	Itga6/Rpl11/Rpl28/Nlrp1a/Rpl19/Rps10/H2-T23	7
GSE25088_IL4_VS_IL4_AND_ROSIGLITAZONE_STIM_STAT6_KO_MACROPHAGE_DAY10_DN	GSE25088_IL4_VS_IL4_AND_ROSIGLITAZONE_STIM_STAT6_KO_MACROPHAGE_DAY10_DN	GSE25088_IL4_VS_IL4_AND_ROSIGLITAZONE_STIM_STAT6_KO_MACROPHAGE_DAY10_DN	7/183	165/13010	0.00877888	1	0.109566	Ifih1/Fndc3b/Pik3r5/Adam17/Dtx3l/Eif2ak2/Pik3ap1	7
GSE26912_TUMORICIDAL_VS_CTRL_MACROPHAGE_DN	GSE26912_TUMORICIDAL_VS_CTRL_MACROPHAGE_DN	GSE26912_TUMORICIDAL_VS_CTRL_MACROPHAGE_DN	7/183	165/13010	0.00877888	1	0.109566	Inpp5d/Mfsd1/Laptm5/Rpl6/Scamp2/Csf1r/Unc93b1	7
GO_INTERFERON_GAMMA_PRODUCTION	GO_INTERFERON_GAMMA_PRODUCTION	GO_INTERFERON_GAMMA_PRODUCTION	4/183	58/13010	0.00890189	1	0.11096	Il6ra/Tlr4/Tlr3/Tlr9	4
GSE32533_MIR17_KO_VS_MIR17_OVEREXPRESS_ACT_CD4_TCELL_UP	GSE32533_MIR17_KO_VS_MIR17_OVEREXPRESS_ACT_CD4_TCELL_UP	GSE32533_MIR17_KO_VS_MIR17_OVEREXPRESS_ACT_CD4_TCELL_UP	7/183	166/13010	0.00905961	1	0.112357	Inpp5d/Ptprc/Edem1/Myo5a/Ikzf1/Pfn1/Pik3ap1	7
GSE40274_IRF4_VS_FOXP3_AND_IRF4_TRANSDUCED_ACTIVATED_CD4_TCELL_UP	GSE40274_IRF4_VS_FOXP3_AND_IRF4_TRANSDUCED_ACTIVATED_CD4_TCELL_UP	GSE40274_IRF4_VS_FOXP3_AND_IRF4_TRANSDUCED_ACTIVATED_CD4_TCELL_UP	7/183	166/13010	0.00905961	1	0.112357	Laptm5/Rpl13a/Iqgap1/Erap1/Eif3h/Myo1f/Dock8	7
GSE7831_1H_VS_4H_INFLUENZA_STIM_PDC_DN	GSE7831_1H_VS_4H_INFLUENZA_STIM_PDC_DN	GSE7831_1H_VS_4H_INFLUENZA_STIM_PDC_DN	7/183	166/13010	0.00905961	1	0.112357	Slc29a3/Clcn3/Wdfy4/Sema4d/Tmem173/Csf1r/Pik3ap1	7
GSE9037_CTRL_VS_LPS_1H_STIM_IRAK4_KO_BMDM_DN	GSE9037_CTRL_VS_LPS_1H_STIM_IRAK4_KO_BMDM_DN	GSE9037_CTRL_VS_LPS_1H_STIM_IRAK4_KO_BMDM_DN	7/183	166/13010	0.00905961	1	0.112357	Stat1/Fam129a/Cysltr1/Gbp7/Gcc2/Mrpl52/Bace1	7
BASSO_CD40_SIGNALING_UP	BASSO_CD40_SIGNALING_UP	BASSO_CD40_SIGNALING_UP	5/183	91/13010	0.00915409	1	0.113243	Stat1/Laptm5/Lhfpl2/Nckap1l/H2-T23	5
HALLMARK_INTERFERON_ALPHA_RESPONSE	HALLMARK_INTERFERON_ALPHA_RESPONSE	HALLMARK_INTERFERON_ALPHA_RESPONSE	5/183	91/13010	0.00915409	1	0.113243	Ifih1/Trim25/Parp14/H2-T23/Eif2ak2	5
GO_POSITIVE_REGULATION_OF_CELL_JUNCTION_ASSEMBLY	GO_POSITIVE_REGULATION_OF_CELL_JUNCTION_ASSEMBLY	GO_POSITIVE_REGULATION_OF_CELL_JUNCTION_ASSEMBLY	3/183	31/13010	0.00921411	1	0.113699	Tek/Iqgap1/Lims1	3
GO_POSITIVE_REGULATION_OF_INTERLEUKIN_8_PRODUCTION	GO_POSITIVE_REGULATION_OF_INTERLEUKIN_8_PRODUCTION	GO_POSITIVE_REGULATION_OF_INTERLEUKIN_8_PRODUCTION	3/183	31/13010	0.00921411	1	0.113699	Tlr4/Tlr3/Tlr9	3
GSE21063_3H_VS_16H_ANTI_IGM_STIM_BCELL_DN	GSE21063_3H_VS_16H_ANTI_IGM_STIM_BCELL_DN	GSE21063_3H_VS_16H_ANTI_IGM_STIM_BCELL_DN	7/183	167/13010	0.00934687	1	0.114476	Iqgap1/Pde3b/Tep1/Tcf12/Stag1/Usp32/Dock8	7
GSE22886_NAIVE_CD4_TCELL_VS_48H_ACT_TH2_UP	GSE22886_NAIVE_CD4_TCELL_VS_48H_ACT_TH2_UP	GSE22886_NAIVE_CD4_TCELL_VS_48H_ACT_TH2_UP	7/183	167/13010	0.00934687	1	0.114476	Ly75/Rps6/Rplp2/Rpl8/Rpl10a/Rpl17/Fau	7
GSE24972_WT_VS_IRF8_KO_SPLEEN_FOLLICULAR_BCELL_DN	GSE24972_WT_VS_IRF8_KO_SPLEEN_FOLLICULAR_BCELL_DN	GSE24972_WT_VS_IRF8_KO_SPLEEN_FOLLICULAR_BCELL_DN	7/183	167/13010	0.00934687	1	0.114476	Ptprc/Btk/Dock2/Lhfpl2/Itga1/Unc93b1/Pik3ap1	7
GSE25088_ROSIGLITAZONE_VS_IL4_AND_ROSIGLITAZONE_STIM_STAT6_KO_MACROPHAGE_DAY10_UP	GSE25088_ROSIGLITAZONE_VS_IL4_AND_ROSIGLITAZONE_STIM_STAT6_KO_MACROPHAGE_DAY10_UP	GSE25088_ROSIGLITAZONE_VS_IL4_AND_ROSIGLITAZONE_STIM_STAT6_KO_MACROPHAGE_DAY10_UP	7/183	167/13010	0.00934687	1	0.114476	Ptprc/Iqgap1/Prcp/Cx3cr1/Trim25/Naip2/Dock8	7
GSE27670_BLIMP1_VS_LMP1_TRANSDUCED_GC_BCELL_UP	GSE27670_BLIMP1_VS_LMP1_TRANSDUCED_GC_BCELL_UP	GSE27670_BLIMP1_VS_LMP1_TRANSDUCED_GC_BCELL_UP	7/183	167/13010	0.00934687	1	0.114476	Laptm5/Tep1/Pld4/Nckap1l/Myo1f/Csf1r/Mpeg1	7
GSE360_CTRL_VS_T_GONDII_DC_UP	GSE360_CTRL_VS_T_GONDII_DC_UP	GSE360_CTRL_VS_T_GONDII_DC_UP	7/183	167/13010	0.00934687	1	0.114476	Inpp5d/Prcp/Dock2/Usp32/Hexb/Pfdn5/Nckap1l	7
chr9q33	chr9q33	chr9q33	4/183	59/13010	0.00944663	1	0.115267	Rpl12/Rpl35/Scai/Tlr4	4
GO_INTERLEUKIN_1_PRODUCTION	GO_INTERLEUKIN_1_PRODUCTION	GO_INTERLEUKIN_1_PRODUCTION	4/183	59/13010	0.00944663	1	0.115267	Abca1/Tlr4/Cx3cr1/Nlrp1a	4
GO_REGULATION_OF_CYTOKINE_PRODUCTION_INVOLVED_IN_IMMUNE_RESPONSE	GO_REGULATION_OF_CYTOKINE_PRODUCTION_INVOLVED_IN_IMMUNE_RESPONSE	GO_REGULATION_OF_CYTOKINE_PRODUCTION_INVOLVED_IN_IMMUNE_RESPONSE	4/183	59/13010	0.00944663	1	0.115267	Btk/Tlr4/Tlr3/H2-T23	4
GO_REGULATION_OF_OSTEOBLAST_DIFFERENTIATION	GO_REGULATION_OF_OSTEOBLAST_DIFFERENTIATION	GO_REGULATION_OF_OSTEOBLAST_DIFFERENTIATION	5/183	92/13010	0.00957265	1	0.116623	Ddr2/Il6ra/Tmem119/Sema4d/Smad5	5
GO_BASOLATERAL_PLASMA_MEMBRANE	GO_BASOLATERAL_PLASMA_MEMBRANE	GO_BASOLATERAL_PLASMA_MEMBRANE	7/183	168/13010	0.00964075	1	0.116623	Itga6/Shroom4/Il6ra/Tek/Tjp1/Tlr9/Naip2	7
GSE12366_GC_VS_MEMORY_BCELL_DN	GSE12366_GC_VS_MEMORY_BCELL_DN	GSE12366_GC_VS_MEMORY_BCELL_DN	7/183	168/13010	0.00964075	1	0.116623	Stat1/Ctnnd1/Dnajc16/Nlrp1a/Myo1f/H2-T23/Entpd1	7
GSE14699_DELETIONAL_TOLERANCE_VS_ACTIVATED_CD8_TCELL_UP	GSE14699_DELETIONAL_TOLERANCE_VS_ACTIVATED_CD8_TCELL_UP	GSE14699_DELETIONAL_TOLERANCE_VS_ACTIVATED_CD8_TCELL_UP	7/183	168/13010	0.00964075	1	0.116623	Fam129a/Itgam/Myo5a/Cx3cr1/Itga1/Myo1f/Pik3ap1	7
GSE25088_CTRL_VS_IL4_AND_ROSIGLITAZONE_STIM_STAT6_KO_MACROPHAGE_UP	GSE25088_CTRL_VS_IL4_AND_ROSIGLITAZONE_STIM_STAT6_KO_MACROPHAGE_UP	GSE25088_CTRL_VS_IL4_AND_ROSIGLITAZONE_STIM_STAT6_KO_MACROPHAGE_UP	7/183	168/13010	0.00964075	1	0.116623	Arhgap29/Rpl6/Fam168a/Itgam/Rplp2/Tep1/Rpl8	7
GSE3720_VD1_VS_VD2_GAMMADELTA_TCELL_WITH_LPS_STIM_DN	GSE3720_VD1_VS_VD2_GAMMADELTA_TCELL_WITH_LPS_STIM_DN	GSE3720_VD1_VS_VD2_GAMMADELTA_TCELL_WITH_LPS_STIM_DN	7/183	168/13010	0.00964075	1	0.116623	Fam129a/Ptbp3/Ikzf1/Dock2/Hexb/Synj1/Myo1f	7
GSE42021_TREG_PLN_VS_CD24INT_TREG_THYMUS_DN	GSE42021_TREG_PLN_VS_CD24INT_TREG_THYMUS_DN	GSE42021_TREG_PLN_VS_CD24INT_TREG_THYMUS_DN	7/183	168/13010	0.00964075	1	0.116623	Stat1/Ifih1/Tlr3/Trim25/Erap1/Heg1/H2-T23	7
SWEET_LUNG_CANCER_KRAS_UP	SWEET_LUNG_CANCER_KRAS_UP	SWEET_LUNG_CANCER_KRAS_UP	12/183	393/13010	0.00968139	1	0.11697	Ly75/Laptm5/Rpl6/Edem1/Rpl28/Iqgap1/Eef1d/Rpl8/Rpl10a/Rpl36/Mpeg1/Entpd1	12
GO_PRODUCTION_OF_MOLECULAR_MEDIATOR_OF_IMMUNE_RESPONSE	GO_PRODUCTION_OF_MOLECULAR_MEDIATOR_OF_IMMUNE_RESPONSE	GO_PRODUCTION_OF_MOLECULAR_MEDIATOR_OF_IMMUNE_RESPONSE	6/183	129/13010	0.00976291	1	0.117811	Ptprc/Btk/Tlr4/Tlr3/Tlr9/H2-T23	6
GSE11961_MARGINAL_ZONE_BCELL_VS_MEMORY_BCELL_DAY7_UP	GSE11961_MARGINAL_ZONE_BCELL_VS_MEMORY_BCELL_DAY7_UP	GSE11961_MARGINAL_ZONE_BCELL_VS_MEMORY_BCELL_DAY7_UP	7/183	169/13010	0.00994135	1	0.118402	Ifih1/Cadps/Scamp2/Pfn1/Slfn5/Itga1/Eif2ak2	7
GSE14699_NAIVE_VS_DELETIONAL_TOLERANCE_CD8_TCELL_DN	GSE14699_NAIVE_VS_DELETIONAL_TOLERANCE_CD8_TCELL_DN	GSE14699_NAIVE_VS_DELETIONAL_TOLERANCE_CD8_TCELL_DN	7/183	169/13010	0.00994135	1	0.118402	Il1rl2/Ifih1/Pde3b/Ikzf1/Slfn5/Trim25/Rnf213	7
GSE3982_EOSINOPHIL_VS_NKCELL_UP	GSE3982_EOSINOPHIL_VS_NKCELL_UP	GSE3982_EOSINOPHIL_VS_NKCELL_UP	7/183	169/13010	0.00994135	1	0.118402	Cysltr1/Mfsd1/Myl6/Pik3cg/H2-T23/Gnaq/Entpd1	7
GSE6092_UNSTIM_VS_IFNG_STIM_ENDOTHELIAL_CELL_DN	GSE6092_UNSTIM_VS_IFNG_STIM_ENDOTHELIAL_CELL_DN	GSE6092_UNSTIM_VS_IFNG_STIM_ENDOTHELIAL_CELL_DN	7/183	169/13010	0.00994135	1	0.118402	Cpne3/Abca1/Stag1/Pik3r5/Hexb/Myo1f/Gnaq	7
ABDULRAHMAN_KIDNEY_CANCER_VHL_DN	ABDULRAHMAN_KIDNEY_CANCER_VHL_DN	ABDULRAHMAN_KIDNEY_CANCER_VHL_DN	2/183	11/13010	0.00995636	1	0.118402	Snrpn/Pja2	2
GO_RESPONSE_TO_MACROPHAGE_COLONY_STIMULATING_FACTOR	GO_RESPONSE_TO_MACROPHAGE_COLONY_STIMULATING_FACTOR	GO_RESPONSE_TO_MACROPHAGE_COLONY_STIMULATING_FACTOR	2/183	11/13010	0.00995636	1	0.118402	Tlr4/Csf1r	2
GO_SECRETORY_GRANULE_LOCALIZATION	GO_SECRETORY_GRANULE_LOCALIZATION	GO_SECRETORY_GRANULE_LOCALIZATION	2/183	11/13010	0.00995636	1	0.118402	Myo5a/Pik3cg	2
REACTOME_ERYTHROPOIETIN_ACTIVATES_PHOSPHOINOSITIDE_3_KINASE_PI3K	REACTOME_ERYTHROPOIETIN_ACTIVATES_PHOSPHOINOSITIDE_3_KINASE_PI3K	REACTOME_ERYTHROPOIETIN_ACTIVATES_PHOSPHOINOSITIDE_3_KINASE_PI3K	2/183	11/13010	0.00995636	1	0.118402	Pik3r5/Pik3cg	2
REACTOME_IRAK4_DEFICIENCY_TLR2_4	REACTOME_IRAK4_DEFICIENCY_TLR2_4	REACTOME_IRAK4_DEFICIENCY_TLR2_4	2/183	11/13010	0.00995636	1	0.118402	Btk/Tlr4	2
REACTOME_NF_KB_ACTIVATION_THROUGH_FADD_RIP_1_PATHWAY_MEDIATED_BY_CASPASE_8_AND_10	REACTOME_NF_KB_ACTIVATION_THROUGH_FADD_RIP_1_PATHWAY_MEDIATED_BY_CASPASE_8_AND_10	REACTOME_NF_KB_ACTIVATION_THROUGH_FADD_RIP_1_PATHWAY_MEDIATED_BY_CASPASE_8_AND_10	2/183	11/13010	0.00995636	1	0.118402	Ifih1/Trim25	2
RUAN_RESPONSE_TO_TNF_UP	RUAN_RESPONSE_TO_TNF_UP	RUAN_RESPONSE_TO_TNF_UP	2/183	11/13010	0.00995636	1	0.118402	Stat1/Abca1	2
WATANABE_ULCERATIVE_COLITIS_WITH_CANCER_DN	WATANABE_ULCERATIVE_COLITIS_WITH_CANCER_DN	WATANABE_ULCERATIVE_COLITIS_WITH_CANCER_DN	2/183	11/13010	0.00995636	1	0.118402	Cysltr1/Ssh2	2
GO_POSITIVE_REGULATION_OF_LEUKOCYTE_CHEMOTAXIS	GO_POSITIVE_REGULATION_OF_LEUKOCYTE_CHEMOTAXIS	GO_POSITIVE_REGULATION_OF_LEUKOCYTE_CHEMOTAXIS	4/183	60/13010	0.0100126	1	0.118532	Mospd2/Il6ra/Adam17/Nckap1l	4
REACTOME_REGULATION_OF_ACTIN_DYNAMICS_FOR_PHAGOCYTIC_CUP_FORMATION	REACTOME_REGULATION_OF_ACTIN_DYNAMICS_FOR_PHAGOCYTIC_CUP_FORMATION	REACTOME_REGULATION_OF_ACTIN_DYNAMICS_FOR_PHAGOCYTIC_CUP_FORMATION	4/183	60/13010	0.0100126	1	0.118532	Btk/Cyfip1/Myo5a/Nckap1l	4
GO_REGULATION_OF_GTPASE_ACTIVITY	GO_REGULATION_OF_GTPASE_ACTIVITY	GO_REGULATION_OF_GTPASE_ACTIVITY	12/183	395/13010	0.0100531	1	0.118532	Itga6/Ralgapb/Arhgap29/Iqgap1/Lims1/Dock2/Usp32/Sema4d/Ralgapa1/Nckap1l/Gnaq/Dock8	12
GO_INTERLEUKIN_1_SECRETION	GO_INTERLEUKIN_1_SECRETION	GO_INTERLEUKIN_1_SECRETION	3/183	32/13010	0.0100637	1	0.118532	Abca1/Tlr4/Nlrp1a	3
GO_NEGATIVE_REGULATION_OF_TOLL_LIKE_RECEPTOR_SIGNALING_PATHWAY	GO_NEGATIVE_REGULATION_OF_TOLL_LIKE_RECEPTOR_SIGNALING_PATHWAY	GO_NEGATIVE_REGULATION_OF_TOLL_LIKE_RECEPTOR_SIGNALING_PATHWAY	3/183	32/13010	0.0100637	1	0.118532	Tlr4/Tlr3/Tlr9	3
HOFMANN_CELL_LYMPHOMA_DN	HOFMANN_CELL_LYMPHOMA_DN	HOFMANN_CELL_LYMPHOMA_DN	3/183	32/13010	0.0100637	1	0.118532	Il1rl2/Il6ra/Prkaa2	3
MODULE_51	MODULE_51	MODULE_51	3/183	32/13010	0.0100637	1	0.118532	Ddr2/Tek/Flt1	3
PID_IL8_CXCR2_PATHWAY	PID_IL8_CXCR2_PATHWAY	PID_IL8_CXCR2_PATHWAY	3/183	32/13010	0.0100637	1	0.118532	Plcb2/Dock2/Pik3cg	3
GO_CYTOKINE_SECRETION	GO_CYTOKINE_SECRETION	GO_CYTOKINE_SECRETION	6/183	130/13010	0.0101191	1	0.1189	Ifih1/Abca1/Tlr4/Tlr9/Nlrp1a/Csf1r	6
GO_POSITIVE_REGULATION_OF_STRESS_ACTIVATED_PROTEIN_KINASE_SIGNALING_CASCADE	GO_POSITIVE_REGULATION_OF_STRESS_ACTIVATED_PROTEIN_KINASE_SIGNALING_CASCADE	GO_POSITIVE_REGULATION_OF_STRESS_ACTIVATED_PROTEIN_KINASE_SIGNALING_CASCADE	6/183	130/13010	0.0101191	1	0.1189	Tlr4/Rps3/Tlr3/Tlr9/Pja2/Eif2ak2	6
GO_PHOSPHORIC_ESTER_HYDROLASE_ACTIVITY	GO_PHOSPHORIC_ESTER_HYDROLASE_ACTIVITY	GO_PHOSPHORIC_ESTER_HYDROLASE_ACTIVITY	10/183	301/13010	0.0102078	1	0.119282	Inpp4a/Inpp5d/Ptprc/Plcb2/Pde3b/Ptprb/Ssh2/Pld4/Pdxp/Synj1	10
GO_ADAPTIVE_IMMUNE_RESPONSE_BASED_ON_SOMATIC_RECOMBINATION_OF_IMMUNE_RECEPTORS_BUILT_FROM_IMMUNOGLOBULIN_SUPERFAMILY_DOMAINS	GO_ADAPTIVE_IMMUNE_RESPONSE_BASED_ON_SOMATIC_RECOMBINATION_OF_IMMUNE_RECEPTORS_BUILT_FROM_IMMUNOGLOBULIN_SUPERFAMILY_DOMAINS	GO_ADAPTIVE_IMMUNE_RESPONSE_BASED_ON_SOMATIC_RECOMBINATION_OF_IMMUNE_RECEPTORS_BUILT_FROM_IMMUNOGLOBULIN_SUPERFAMILY_DOMAINS	7/183	170/13010	0.0102487	1	0.119282	Inpp5d/Ptprc/Btk/Il6ra/Tlr4/Adam17/H2-T23	7
GO_ALCOHOL_METABOLIC_PROCESS	GO_ALCOHOL_METABOLIC_PROCESS	GO_ALCOHOL_METABOLIC_PROCESS	7/183	170/13010	0.0102487	1	0.119282	Inpp4a/Inpp5d/Plcb2/Ppip5k1/Abca1/Pld4/Synj1	7
GSE15930_NAIVE_VS_72H_IN_VITRO_STIM_TRICHOSTATINA_CD8_TCELL_UP	GSE15930_NAIVE_VS_72H_IN_VITRO_STIM_TRICHOSTATINA_CD8_TCELL_UP	GSE15930_NAIVE_VS_72H_IN_VITRO_STIM_TRICHOSTATINA_CD8_TCELL_UP	7/183	170/13010	0.0102487	1	0.119282	Rpl12/Tek/Zyg11b/Zkscan1/Myl6/Ncoa1/Eif2ak2	7
GSE22601_DOUBLE_POSITIVE_VS_CD8_SINGLE_POSITIVE_THYMOCYTE_UP	GSE22601_DOUBLE_POSITIVE_VS_CD8_SINGLE_POSITIVE_THYMOCYTE_UP	GSE22601_DOUBLE_POSITIVE_VS_CD8_SINGLE_POSITIVE_THYMOCYTE_UP	7/183	170/13010	0.0102487	1	0.119282	Zyg11b/Trim56/Dock2/Ssh2/Trim25/Parp14/Tmem173	7
GSE24142_EARLY_THYMIC_PROGENITOR_VS_DN2_THYMOCYTE_UP	GSE24142_EARLY_THYMIC_PROGENITOR_VS_DN2_THYMOCYTE_UP	GSE24142_EARLY_THYMIC_PROGENITOR_VS_DN2_THYMOCYTE_UP	7/183	170/13010	0.0102487	1	0.119282	Btk/Mob1a/Tjp1/Prcp/Adam17/Csf1r/Entpd1	7
GSE32255_UNSTIM_VS_4H_LPS_STIM_DC_UP	GSE32255_UNSTIM_VS_4H_LPS_STIM_DC_UP	GSE32255_UNSTIM_VS_4H_LPS_STIM_DC_UP	7/183	170/13010	0.0102487	1	0.119282	Rassf4/Vwa5a/Myo5a/Nlrp1a/Myo1f/Gnaq/Entpd1	7
GSE6259_DEC205_POS_DC_VS_CD8_TCELL_UP	GSE6259_DEC205_POS_DC_VS_CD8_TCELL_UP	GSE6259_DEC205_POS_DC_VS_CD8_TCELL_UP	7/183	170/13010	0.0102487	1	0.119282	Prcp/Pde3b/Rplp2/Myl6/Rps23/Eif3h/Unc93b1	7
GO_REGULATION_OF_VASCULATURE_DEVELOPMENT	GO_REGULATION_OF_VASCULATURE_DEVELOPMENT	GO_REGULATION_OF_VASCULATURE_DEVELOPMENT	9/183	256/13010	0.0103094	1	0.119846	Stat1/Il6ra/Tek/Flt1/Pde3b/Tlr3/Cx3cr1/Erap1/Sp1	9
GSE6566_STRONG_VS_WEAK_DC_STIMULATED_CD4_TCELL_DN	GSE6566_STRONG_VS_WEAK_DC_STIMULATED_CD4_TCELL_DN	GSE6566_STRONG_VS_WEAK_DC_STIMULATED_CD4_TCELL_DN	6/183	131/13010	0.0104845	1	0.121738	Ctnnd1/Laptm5/Rpl6/Rps16/Fam168a/Gnaq	6
GO_B_CELL_ACTIVATION	GO_B_CELL_ACTIVATION	GO_B_CELL_ACTIVATION	7/183	171/13010	0.010563	1	0.12193	Inpp5d/Ptprc/Btk/Tlr4/Tlr9/Adam17/Nckap1l	7
GSE13485_DAY7_VS_DAY21_YF17D_VACCINE_PBMC_UP	GSE13485_DAY7_VS_DAY21_YF17D_VACCINE_PBMC_UP	GSE13485_DAY7_VS_DAY21_YF17D_VACCINE_PBMC_UP	7/183	171/13010	0.010563	1	0.12193	Stat1/Trim25/Lpp/Parp14/Dtx3l/Eif2ak2/Pik3ap1	7
GSE27241_WT_VS_RORGT_KO_TH17_POLARIZED_CD4_TCELL_TREATED_WITH_DIGOXIN_UP	GSE27241_WT_VS_RORGT_KO_TH17_POLARIZED_CD4_TCELL_TREATED_WITH_DIGOXIN_UP	GSE27241_WT_VS_RORGT_KO_TH17_POLARIZED_CD4_TCELL_TREATED_WITH_DIGOXIN_UP	7/183	171/13010	0.010563	1	0.12193	Rpl11/Prr14l/Atp2a2/Pik3cg/Ralgapa1/Sp1/Dock8	7
GSE34156_UNTREATED_VS_24H_NOD2_LIGAND_TREATED_MONOCYTE_DN	GSE34156_UNTREATED_VS_24H_NOD2_LIGAND_TREATED_MONOCYTE_DN	GSE34156_UNTREATED_VS_24H_NOD2_LIGAND_TREATED_MONOCYTE_DN	7/183	171/13010	0.010563	1	0.12193	Mfsd1/Abca1/Ptafr/Dmxl2/Lhfpl2/Csf1r/Mpeg1	7
GSE3982_EOSINOPHIL_VS_BCELL_DN	GSE3982_EOSINOPHIL_VS_BCELL_DN	GSE3982_EOSINOPHIL_VS_BCELL_DN	7/183	171/13010	0.010563	1	0.12193	Rpl7a/Atrn/Rps6/Dnajc16/Rps16/Rpl4/Rpl37	7
GNF2_MYD88	GNF2_MYD88	GNF2_MYD88	4/183	61/13010	0.0106001	1	0.122072	Iqgap1/Dock2/Pak2/H2-T23	4
KEGG_FC_EPSILON_RI_SIGNALING_PATHWAY	KEGG_FC_EPSILON_RI_SIGNALING_PATHWAY	KEGG_FC_EPSILON_RI_SIGNALING_PATHWAY	4/183	61/13010	0.0106001	1	0.122072	Inpp5d/Btk/Pik3r5/Pik3cg	4
GSE21380_NON_TFH_VS_TFH_CD4_TCELL_DN	GSE21380_NON_TFH_VS_TFH_CD4_TCELL_DN	GSE21380_NON_TFH_VS_TFH_CD4_TCELL_DN	7/183	172/13010	0.0108842	1	0.124325	Dmxl2/Stag1/Ikzf1/Ncoa1/Nckap1l/H2-T23/Dock8	7
GSE22886_NAIVE_BCELL_VS_BM_PLASMA_CELL_UP	GSE22886_NAIVE_BCELL_VS_BM_PLASMA_CELL_UP	GSE22886_NAIVE_BCELL_VS_BM_PLASMA_CELL_UP	7/183	172/13010	0.0108842	1	0.124325	Inpp5d/Tgfbr1/Rps6/Laptm5/Dnajc16/Rps23/Entpd1	7
GSE27896_HDAC6_KO_VS_WT_TREG_UP	GSE27896_HDAC6_KO_VS_WT_TREG_UP	GSE27896_HDAC6_KO_VS_WT_TREG_UP	7/183	172/13010	0.0108842	1	0.124325	Inpp4a/Inpp5d/Psd4/Ikzf1/Ncoa1/Pak2/Gabpa	7
GSE3337_CTRL_VS_4H_IFNG_IN_CD8POS_DC_DN	GSE3337_CTRL_VS_4H_IFNG_IN_CD8POS_DC_DN	GSE3337_CTRL_VS_4H_IFNG_IN_CD8POS_DC_DN	7/183	172/13010	0.0108842	1	0.124325	Stat1/Gbp7/Cpne3/Cx3cr1/Fau/Mpeg1/Entpd1	7
GSE37533_PPARG1_FOXP3_VS_FOXP3_TRANSDUCED_CD4_TCELL_UP	GSE37533_PPARG1_FOXP3_VS_FOXP3_TRANSDUCED_CD4_TCELL_UP	GSE37533_PPARG1_FOXP3_VS_FOXP3_TRANSDUCED_CD4_TCELL_UP	7/183	172/13010	0.0108842	1	0.124325	Inpp4a/Man1a2/Prcp/Itpripl2/Tcf12/Smad5/Wdr7	7
GSE43260_BTLA_POS_VS_NEG_INTRATUMORAL_CD8_TCELL_DN	GSE43260_BTLA_POS_VS_NEG_INTRATUMORAL_CD8_TCELL_DN	GSE43260_BTLA_POS_VS_NEG_INTRATUMORAL_CD8_TCELL_DN	7/183	172/13010	0.0108842	1	0.124325	Itga6/Dnajc16/Flt1/Eef1d/H2-T23/Wdr7/Rpl17	7
GSE5099_UNSTIM_VS_MCSF_TREATED_MONOCYTE_DAY3_UP	GSE5099_UNSTIM_VS_MCSF_TREATED_MONOCYTE_DAY3_UP	GSE5099_UNSTIM_VS_MCSF_TREATED_MONOCYTE_DAY3_UP	7/183	172/13010	0.0108842	1	0.124325	Fndc3b/Il6ra/Lims1/Tep1/Tcf12/Rps10/Pja2	7
GO_MYD88_DEPENDENT_TOLL_LIKE_RECEPTOR_SIGNALING_PATHWAY	GO_MYD88_DEPENDENT_TOLL_LIKE_RECEPTOR_SIGNALING_PATHWAY	GO_MYD88_DEPENDENT_TOLL_LIKE_RECEPTOR_SIGNALING_PATHWAY	3/183	33/13010	0.0109574	1	0.124726	Btk/Tlr4/Tlr9	3
GO_REGULATION_OF_B_CELL_MEDIATED_IMMUNITY	GO_REGULATION_OF_B_CELL_MEDIATED_IMMUNITY	GO_REGULATION_OF_B_CELL_MEDIATED_IMMUNITY	3/183	33/13010	0.0109574	1	0.124726	Ptprc/Btk/H2-T23	3
LUI_TARGETS_OF_PAX8_PPARG_FUSION	LUI_TARGETS_OF_PAX8_PPARG_FUSION	LUI_TARGETS_OF_PAX8_PPARG_FUSION	3/183	33/13010	0.0109574	1	0.124726	Rps12/Rpl18a/Rpl17	3
GO_REGULATION_OF_T_CELL_ACTIVATION	GO_REGULATION_OF_T_CELL_ACTIVATION	GO_REGULATION_OF_T_CELL_ACTIVATION	8/183	215/13010	0.0111135	1	0.126169	Il1rl2/Ptprc/Il6ra/Rps3/Nckap1l/Pak2/H2-T23/Dock8	8
chr15q21	chr15q21	chr15q21	4/183	62/13010	0.0112095	1	0.126169	Sppl2a/Dmxl2/Tcf12/Myo5a	4
RAMALHO_STEMNESS_DN	RAMALHO_STEMNESS_DN	RAMALHO_STEMNESS_DN	4/183	62/13010	0.0112095	1	0.126169	Ptprc/Pld4/Csf1r/Mpeg1	4
TAKEDA_TARGETS_OF_NUP98_HOXA9_FUSION_6HR_UP	TAKEDA_TARGETS_OF_NUP98_HOXA9_FUSION_6HR_UP	TAKEDA_TARGETS_OF_NUP98_HOXA9_FUSION_6HR_UP	4/183	62/13010	0.0112095	1	0.126169	Mecom/Dmxl2/Usp32/Heatr5a	4
GSE14350_TREG_VS_TEFF_UP	GSE14350_TREG_VS_TEFF_UP	GSE14350_TREG_VS_TEFF_UP	7/183	173/13010	0.0112125	1	0.126169	Scai/Syf2/Mob1a/Vwa5a/Ssh2/Rnf213/Dock8	7
GSE2405_0H_VS_12H_A_PHAGOCYTOPHILUM_STIM_NEUTROPHIL_UP	GSE2405_0H_VS_12H_A_PHAGOCYTOPHILUM_STIM_NEUTROPHIL_UP	GSE2405_0H_VS_12H_A_PHAGOCYTOPHILUM_STIM_NEUTROPHIL_UP	7/183	173/13010	0.0112125	1	0.126169	Stat1/Il6ra/Slfn5/Cast/Parp14/H2-T23/Tmem173	7
GSE25123_ROSIGLITAZONE_VS_IL4_AND_ROSIGLITAZONE_STIM_PPARG_KO_MACROPHAGE_DAY10_DN	GSE25123_ROSIGLITAZONE_VS_IL4_AND_ROSIGLITAZONE_STIM_PPARG_KO_MACROPHAGE_DAY10_DN	GSE25123_ROSIGLITAZONE_VS_IL4_AND_ROSIGLITAZONE_STIM_PPARG_KO_MACROPHAGE_DAY10_DN	7/183	173/13010	0.0112125	1	0.126169	Ptprc/Cadps/Scamp2/Tcf12/H2-T23/Unc93b1/Dock8	7
GSE29618_PDC_VS_MDC_DAY7_FLU_VACCINE_DN	GSE29618_PDC_VS_MDC_DAY7_FLU_VACCINE_DN	GSE29618_PDC_VS_MDC_DAY7_FLU_VACCINE_DN	7/183	173/13010	0.0112125	1	0.126169	Fam129a/Prcp/Lims1/Pfn1/Naip2/Csf1r/Entpd1	7
GSE3039_ALPHABETA_CD8_TCELL_VS_B1_BCELL_UP	GSE3039_ALPHABETA_CD8_TCELL_VS_B1_BCELL_UP	GSE3039_ALPHABETA_CD8_TCELL_VS_B1_BCELL_UP	7/183	173/13010	0.0112125	1	0.126169	Fam129a/Rpl35/Ptbp3/Rpl18a/Ikzf1/Smad5/Synj1	7
GSE360_L_DONOVANI_VS_B_MALAYI_HIGH_DOSE_DC_DN	GSE360_L_DONOVANI_VS_B_MALAYI_HIGH_DOSE_DC_DN	GSE360_L_DONOVANI_VS_B_MALAYI_HIGH_DOSE_DC_DN	7/183	173/13010	0.0112125	1	0.126169	Inpp5d/Cpne3/Dnajc16/Creb3l2/Pde3b/Rps10/H2-T23	7
SCHAEFFER_PROSTATE_DEVELOPMENT_6HR_UP	SCHAEFFER_PROSTATE_DEVELOPMENT_6HR_UP	SCHAEFFER_PROSTATE_DEVELOPMENT_6HR_UP	6/183	133/13010	0.0112432	1	0.126226	Sppl2a/Ptprb/Vwa5a/Cast/Eif2ak2/Prkd3	6
TTGGAGA_MIR5155P_MIR519E	TTGGAGA_MIR5155P_MIR519E	TTGGAGA_MIR5155P_MIR519E	6/183	133/13010	0.0112432	1	0.126226	Atrn/Mospd2/Iqgap1/Abcc3/Ncoa1/Cep192	6
GO_ALPHA_BETA_T_CELL_ACTIVATION	GO_ALPHA_BETA_T_CELL_ACTIVATION	GO_ALPHA_BETA_T_CELL_ACTIVATION	5/183	96/13010	0.0113787	1	0.127602	Ptprc/Il6ra/Dock2/Nckap1l/H2-T23	5
GSE21670_STAT3_KO_VS_WT_CD4_TCELL_IL6_TREATED_DN	GSE21670_STAT3_KO_VS_WT_CD4_TCELL_IL6_TREATED_DN	GSE21670_STAT3_KO_VS_WT_CD4_TCELL_IL6_TREATED_DN	7/183	174/13010	0.0115479	1	0.12856	Ctnnd1/Shroom4/Nbea/Arhgap29/Tek/Prkaa2/Adam22	7
GSE29164_UNTREATED_VS_CD8_TCELL_TREATED_MELANOMA_DAY3_DN	GSE29164_UNTREATED_VS_CD8_TCELL_TREATED_MELANOMA_DAY3_DN	GSE29164_UNTREATED_VS_CD8_TCELL_TREATED_MELANOMA_DAY3_DN	7/183	174/13010	0.0115479	1	0.12856	Il6ra/Prcp/Rplp2/Ssh2/Pik3cg/Parp14/Csf1r	7
GSE45739_UNSTIM_VS_ACD3_ACD28_STIM_NRAS_KO_CD4_TCELL_UP	GSE45739_UNSTIM_VS_ACD3_ACD28_STIM_NRAS_KO_CD4_TCELL_UP	GSE45739_UNSTIM_VS_ACD3_ACD28_STIM_NRAS_KO_CD4_TCELL_UP	7/183	174/13010	0.0115479	1	0.12856	Itga6/Cysltr1/Il6ra/Edem1/Lims1/Synj1/Gnaq	7
GO_NIK_NF_KAPPAB_SIGNALING	GO_NIK_NF_KAPPAB_SIGNALING	GO_NIK_NF_KAPPAB_SIGNALING	6/183	134/13010	0.0116368	1	0.12856	Tlr4/Rps3/Lims1/Tlr3/Tlr9/Eif2ak2	6
GO_POSITIVE_REGULATION_OF_HEMOPOIESIS	GO_POSITIVE_REGULATION_OF_HEMOPOIESIS	GO_POSITIVE_REGULATION_OF_HEMOPOIESIS	6/183	134/13010	0.0116368	1	0.12856	Il1rl2/Stat1/Inpp5d/Ptprc/Btk/Nckap1l	6
GSE21670_UNTREATED_VS_TGFB_IL6_TREATED_CD4_TCELL_DN	GSE21670_UNTREATED_VS_TGFB_IL6_TREATED_CD4_TCELL_DN	GSE21670_UNTREATED_VS_TGFB_IL6_TREATED_CD4_TCELL_DN	6/183	134/13010	0.0116368	1	0.12856	Rpl6/Rps17/Rplp2/Rpl26/Rpl10a/Rpl17	6
VART_KSHV_INFECTION_ANGIOGENIC_MARKERS_UP	VART_KSHV_INFECTION_ANGIOGENIC_MARKERS_UP	VART_KSHV_INFECTION_ANGIOGENIC_MARKERS_UP	6/183	134/13010	0.0116368	1	0.12856	Tgfbr1/Tek/Flt1/Erap1/Cast/Heg1	6
GO_ACUTE_INFLAMMATORY_RESPONSE_TO_ANTIGENIC_STIMULUS	GO_ACUTE_INFLAMMATORY_RESPONSE_TO_ANTIGENIC_STIMULUS	GO_ACUTE_INFLAMMATORY_RESPONSE_TO_ANTIGENIC_STIMULUS	2/183	12/13010	0.0118379	1	0.12856	Btk/H2-T23	2
GO_CAMP_RESPONSE_ELEMENT_BINDING	GO_CAMP_RESPONSE_ELEMENT_BINDING	GO_CAMP_RESPONSE_ELEMENT_BINDING	2/183	12/13010	0.0118379	1	0.12856	Creb3l2/Tcf12	2
GO_CYTOPLASMIC_SIDE_OF_ENDOPLASMIC_RETICULUM_MEMBRANE	GO_CYTOPLASMIC_SIDE_OF_ENDOPLASMIC_RETICULUM_MEMBRANE	GO_CYTOPLASMIC_SIDE_OF_ENDOPLASMIC_RETICULUM_MEMBRANE	2/183	12/13010	0.0118379	1	0.12856	Sppl2a/Rps26	2
GO_DENDRITIC_CELL_CYTOKINE_PRODUCTION	GO_DENDRITIC_CELL_CYTOKINE_PRODUCTION	GO_DENDRITIC_CELL_CYTOKINE_PRODUCTION	2/183	12/13010	0.0118379	1	0.12856	Tlr4/Tlr3	2
GO_EARLY_PHAGOSOME	GO_EARLY_PHAGOSOME	GO_EARLY_PHAGOSOME	2/183	12/13010	0.0118379	1	0.12856	Tlr9/Unc93b1	2
GO_HMG_BOX_DOMAIN_BINDING	GO_HMG_BOX_DOMAIN_BINDING	GO_HMG_BOX_DOMAIN_BINDING	2/183	12/13010	0.0118379	1	0.12856	Tcf12/Sp1	2
GO_INHIBITORY_SYNAPSE_ASSEMBLY	GO_INHIBITORY_SYNAPSE_ASSEMBLY	GO_INHIBITORY_SYNAPSE_ASSEMBLY	2/183	12/13010	0.0118379	1	0.12856	Gabrb2/Sema4d	2
GO_INTERFERON_GAMMA_BIOSYNTHETIC_PROCESS	GO_INTERFERON_GAMMA_BIOSYNTHETIC_PROCESS	GO_INTERFERON_GAMMA_BIOSYNTHETIC_PROCESS	2/183	12/13010	0.0118379	1	0.12856	Tlr3/Tlr9	2
GO_MAINTENANCE_OF_GASTROINTESTINAL_EPITHELIUM	GO_MAINTENANCE_OF_GASTROINTESTINAL_EPITHELIUM	GO_MAINTENANCE_OF_GASTROINTESTINAL_EPITHELIUM	2/183	12/13010	0.0118379	1	0.12856	Tlr4/Tlr9	2
GO_POSITIVE_REGULATION_OF_RUFFLE_ASSEMBLY	GO_POSITIVE_REGULATION_OF_RUFFLE_ASSEMBLY	GO_POSITIVE_REGULATION_OF_RUFFLE_ASSEMBLY	2/183	12/13010	0.0118379	1	0.12856	Cyfip1/Pfn1	2
GO_POSITIVE_REGULATION_OF_VASCULAR_ENDOTHELIAL_CELL_PROLIFERATION	GO_POSITIVE_REGULATION_OF_VASCULAR_ENDOTHELIAL_CELL_PROLIFERATION	GO_POSITIVE_REGULATION_OF_VASCULAR_ENDOTHELIAL_CELL_PROLIFERATION	2/183	12/13010	0.0118379	1	0.12856	Adam17/Sp1	2
GO_REGULATION_OF_CD8_POSITIVE_ALPHA_BETA_T_CELL_ACTIVATION	GO_REGULATION_OF_CD8_POSITIVE_ALPHA_BETA_T_CELL_ACTIVATION	GO_REGULATION_OF_CD8_POSITIVE_ALPHA_BETA_T_CELL_ACTIVATION	2/183	12/13010	0.0118379	1	0.12856	Nckap1l/H2-T23	2
MODULE_429	MODULE_429	MODULE_429	2/183	12/13010	0.0118379	1	0.12856	Rplp2/Rpl37	2
NEBEN_AML_WITH_FLT3_OR_NRAS_DN	NEBEN_AML_WITH_FLT3_OR_NRAS_DN	NEBEN_AML_WITH_FLT3_OR_NRAS_DN	2/183	12/13010	0.0118379	1	0.12856	Rpl28/Rps3	2
PID_THROMBIN_PAR4_PATHWAY	PID_THROMBIN_PAR4_PATHWAY	PID_THROMBIN_PAR4_PATHWAY	2/183	12/13010	0.0118379	1	0.12856	Plcb2/Gnaq	2
BROWNE_INTERFERON_RESPONSIVE_GENES	BROWNE_INTERFERON_RESPONSIVE_GENES	BROWNE_INTERFERON_RESPONSIVE_GENES	4/183	63/13010	0.0118411	1	0.12856	Stat1/Tlr3/H2-T23/Eif2ak2	4
GO_NEGATIVE_REGULATION_OF_MYELOID_CELL_DIFFERENTIATION	GO_NEGATIVE_REGULATION_OF_MYELOID_CELL_DIFFERENTIATION	GO_NEGATIVE_REGULATION_OF_MYELOID_CELL_DIFFERENTIATION	4/183	63/13010	0.0118411	1	0.12856	Inpp5d/Tlr4/Tlr3/Gabpa	4
MAHAJAN_RESPONSE_TO_IL1A_UP	MAHAJAN_RESPONSE_TO_IL1A_UP	MAHAJAN_RESPONSE_TO_IL1A_UP	4/183	63/13010	0.0118411	1	0.12856	Stat1/Flt1/Trim25/Itga1	4
GO_RECEPTOR_SIGNALING_PATHWAY_VIA_STAT	GO_RECEPTOR_SIGNALING_PATHWAY_VIA_STAT	GO_RECEPTOR_SIGNALING_PATHWAY_VIA_STAT	5/183	97/13010	0.0118641	1	0.12856	Stat1/Ptprc/Il6ra/Parp14/Csf1r	5
GSE21774_CD62L_POS_CD56_BRIGHT_VS_CD62L_NEG_CD56_DIM_NK_CELL_DN	GSE21774_CD62L_POS_CD56_BRIGHT_VS_CD62L_NEG_CD56_DIM_NK_CELL_DN	GSE21774_CD62L_POS_CD56_BRIGHT_VS_CD62L_NEG_CD56_DIM_NK_CELL_DN	7/183	175/13010	0.0118905	1	0.12856	Itga6/Il1rapl1/Mecom/Nbea/Arhgap29/Tjp1/Entpd1	7
GSE24634_TREG_VS_TCONV_POST_DAY5_IL4_CONVERSION_DN	GSE24634_TREG_VS_TCONV_POST_DAY5_IL4_CONVERSION_DN	GSE24634_TREG_VS_TCONV_POST_DAY5_IL4_CONVERSION_DN	7/183	175/13010	0.0118905	1	0.12856	Ly75/Il6ra/Fam168a/Dmxl2/Naip2/H2-T23/Csf1r	7
GSE39110_UNTREATED_VS_IL2_TREATED_CD8_TCELL_DAY3_POST_IMMUNIZATION_UP	GSE39110_UNTREATED_VS_IL2_TREATED_CD8_TCELL_DAY3_POST_IMMUNIZATION_UP	GSE39110_UNTREATED_VS_IL2_TREATED_CD8_TCELL_DAY3_POST_IMMUNIZATION_UP	7/183	175/13010	0.0118905	1	0.12856	Rpl12/Gpr34/Syf2/Trim56/Rps16/Pik3r5/Prkd3	7
GSE5589_WT_VS_IL6_KO_LPS_STIM_MACROPHAGE_45MIN_UP	GSE5589_WT_VS_IL6_KO_LPS_STIM_MACROPHAGE_45MIN_UP	GSE5589_WT_VS_IL6_KO_LPS_STIM_MACROPHAGE_45MIN_UP	7/183	175/13010	0.0118905	1	0.12856	Ddr2/Creb3l2/Pde3b/Wdfy4/Myo5a/Ssh2/Trim25	7
GO_GLIAL_CELL_ACTIVATION	GO_GLIAL_CELL_ACTIVATION	GO_GLIAL_CELL_ACTIVATION	3/183	34/13010	0.0118956	1	0.12856	Ptprc/Itgam/Tlr3	3
KEGG_ABC_TRANSPORTERS	KEGG_ABC_TRANSPORTERS	KEGG_ABC_TRANSPORTERS	3/183	34/13010	0.0118956	1	0.12856	Abca1/Abcc3/Abca9	3
SIG_PIP3_SIGNALING_IN_B_LYMPHOCYTES	SIG_PIP3_SIGNALING_IN_B_LYMPHOCYTES	SIG_PIP3_SIGNALING_IN_B_LYMPHOCYTES	3/183	34/13010	0.0118956	1	0.12856	Ptprc/Btk/Pik3r5	3
REACTOME_TOLL_LIKE_RECEPTOR_CASCADES	REACTOME_TOLL_LIKE_RECEPTOR_CASCADES	REACTOME_TOLL_LIKE_RECEPTOR_CASCADES	6/183	135/13010	0.01204	1	0.129978	Btk/Tlr4/Itgam/Tlr3/Tlr9/Unc93b1	6
GSE19198_CTRL_VS_IL21_TREATED_TCELL_6H_DN	GSE19198_CTRL_VS_IL21_TREATED_TCELL_6H_DN	GSE19198_CTRL_VS_IL21_TREATED_TCELL_6H_DN	7/183	176/13010	0.0122404	1	0.130566	Mfsd1/Vwa5a/Tcf12/Pik3r5/Ssh2/Lhfpl2/Dtx3l	7
GSE21379_WT_VS_SAP_KO_TFH_CD4_TCELL_UP	GSE21379_WT_VS_SAP_KO_TFH_CD4_TCELL_UP	GSE21379_WT_VS_SAP_KO_TFH_CD4_TCELL_UP	7/183	176/13010	0.0122404	1	0.130566	Il1rl2/Ctnnd1/Shroom4/Arhgap29/Tek/Tmem119/Abcc3	7
GSE22611_NOD2_TRANSDUCED_VS_CTRL_HEK293T_STIMULATED_WITH_MDP_2H_UP	GSE22611_NOD2_TRANSDUCED_VS_CTRL_HEK293T_STIMULATED_WITH_MDP_2H_UP	GSE22611_NOD2_TRANSDUCED_VS_CTRL_HEK293T_STIMULATED_WITH_MDP_2H_UP	7/183	176/13010	0.0122404	1	0.130566	Plcb2/Abca1/Laptm5/Scamp2/Ncoa1/Tmem173/Dock8	7
GSE22935_24H_VS_48H_MBOVIS_BCG_STIM_MYD88_KO_MACROPHAGE_UP	GSE22935_24H_VS_48H_MBOVIS_BCG_STIM_MYD88_KO_MACROPHAGE_UP	GSE22935_24H_VS_48H_MBOVIS_BCG_STIM_MYD88_KO_MACROPHAGE_UP	7/183	176/13010	0.0122404	1	0.130566	Ifih1/Edem1/Tlr3/Dock2/Abcc3/Hexb/Prkd3	7
GSE360_CTRL_VS_T_GONDII_MAC_UP	GSE360_CTRL_VS_T_GONDII_MAC_UP	GSE360_CTRL_VS_T_GONDII_MAC_UP	7/183	176/13010	0.0122404	1	0.130566	Kpna6/Ptafr/Rpl11/Cyfip1/Dock2/Pak2/Myo1f	7
GSE360_DC_VS_MAC_B_MALAYI_HIGH_DOSE_UP	GSE360_DC_VS_MAC_B_MALAYI_HIGH_DOSE_UP	GSE360_DC_VS_MAC_B_MALAYI_HIGH_DOSE_UP	7/183	176/13010	0.0122404	1	0.130566	Ly75/Plcb2/Prcp/Tcf12/Abcc3/Pik3cg/Pak2	7
GSE36888_STAT5_AB_KNOCKIN_VS_WT_TCELL_IL2_TREATED_17H_UP	GSE36888_STAT5_AB_KNOCKIN_VS_WT_TCELL_IL2_TREATED_17H_UP	GSE36888_STAT5_AB_KNOCKIN_VS_WT_TCELL_IL2_TREATED_17H_UP	7/183	176/13010	0.0122404	1	0.130566	Itga6/Mob1a/Rpl18a/Erap1/Cast/Synj1/Rpl36	7
GSE37534_UNTREATED_VS_PIOGLITAZONE_TREATED_CD4_TCELL_PPARG1_AND_FOXP3_TRASDUCED_DN	GSE37534_UNTREATED_VS_PIOGLITAZONE_TREATED_CD4_TCELL_PPARG1_AND_FOXP3_TRASDUCED_DN	GSE37534_UNTREATED_VS_PIOGLITAZONE_TREATED_CD4_TCELL_PPARG1_AND_FOXP3_TRASDUCED_DN	7/183	176/13010	0.0122404	1	0.130566	Stat1/Tlr3/Rpl13/Trim25/Erap1/H2-T23/Eif2ak2	7
GSE8621_UNSTIM_VS_LPS_STIM_MACROPHAGE_DN	GSE8621_UNSTIM_VS_LPS_STIM_MACROPHAGE_DN	GSE8621_UNSTIM_VS_LPS_STIM_MACROPHAGE_DN	7/183	176/13010	0.0122404	1	0.130566	Stat1/Fam129a/Zyg11b/Rpl18a/Sacs/Hexb/Osbpl11	7
HALLMARK_KRAS_SIGNALING_UP	HALLMARK_KRAS_SIGNALING_UP	HALLMARK_KRAS_SIGNALING_UP	7/183	176/13010	0.0122404	1	0.130566	Il1rl2/Tor1aip2/Laptm5/Vwa5a/Ikzf1/Dock2/Adam17	7
ZHENG_FOXP3_TARGETS_IN_THYMUS_UP	ZHENG_FOXP3_TARGETS_IN_THYMUS_UP	ZHENG_FOXP3_TARGETS_IN_THYMUS_UP	7/183	176/13010	0.0122404	1	0.130566	Itga6/Man1a2/Ptbp3/Zyg11b/Tcf12/Cast/Heatr5a	7
TCCAGAT_MIR5165P	TCCAGAT_MIR5165P	TCCAGAT_MIR5165P	5/183	98/13010	0.0123633	1	0.131734	Atp2a2/Znrf2/Sema4d/Ncoa1/Cep192	5
ACTTTAT_MIR1425P	ACTTTAT_MIR1425P	ACTTTAT_MIR1425P	9/183	264/13010	0.0124247	1	0.132244	Fndc3b/Abca1/Clcn3/Sacs/Tcf12/Stag1/Ssh2/Ralgapa1/Synj1	9
GSE32255_WT_VS_JMJD2D_KNOCKDOWN_4H_LPS_STIM_DC_UP	GSE32255_WT_VS_JMJD2D_KNOCKDOWN_4H_LPS_STIM_DC_UP	GSE32255_WT_VS_JMJD2D_KNOCKDOWN_4H_LPS_STIM_DC_UP	6/183	136/13010	0.0124529	1	0.132402	Arhgap29/Znrf2/Pik3r5/Slfn5/Smad5/Heatr5a	6
BILANGES_RAPAMYCIN_SENSITIVE_VIA_TSC1_AND_TSC2	BILANGES_RAPAMYCIN_SENSITIVE_VIA_TSC1_AND_TSC2	BILANGES_RAPAMYCIN_SENSITIVE_VIA_TSC1_AND_TSC2	4/183	64/13010	0.012495	1	0.132419	Prcp/Rps26/Rpl10a/Rpl36	4
chr18q21	chr18q21	chr18q21	4/183	64/13010	0.012495	1	0.132419	Wdr7/Atp8b1/Rpl17/Epg5	4
NAKAYAMA_SOFT_TISSUE_TUMORS_PCA1_UP	NAKAYAMA_SOFT_TISSUE_TUMORS_PCA1_UP	NAKAYAMA_SOFT_TISSUE_TUMORS_PCA1_UP	4/183	64/13010	0.012495	1	0.132419	Itgam/Dock2/Nckap1l/Csf1r	4
GSE14308_TH2_VS_TH17_DN	GSE14308_TH2_VS_TH17_DN	GSE14308_TH2_VS_TH17_DN	7/183	177/13010	0.0125978	1	0.13265	Ptprc/Scai/Lims1/Ncoa1/Nckap1l/Heg1/Rpl17	7
GSE17721_CTRL_VS_POLYIC_12H_BMDC_DN	GSE17721_CTRL_VS_POLYIC_12H_BMDC_DN	GSE17721_CTRL_VS_POLYIC_12H_BMDC_DN	7/183	177/13010	0.0125978	1	0.13265	Fam129a/Ddr2/Tek/Syf2/Iqgap1/Slc29a3/Pik3ap1	7
GSE21360_TERTIARY_VS_QUATERNARY_MEMORY_CD8_TCELL_UP	GSE21360_TERTIARY_VS_QUATERNARY_MEMORY_CD8_TCELL_UP	GSE21360_TERTIARY_VS_QUATERNARY_MEMORY_CD8_TCELL_UP	7/183	177/13010	0.0125978	1	0.13265	Vwa5a/Ssh2/Abcc3/Hexb/Pld4/Tmem173/Wdr7	7
GSE28726_ACT_CD4_TCELL_VS_ACT_NKTCELL_DN	GSE28726_ACT_CD4_TCELL_VS_ACT_NKTCELL_DN	GSE28726_ACT_CD4_TCELL_VS_ACT_NKTCELL_DN	7/183	177/13010	0.0125978	1	0.13265	Inpp5d/Itga6/Laptm5/Ncoa1/Heg1/Rps10/H2-T23	7
GSE5503_MLN_DC_VS_SPLEEN_DC_ACTIVATED_ALLOGENIC_TCELL_UP	GSE5503_MLN_DC_VS_SPLEEN_DC_ACTIVATED_ALLOGENIC_TCELL_UP	GSE5503_MLN_DC_VS_SPLEEN_DC_ACTIVATED_ALLOGENIC_TCELL_UP	7/183	177/13010	0.0125978	1	0.13265	Prcp/Itpripl2/Pfn1/Pld4/Nckap1l/Prkd3/Mpeg1	7
GSE5589_WT_VS_IL10_KO_LPS_AND_IL10_STIM_MACROPHAGE_45MIN_UP	GSE5589_WT_VS_IL10_KO_LPS_AND_IL10_STIM_MACROPHAGE_45MIN_UP	GSE5589_WT_VS_IL10_KO_LPS_AND_IL10_STIM_MACROPHAGE_45MIN_UP	7/183	177/13010	0.0125978	1	0.13265	Itga6/Cpne3/Tgfbr1/Lpcat2/Stag1/Rnf213/Pik3cg	7
TCATCTC_MIR143	TCATCTC_MIR143	TCATCTC_MIR143	6/183	137/13010	0.0128758	1	0.135173	Itga6/Ctnnd1/Fndc3b/Ptbp3/Bicd1/Ssh2	6
GNF2_ICAM3	GNF2_ICAM3	GNF2_ICAM3	3/183	35/13010	0.0128785	1	0.135173	Ptprc/Myo1f/H2-T23	3
GO_RESPONSE_TO_DSRNA	GO_RESPONSE_TO_DSRNA	GO_RESPONSE_TO_DSRNA	3/183	35/13010	0.0128785	1	0.135173	Ifih1/Tlr3/Tmem173	3
GO_I_KAPPAB_KINASE_NF_KAPPAB_SIGNALING	GO_I_KAPPAB_KINASE_NF_KAPPAB_SIGNALING	GO_I_KAPPAB_KINASE_NF_KAPPAB_SIGNALING	8/183	221/13010	0.0129572	1	0.135476	Stat1/Btk/Tlr4/Tlr3/Tlr9/Cx3cr1/Trim25/Eef1d	8
GO_REGULATION_OF_MYELOID_CELL_DIFFERENTIATION	GO_REGULATION_OF_MYELOID_CELL_DIFFERENTIATION	GO_REGULATION_OF_MYELOID_CELL_DIFFERENTIATION	7/183	178/13010	0.0129625	1	0.135476	Stat1/Inpp5d/Tlr4/Tlr3/Rbfox2/Nckap1l/Gabpa	7
GSE11961_MEMORY_BCELL_DAY7_VS_PLASMA_CELL_DAY7_UP	GSE11961_MEMORY_BCELL_DAY7_VS_PLASMA_CELL_DAY7_UP	GSE11961_MEMORY_BCELL_DAY7_VS_PLASMA_CELL_DAY7_UP	7/183	178/13010	0.0129625	1	0.135476	Rassf4/Cyfip1/Tlr3/Wdfy4/Scamp2/Hexb/Pld4	7
GSE3920_UNTREATED_VS_IFNA_TREATED_ENDOTHELIAL_CELL_UP	GSE3920_UNTREATED_VS_IFNA_TREATED_ENDOTHELIAL_CELL_UP	GSE3920_UNTREATED_VS_IFNA_TREATED_ENDOTHELIAL_CELL_UP	7/183	178/13010	0.0129625	1	0.135476	Sppl2a/Itgam/Slc29a3/Tlr3/Scamp2/Sema4d/Adam17	7
GO_POSITIVE_REGULATION_OF_PRODUCTION_OF_MOLECULAR_MEDIATOR_OF_IMMUNE_RESPONSE	GO_POSITIVE_REGULATION_OF_PRODUCTION_OF_MOLECULAR_MEDIATOR_OF_IMMUNE_RESPONSE	GO_POSITIVE_REGULATION_OF_PRODUCTION_OF_MOLECULAR_MEDIATOR_OF_IMMUNE_RESPONSE	4/183	65/13010	0.0131716	1	0.137224	Ptprc/Tlr4/Tlr9/H2-T23	4
HECKER_IFNB1_TARGETS	HECKER_IFNB1_TARGETS	HECKER_IFNB1_TARGETS	4/183	65/13010	0.0131716	1	0.137224	Stat1/Rps23/Dtx3l/Eif2ak2	4
ODONNELL_TARGETS_OF_MYC_AND_TFRC_UP	ODONNELL_TARGETS_OF_MYC_AND_TFRC_UP	ODONNELL_TARGETS_OF_MYC_AND_TFRC_UP	4/183	65/13010	0.0131716	1	0.137224	Ptafr/Itgam/Cx3cr1/Mpeg1	4
GSE10240_CTRL_VS_IL22_STIM_PRIMARY_BRONCHIAL_EPITHELIAL_CELLS_UP	GSE10240_CTRL_VS_IL22_STIM_PRIMARY_BRONCHIAL_EPITHELIAL_CELLS_UP	GSE10240_CTRL_VS_IL22_STIM_PRIMARY_BRONCHIAL_EPITHELIAL_CELLS_UP	7/183	179/13010	0.0133348	1	0.138192	Abca1/Prr14l/Clcn3/Cx3cr1/Rnf213/Sema4d/H2-T23	7
GSE17721_LPS_VS_GARDIQUIMOD_16H_BMDC_UP	GSE17721_LPS_VS_GARDIQUIMOD_16H_BMDC_UP	GSE17721_LPS_VS_GARDIQUIMOD_16H_BMDC_UP	7/183	179/13010	0.0133348	1	0.138192	Ly75/Tlr4/Tek/Sema4d/Erap1/H2-T23/Eif2ak2	7
GSE17721_LPS_VS_POLYIC_6H_BMDC_DN	GSE17721_LPS_VS_POLYIC_6H_BMDC_DN	GSE17721_LPS_VS_POLYIC_6H_BMDC_DN	7/183	179/13010	0.0133348	1	0.138192	Itga6/Plcb2/Creb3l2/Rpl28/Rps3/Rpl19/Hexb	7
GSE24634_TREG_VS_TCONV_POST_DAY10_IL4_CONVERSION_DN	GSE24634_TREG_VS_TCONV_POST_DAY10_IL4_CONVERSION_DN	GSE24634_TREG_VS_TCONV_POST_DAY10_IL4_CONVERSION_DN	7/183	179/13010	0.0133348	1	0.138192	Tgfbr1/Cyfip1/Itgam/Slc29a3/Bace1/Lhfpl2/Csf1r	7
GSE41867_MEMORY_VS_EXHAUSTED_CD8_TCELL_DAY30_LCMV_DN	GSE41867_MEMORY_VS_EXHAUSTED_CD8_TCELL_DAY30_LCMV_DN	GSE41867_MEMORY_VS_EXHAUSTED_CD8_TCELL_DAY30_LCMV_DN	7/183	179/13010	0.0133348	1	0.138192	Il6ra/Cpne3/Zkscan1/Creb3l2/Edem1/Smad5/Gnaq	7
GO_REGULATION_OF_PHOSPHOPROTEIN_PHOSPHATASE_ACTIVITY	GO_REGULATION_OF_PHOSPHOPROTEIN_PHOSPHATASE_ACTIVITY	GO_REGULATION_OF_PHOSPHOPROTEIN_PHOSPHATASE_ACTIVITY	5/183	100/13010	0.0134043	1	0.138766	Ptprc/Htt/Itga1/Nckap1l/Eif2ak2	5
GSE10325_LUPUS_CD4_TCELL_VS_LUPUS_MYELOID_DN	GSE10325_LUPUS_CD4_TCELL_VS_LUPUS_MYELOID_DN	GSE10325_LUPUS_CD4_TCELL_VS_LUPUS_MYELOID_DN	7/183	180/13010	0.0137148	1	0.139105	Btk/Rassf4/Cyfip1/Dmxl2/Hexb/Naip2/Csf1r	7
GSE12392_CD8A_POS_VS_NEG_SPLEEN_DC_DN	GSE12392_CD8A_POS_VS_NEG_SPLEEN_DC_DN	GSE12392_CD8A_POS_VS_NEG_SPLEEN_DC_DN	7/183	180/13010	0.0137148	1	0.139105	Cysltr1/Rpl28/Slfn5/Trim25/Rnf213/H2-T23/Cep192	7
GSE1432_1H_VS_6H_IFNG_MICROGLIA_UP	GSE1432_1H_VS_6H_IFNG_MICROGLIA_UP	GSE1432_1H_VS_6H_IFNG_MICROGLIA_UP	7/183	180/13010	0.0137148	1	0.139105	Psd4/Nbea/Fam168a/Pde3b/Clcn3/Pfdn5/Rpl10a	7
GSE1460_NAIVE_CD4_TCELL_ADULT_BLOOD_VS_THYMIC_STROMAL_CELL_DN	GSE1460_NAIVE_CD4_TCELL_ADULT_BLOOD_VS_THYMIC_STROMAL_CELL_DN	GSE1460_NAIVE_CD4_TCELL_ADULT_BLOOD_VS_THYMIC_STROMAL_CELL_DN	7/183	180/13010	0.0137148	1	0.139105	Ctnnd1/Arhgap29/Ptbp3/Mob1a/Bace1/Dmxl2/Osbpl11	7
GSE17186_CD21LOW_VS_CD21HIGH_TRANSITIONAL_BCELL_CORD_BLOOD_UP	GSE17186_CD21LOW_VS_CD21HIGH_TRANSITIONAL_BCELL_CORD_BLOOD_UP	GSE17186_CD21LOW_VS_CD21HIGH_TRANSITIONAL_BCELL_CORD_BLOOD_UP	7/183	180/13010	0.0137148	1	0.139105	Ctnnd1/Creb3l2/Prcp/Scamp2/Pik3r5/Heatr5a/Gnaq	7
GSE17186_NAIVE_VS_CD21LOW_TRANSITIONAL_BCELL_CORD_BLOOD_UP	GSE17186_NAIVE_VS_CD21LOW_TRANSITIONAL_BCELL_CORD_BLOOD_UP	GSE17186_NAIVE_VS_CD21LOW_TRANSITIONAL_BCELL_CORD_BLOOD_UP	7/183	180/13010	0.0137148	1	0.139105	Man1a2/Gbp7/Rplp2/Tcf12/Ikzf1/Dock2/Eif3h	7
GSE24726_WT_VS_E2_2_KO_PDC_DAY6_POST_DELETION_UP	GSE24726_WT_VS_E2_2_KO_PDC_DAY6_POST_DELETION_UP	GSE24726_WT_VS_E2_2_KO_PDC_DAY6_POST_DELETION_UP	7/183	180/13010	0.0137148	1	0.139105	Rpl35/Gpr34/Btk/Gcc2/Rpl18a/Sp1/Dock8	7
GSE5542_IFNG_VS_IFNA_AND_IFNG_TREATED_EPITHELIAL_CELLS_6H_DN	GSE5542_IFNG_VS_IFNA_AND_IFNG_TREATED_EPITHELIAL_CELLS_6H_DN	GSE5542_IFNG_VS_IFNA_AND_IFNG_TREATED_EPITHELIAL_CELLS_6H_DN	7/183	180/13010	0.0137148	1	0.139105	Stat1/Tor1aip2/Ppip5k1/Laptm5/Rps3/Erap1/Ncoa1	7
GSE5589_LPS_VS_LPS_AND_IL6_STIM_IL6_KO_MACROPHAGE_45MIN_UP	GSE5589_LPS_VS_LPS_AND_IL6_STIM_IL6_KO_MACROPHAGE_45MIN_UP	GSE5589_LPS_VS_LPS_AND_IL6_STIM_IL6_KO_MACROPHAGE_45MIN_UP	7/183	180/13010	0.0137148	1	0.139105	Itga6/Abca1/Dock2/Hexb/Heatr5a/Lpp/Prkd3	7
GSE9988_ANTI_TREM1_AND_LPS_VS_VEHICLE_TREATED_MONOCYTES_DN	GSE9988_ANTI_TREM1_AND_LPS_VS_VEHICLE_TREATED_MONOCYTES_DN	GSE9988_ANTI_TREM1_AND_LPS_VS_VEHICLE_TREATED_MONOCYTES_DN	7/183	180/13010	0.0137148	1	0.139105	Ctnnd1/Laptm5/Cx3cr1/Pik3r5/Myo1f/Csf1r/Mpeg1	7
GSE9988_ANTI_TREM1_VS_VEHICLE_TREATED_MONOCYTES_DN	GSE9988_ANTI_TREM1_VS_VEHICLE_TREATED_MONOCYTES_DN	GSE9988_ANTI_TREM1_VS_VEHICLE_TREATED_MONOCYTES_DN	7/183	180/13010	0.0137148	1	0.139105	Ctnnd1/Ptafr/Pik3r5/Myo1f/Csf1r/Mpeg1/Pik3ap1	7
IVANOVA_HEMATOPOIESIS_STEM_CELL_LONG_TERM	IVANOVA_HEMATOPOIESIS_STEM_CELL_LONG_TERM	IVANOVA_HEMATOPOIESIS_STEM_CELL_LONG_TERM	7/183	180/13010	0.0137148	1	0.139105	Mecom/Nbea/Adam22/Zkscan1/Fam168a/Lpp/Dock8	7
GSE46606_UNSTIM_VS_CD40L_IL2_IL5_1DAY_STIMULATED_IRF4MID_SORTED_BCELL_DN	GSE46606_UNSTIM_VS_CD40L_IL2_IL5_1DAY_STIMULATED_IRF4MID_SORTED_BCELL_DN	GSE46606_UNSTIM_VS_CD40L_IL2_IL5_1DAY_STIMULATED_IRF4MID_SORTED_BCELL_DN	6/183	139/13010	0.0137515	1	0.139105	Scai/Tlr4/Rpl6/Rpl4/Erap1/Rps23	6
GO_NEGATIVE_REGULATION_OF_B_CELL_PROLIFERATION	GO_NEGATIVE_REGULATION_OF_B_CELL_PROLIFERATION	GO_NEGATIVE_REGULATION_OF_B_CELL_PROLIFERATION	2/183	13/13010	0.0138619	1	0.139105	Inpp5d/Btk	2
GO_PHOSPHATIDYLINOSITOL_3_PHOSPHATE_BIOSYNTHETIC_PROCESS	GO_PHOSPHATIDYLINOSITOL_3_PHOSPHATE_BIOSYNTHETIC_PROCESS	GO_PHOSPHATIDYLINOSITOL_3_PHOSPHATE_BIOSYNTHETIC_PROCESS	2/183	13/13010	0.0138619	1	0.139105	Inpp4a/Pik3cg	2
GO_POSITIVE_REGULATION_OF_ALPHA_BETA_T_CELL_PROLIFERATION	GO_POSITIVE_REGULATION_OF_ALPHA_BETA_T_CELL_PROLIFERATION	GO_POSITIVE_REGULATION_OF_ALPHA_BETA_T_CELL_PROLIFERATION	2/183	13/13010	0.0138619	1	0.139105	Ptprc/H2-T23	2
GO_S100_PROTEIN_BINDING	GO_S100_PROTEIN_BINDING	GO_S100_PROTEIN_BINDING	2/183	13/13010	0.0138619	1	0.139105	Atp2a2/Iqgap1	2
GO_TOLL_LIKE_RECEPTOR_2_SIGNALING_PATHWAY	GO_TOLL_LIKE_RECEPTOR_2_SIGNALING_PATHWAY	GO_TOLL_LIKE_RECEPTOR_2_SIGNALING_PATHWAY	2/183	13/13010	0.0138619	1	0.139105	Pja2/Pik3ap1	2
GRANDVAUX_IFN_RESPONSE_NOT_VIA_IRF3	GRANDVAUX_IFN_RESPONSE_NOT_VIA_IRF3	GRANDVAUX_IFN_RESPONSE_NOT_VIA_IRF3	2/183	13/13010	0.0138619	1	0.139105	Stat1/Eif2ak2	2
MODULE_150	MODULE_150	MODULE_150	2/183	13/13010	0.0138619	1	0.139105	Rplp2/Eef1d	2
REACTOME_REGULATION_OF_INNATE_IMMUNE_RESPONSES_TO_CYTOSOLIC_DNA	REACTOME_REGULATION_OF_INNATE_IMMUNE_RESPONSES_TO_CYTOSOLIC_DNA	REACTOME_REGULATION_OF_INNATE_IMMUNE_RESPONSES_TO_CYTOSOLIC_DNA	2/183	13/13010	0.0138619	1	0.139105	Trim56/Tmem173	2
REACTOME_SYNTHESIS_OF_IP2_IP_AND_INS_IN_THE_CYTOSOL	REACTOME_SYNTHESIS_OF_IP2_IP_AND_INS_IN_THE_CYTOSOL	REACTOME_SYNTHESIS_OF_IP2_IP_AND_INS_IN_THE_CYTOSOL	2/183	13/13010	0.0138619	1	0.139105	Inpp4a/Synj1	2
REACTOME_TRAF3_DEPENDENT_IRF_ACTIVATION_PATHWAY	REACTOME_TRAF3_DEPENDENT_IRF_ACTIVATION_PATHWAY	REACTOME_TRAF3_DEPENDENT_IRF_ACTIVATION_PATHWAY	2/183	13/13010	0.0138619	1	0.139105	Ifih1/Trim25	2
RUAN_RESPONSE_TO_TNF_TROGLITAZONE_UP	RUAN_RESPONSE_TO_TNF_TROGLITAZONE_UP	RUAN_RESPONSE_TO_TNF_TROGLITAZONE_UP	2/183	13/13010	0.0138619	1	0.139105	Stat1/Abca1	2
GO_IMMUNOGLOBULIN_PRODUCTION	GO_IMMUNOGLOBULIN_PRODUCTION	GO_IMMUNOGLOBULIN_PRODUCTION	4/183	66/13010	0.0138711	1	0.139105	Ptprc/Btk/Tlr9/H2-T23	4
GO_NEUTROPHIL_MIGRATION	GO_NEUTROPHIL_MIGRATION	GO_NEUTROPHIL_MIGRATION	4/183	66/13010	0.0138711	1	0.139105	Mospd2/Itga1/Pik3cg/Nckap1l	4
GO_REGULATION_OF_ALPHA_BETA_T_CELL_ACTIVATION	GO_REGULATION_OF_ALPHA_BETA_T_CELL_ACTIVATION	GO_REGULATION_OF_ALPHA_BETA_T_CELL_ACTIVATION	4/183	66/13010	0.0138711	1	0.139105	Ptprc/Il6ra/Nckap1l/H2-T23	4
KEGG_HYPERTROPHIC_CARDIOMYOPATHY_HCM	KEGG_HYPERTROPHIC_CARDIOMYOPATHY_HCM	KEGG_HYPERTROPHIC_CARDIOMYOPATHY_HCM	4/183	66/13010	0.0138711	1	0.139105	Itga6/Prkaa2/Atp2a2/Itga1	4
GO_POSITIVE_REGULATION_OF_CELL_KILLING	GO_POSITIVE_REGULATION_OF_CELL_KILLING	GO_POSITIVE_REGULATION_OF_CELL_KILLING	3/183	36/13010	0.0139066	1	0.139105	Ptprc/Itgam/H2-T23	3
PID_ECADHERIN_NASCENT_AJ_PATHWAY	PID_ECADHERIN_NASCENT_AJ_PATHWAY	PID_ECADHERIN_NASCENT_AJ_PATHWAY	3/183	36/13010	0.0139066	1	0.139105	Ctnnd1/Tjp1/Iqgap1	3
REACTOME_RHO_GTPASES_ACTIVATE_WASPS_AND_WAVES	REACTOME_RHO_GTPASES_ACTIVATE_WASPS_AND_WAVES	REACTOME_RHO_GTPASES_ACTIVATE_WASPS_AND_WAVES	3/183	36/13010	0.0139066	1	0.139105	Btk/Cyfip1/Nckap1l	3
VALK_AML_CLUSTER_11	VALK_AML_CLUSTER_11	VALK_AML_CLUSTER_11	3/183	36/13010	0.0139066	1	0.139105	Itga6/Snrpn/Lhfpl2	3
GCM_CALM1	GCM_CALM1	GCM_CALM1	5/183	101/13010	0.0139462	1	0.139105	Ralgapb/Clcn3/Ralgapa1/Pdxp/Pja2	5
GO_LIPID_TRANSPORTER_ACTIVITY	GO_LIPID_TRANSPORTER_ACTIVITY	GO_LIPID_TRANSPORTER_ACTIVITY	5/183	101/13010	0.0139462	1	0.139105	Abca1/Abcc3/Abca9/Osbpl11/Atp8b1	5
REACTOME_SIGNALING_BY_VEGF	REACTOME_SIGNALING_BY_VEGF	REACTOME_SIGNALING_BY_VEGF	5/183	101/13010	0.0139462	1	0.139105	Ctnnd1/Flt1/Cyfip1/Nckap1l/Pak2	5
WANG_ESOPHAGUS_CANCER_VS_NORMAL_UP	WANG_ESOPHAGUS_CANCER_VS_NORMAL_UP	WANG_ESOPHAGUS_CANCER_VS_NORMAL_UP	5/183	101/13010	0.0139462	1	0.139105	Mecom/Laptm5/Itgam/Gcc2/Parp14	5
GSE14769_UNSTIM_VS_240MIN_LPS_BMDM_DN	GSE14769_UNSTIM_VS_240MIN_LPS_BMDM_DN	GSE14769_UNSTIM_VS_240MIN_LPS_BMDM_DN	7/183	181/13010	0.0141024	1	0.139812	Fam129a/Fndc3b/Gbp7/Htt/Flt1/Slfn5/Sema4d	7
GSE20727_H2O2_VS_ROS_INHIBITOR_TREATED_DC_UP	GSE20727_H2O2_VS_ROS_INHIBITOR_TREATED_DC_UP	GSE20727_H2O2_VS_ROS_INHIBITOR_TREATED_DC_UP	7/183	181/13010	0.0141024	1	0.139812	Itga6/Trim56/Rps16/Pik3r5/Rps23/Eef1d/Prkd3	7
GSE2770_IL12_VS_TGFB_AND_IL12_TREATED_ACT_CD4_TCELL_6H_DN	GSE2770_IL12_VS_TGFB_AND_IL12_TREATED_ACT_CD4_TCELL_6H_DN	GSE2770_IL12_VS_TGFB_AND_IL12_TREATED_ACT_CD4_TCELL_6H_DN	7/183	181/13010	0.0141024	1	0.139812	Plcb2/Rpl28/Rps12/Rps26/Pik3r5/Nlrp1a/Entpd1	7
GSE369_PRE_VS_POST_IL6_INJECTION_IFNG_WT_LIVER_DN	GSE369_PRE_VS_POST_IL6_INJECTION_IFNG_WT_LIVER_DN	GSE369_PRE_VS_POST_IL6_INJECTION_IFNG_WT_LIVER_DN	7/183	181/13010	0.0141024	1	0.139812	Itga6/Abca1/Ssh2/Hexb/Pik3cg/Heatr5a/Pak2	7
GSE5589_LPS_AND_IL10_VS_LPS_AND_IL6_STIM_IL6_KO_MACROPHAGE_45MIN_UP	GSE5589_LPS_AND_IL10_VS_LPS_AND_IL6_STIM_IL6_KO_MACROPHAGE_45MIN_UP	GSE5589_LPS_AND_IL10_VS_LPS_AND_IL6_STIM_IL6_KO_MACROPHAGE_45MIN_UP	7/183	181/13010	0.0141024	1	0.139812	Gbp7/Tlr3/Dock2/Parp14/Dtx3l/H2-T23/Pik3ap1	7
GSE8685_IL2_STARVED_VS_IL21_ACT_IL2_STARVED_CD4_TCELL_UP	GSE8685_IL2_STARVED_VS_IL21_ACT_IL2_STARVED_CD4_TCELL_UP	GSE8685_IL2_STARVED_VS_IL21_ACT_IL2_STARVED_CD4_TCELL_UP	7/183	181/13010	0.0141024	1	0.139812	Cysltr1/Il6ra/Arhgap29/Rps6/Tmem119/Lhfpl2/Unc93b1	7
GSE13485_PRE_VS_POST_YF17D_VACCINATION_PBMC_UP	GSE13485_PRE_VS_POST_YF17D_VACCINATION_PBMC_UP	GSE13485_PRE_VS_POST_YF17D_VACCINATION_PBMC_UP	6/183	140/13010	0.0142046	1	0.140259	Fam129a/Ddr2/Prkaa2/Rpl6/Pak2/Atp8b1	6
GSE16385_IFNG_TNF_VS_IL4_STIM_MACROPHAGE_ROSIGLITAZONE_TREATED_UP	GSE16385_IFNG_TNF_VS_IL4_STIM_MACROPHAGE_ROSIGLITAZONE_TREATED_UP	GSE16385_IFNG_TNF_VS_IL4_STIM_MACROPHAGE_ROSIGLITAZONE_TREATED_UP	6/183	140/13010	0.0142046	1	0.140259	Tgfbr1/Ptbp3/Kpna6/Sacs/Usp32/Abca9	6
KEGG_CHEMOKINE_SIGNALING_PATHWAY	KEGG_CHEMOKINE_SIGNALING_PATHWAY	KEGG_CHEMOKINE_SIGNALING_PATHWAY	6/183	140/13010	0.0142046	1	0.140259	Stat1/Plcb2/Cx3cr1/Dock2/Pik3r5/Pik3cg	6
MULLIGHAN_NPM1_SIGNATURE_3_DN	MULLIGHAN_NPM1_SIGNATURE_3_DN	MULLIGHAN_NPM1_SIGNATURE_3_DN	6/183	140/13010	0.0142046	1	0.140259	Mob1a/Rpl28/Rpl4/Eef1d/Heg1/Gnaq	6
FULCHER_INFLAMMATORY_RESPONSE_LECTIN_VS_LPS_DN	FULCHER_INFLAMMATORY_RESPONSE_LECTIN_VS_LPS_DN	FULCHER_INFLAMMATORY_RESPONSE_LECTIN_VS_LPS_DN	11/183	365/13010	0.0142332	1	0.14026	Ifih1/Tlr4/Znrf2/Prcp/Dmxl2/Slfn5/Rnf213/Cast/Heg1/Unc93b1/Pik3ap1	11
OSMAN_BLADDER_CANCER_UP	OSMAN_BLADDER_CANCER_UP	OSMAN_BLADDER_CANCER_UP	11/183	365/13010	0.0142332	1	0.14026	Ptprc/Sppl2a/Cpne3/Zyg11b/Kpna6/Mob1a/Iqgap1/Scamp2/Smad5/Erap1/Nckap1l	11
GSE17186_BLOOD_VS_CORD_BLOOD_CD21LOW_TRANSITIONAL_BCELL_UP	GSE17186_BLOOD_VS_CORD_BLOOD_CD21LOW_TRANSITIONAL_BCELL_UP	GSE17186_BLOOD_VS_CORD_BLOOD_CD21LOW_TRANSITIONAL_BCELL_UP	7/183	182/13010	0.0144979	1	0.142156	Arhgap29/Trim56/Ikzf1/Ssh2/Cast/Rps10/Wdr7	7
GSE25123_CTRL_VS_IL4_STIM_MACROPHAGE_DN	GSE25123_CTRL_VS_IL4_STIM_MACROPHAGE_DN	GSE25123_CTRL_VS_IL4_STIM_MACROPHAGE_DN	7/183	182/13010	0.0144979	1	0.142156	Gpr34/Rplp2/Rps12/Lims1/Rpsa/Eif3h/Rpl36	7
GSE27786_NKCELL_VS_NKTCELL_UP	GSE27786_NKCELL_VS_NKTCELL_UP	GSE27786_NKCELL_VS_NKTCELL_UP	7/183	182/13010	0.0144979	1	0.142156	Ptprc/Fndc3b/Tgfbr1/Laptm5/Itpripl2/Lims1/Pld4	7
GSE36527_CD62L_HIGH_VS_CD62L_LOW_TREG_CD69_NEG_KLRG1_NEG_UP	GSE36527_CD62L_HIGH_VS_CD62L_LOW_TREG_CD69_NEG_KLRG1_NEG_UP	GSE36527_CD62L_HIGH_VS_CD62L_LOW_TREG_CD69_NEG_KLRG1_NEG_UP	7/183	182/13010	0.0144979	1	0.142156	Stat1/Tor1aip2/Rpl6/Atp2a2/Trim25/Parp14/H2-T23	7
GSE37301_MULTIPOTENT_PROGENITOR_VS_GRAN_MONO_PROGENITOR_DN	GSE37301_MULTIPOTENT_PROGENITOR_VS_GRAN_MONO_PROGENITOR_DN	GSE37301_MULTIPOTENT_PROGENITOR_VS_GRAN_MONO_PROGENITOR_DN	7/183	182/13010	0.0144979	1	0.142156	Stat1/Ptprc/Tor1aip2/Ly75/Ifih1/Gbp7/Eif2ak2	7
PURBEY_TARGETS_OF_CTBP1_AND_SATB1_UP	PURBEY_TARGETS_OF_CTBP1_AND_SATB1_UP	PURBEY_TARGETS_OF_CTBP1_AND_SATB1_UP	4/183	67/13010	0.0145938	1	0.142812	Rpl7a/Rps6/Rpsa/Rps10	4
RASHI_RESPONSE_TO_IONIZING_RADIATION_6	RASHI_RESPONSE_TO_IONIZING_RADIATION_6	RASHI_RESPONSE_TO_IONIZING_RADIATION_6	4/183	67/13010	0.0145938	1	0.142812	Ptprc/Laptm5/Ikzf1/Unc93b1	4
GSE21927_HEALTHY_VS_TUMOROUS_BALBC_MOUSE_MONOCYTE_UP	GSE21927_HEALTHY_VS_TUMOROUS_BALBC_MOUSE_MONOCYTE_UP	GSE21927_HEALTHY_VS_TUMOROUS_BALBC_MOUSE_MONOCYTE_UP	6/183	141/13010	0.014668	1	0.143396	Tor1aip2/Ifih1/Atrn/Syf2/Flt1/Stag1	6
ACCAAAG_MIR9	ACCAAAG_MIR9	ACCAAAG_MIR9	13/183	467/13010	0.0147999	1	0.144541	Fndc3b/Man1a2/Ptbp3/Zkscan1/Sacs/Bace1/Usp32/Ncoa1/Rbfox2/Lpp/Pak2/Osbpl11/Synj1	13
GSE15930_STIM_VS_STIM_AND_TRICHOSTATINA_48H_CD8_T_CELL_DN	GSE15930_STIM_VS_STIM_AND_TRICHOSTATINA_48H_CD8_T_CELL_DN	GSE15930_STIM_VS_STIM_AND_TRICHOSTATINA_48H_CD8_T_CELL_DN	7/183	183/13010	0.0149012	1	0.144806	Stat1/Tor1aip2/Ifih1/Il6ra/Trim25/H2-T23/Eif2ak2	7
GSE22601_IMMATURE_CD4_SINGLE_POSITIVE_VS_CD4_SINGLE_POSITIVE_THYMOCYTE_UP	GSE22601_IMMATURE_CD4_SINGLE_POSITIVE_VS_CD4_SINGLE_POSITIVE_THYMOCYTE_UP	GSE22601_IMMATURE_CD4_SINGLE_POSITIVE_VS_CD4_SINGLE_POSITIVE_THYMOCYTE_UP	7/183	183/13010	0.0149012	1	0.144806	Stat1/Psd4/Arhgap29/Atp2a2/Mrpl52/Vwa5a/Pfn1	7
GSE33425_CD161_INT_VS_NEG_CD8_TCELL_DN	GSE33425_CD161_INT_VS_NEG_CD8_TCELL_DN	GSE33425_CD161_INT_VS_NEG_CD8_TCELL_DN	7/183	183/13010	0.0149012	1	0.144806	Btk/Rps6/Cyfip1/Tep1/Myo5a/Mpeg1/Entpd1	7
GSE44649_NAIVE_VS_ACTIVATED_CD8_TCELL_MIR155_KO_DN	GSE44649_NAIVE_VS_ACTIVATED_CD8_TCELL_MIR155_KO_DN	GSE44649_NAIVE_VS_ACTIVATED_CD8_TCELL_MIR155_KO_DN	7/183	183/13010	0.0149012	1	0.144806	Scai/Pde3b/Lims1/Myo5a/Ralgapa1/Gabpa/Cep192	7
GSE5589_UNSTIM_VS_45MIN_LPS_AND_IL6_STIM_MACROPHAGE_UP	GSE5589_UNSTIM_VS_45MIN_LPS_AND_IL6_STIM_MACROPHAGE_UP	GSE5589_UNSTIM_VS_45MIN_LPS_AND_IL6_STIM_MACROPHAGE_UP	7/183	183/13010	0.0149012	1	0.144806	Inpp4a/Ptprc/Cysltr1/Mfsd1/Dmxl2/Pik3cg/Pfdn5	7
GO_ORGANOPHOSPHATE_METABOLIC_PROCESS	GO_ORGANOPHOSPHATE_METABOLIC_PROCESS	GO_ORGANOPHOSPHATE_METABOLIC_PROCESS	12/183	417/13010	0.0149153	1	0.144806	Inpp4a/Inpp5d/Plcb2/Ppip5k1/Tek/Flt1/Lpcat2/Pik3r5/Pik3cg/Pld4/Synj1/Csf1r	12
BIOCARTA_FCER1_PATHWAY	BIOCARTA_FCER1_PATHWAY	BIOCARTA_FCER1_PATHWAY	3/183	37/13010	0.01498	1	0.144862	Btk/Pik3cg/Pak2	3
GO_HIPPO_SIGNALING	GO_HIPPO_SIGNALING	GO_HIPPO_SIGNALING	3/183	37/13010	0.01498	1	0.144862	Mob1a/Tjp1/Pja2	3
GO_INOSITOL_PHOSPHATE_BIOSYNTHETIC_PROCESS	GO_INOSITOL_PHOSPHATE_BIOSYNTHETIC_PROCESS	GO_INOSITOL_PHOSPHATE_BIOSYNTHETIC_PROCESS	3/183	37/13010	0.01498	1	0.144862	Plcb2/Ppip5k1/Ptafr	3
GO_INTERLEUKIN_12_PRODUCTION	GO_INTERLEUKIN_12_PRODUCTION	GO_INTERLEUKIN_12_PRODUCTION	3/183	37/13010	0.01498	1	0.144862	Tlr4/Tlr3/Tlr9	3
GO_HEAT_SHOCK_PROTEIN_BINDING	GO_HEAT_SHOCK_PROTEIN_BINDING	GO_HEAT_SHOCK_PROTEIN_BINDING	5/183	103/13010	0.0150741	1	0.145628	Htt/Rps3/Itgam/Sacs/Pdxp	5
GSE18791_UNSTIM_VS_NEWCATSLE_VIRUS_DC_10H_DN	GSE18791_UNSTIM_VS_NEWCATSLE_VIRUS_DC_10H_DN	GSE18791_UNSTIM_VS_NEWCATSLE_VIRUS_DC_10H_DN	6/183	142/13010	0.0151419	1	0.14593	Stat1/Ifih1/Tlr3/Slfn5/Parp14/Dtx3l	6
RPS14_DN.V1_UP	RPS14_DN.V1_UP	RPS14_DN.V1_UP	6/183	142/13010	0.0151419	1	0.14593	Ly75/Cysltr1/Itgam/Dmxl2/Myo1f/Atp8b1	6
GRUETZMANN_PANCREATIC_CANCER_UP	GRUETZMANN_PANCREATIC_CANCER_UP	GRUETZMANN_PANCREATIC_CANCER_UP	10/183	320/13010	0.0151498	1	0.14593	Stat1/Ptprc/Laptm5/Cyfip1/Iqgap1/Dock2/Pfn1/Pak2/Eif2ak2/Entpd1	10
CHICAS_RB1_TARGETS_SENESCENT	CHICAS_RB1_TARGETS_SENESCENT	CHICAS_RB1_TARGETS_SENESCENT	13/183	469/13010	0.0152831	1	0.14647	Fam129a/Laptm5/Trim56/Flt1/Itpripl2/Vwa5a/Nlrp1a/Smad5/Lpp/Dtx3l/H2-T23/Prkd3/Tmem173	13
DAZARD_RESPONSE_TO_UV_NHEK_UP	DAZARD_RESPONSE_TO_UV_NHEK_UP	DAZARD_RESPONSE_TO_UV_NHEK_UP	7/183	184/13010	0.0153125	1	0.14647	Rps17/Myl6/Rpsa/Pfn1/Rps23/Rpl37/H2-T23	7
GSE17721_CTRL_VS_CPG_12H_BMDC_UP	GSE17721_CTRL_VS_CPG_12H_BMDC_UP	GSE17721_CTRL_VS_CPG_12H_BMDC_UP	7/183	184/13010	0.0153125	1	0.14647	Rpl12/Tgfbr1/Zyg11b/Rps3/Slc29a3/Abcc3/Osbpl11	7
GSE32986_CURDLAN_LOWDOSE_VS_CURDLAN_HIGHDOSE_STIM_DC_UP	GSE32986_CURDLAN_LOWDOSE_VS_CURDLAN_HIGHDOSE_STIM_DC_UP	GSE32986_CURDLAN_LOWDOSE_VS_CURDLAN_HIGHDOSE_STIM_DC_UP	7/183	184/13010	0.0153125	1	0.14647	Inpp5d/Itga6/Tlr4/Tcf12/Ssh2/Cast/Heatr5a	7
GSE411_WT_VS_SOCS3_KO_MACROPHAGE_IL6_STIM_400MIN_UP	GSE411_WT_VS_SOCS3_KO_MACROPHAGE_IL6_STIM_400MIN_UP	GSE411_WT_VS_SOCS3_KO_MACROPHAGE_IL6_STIM_400MIN_UP	7/183	184/13010	0.0153125	1	0.14647	Fam129a/Gpr34/Edem1/Cyfip1/Pde3b/Mpeg1/Dock8	7
GSE41867_DAY6_EFFECTOR_VS_DAY30_MEMORY_CD8_TCELL_LCMV_ARMSTRONG_DN	GSE41867_DAY6_EFFECTOR_VS_DAY30_MEMORY_CD8_TCELL_LCMV_ARMSTRONG_DN	GSE41867_DAY6_EFFECTOR_VS_DAY30_MEMORY_CD8_TCELL_LCMV_ARMSTRONG_DN	7/183	184/13010	0.0153125	1	0.14647	Inpp4a/Syf2/Iqgap1/Rpl17/Unc93b1/Fau/Gnaq	7
GO_B_CELL_MEDIATED_IMMUNITY	GO_B_CELL_MEDIATED_IMMUNITY	GO_B_CELL_MEDIATED_IMMUNITY	4/183	68/13010	0.0153399	1	0.14647	Inpp5d/Ptprc/Btk/H2-T23	4
KEGG_PANCREATIC_CANCER	KEGG_PANCREATIC_CANCER	KEGG_PANCREATIC_CANCER	4/183	68/13010	0.0153399	1	0.14647	Stat1/Tgfbr1/Pik3r5/Pik3cg	4
PID_VEGFR1_2_PATHWAY	PID_VEGFR1_2_PATHWAY	PID_VEGFR1_2_PATHWAY	4/183	68/13010	0.0153399	1	0.14647	Prkaa2/Flt1/Iqgap1/Pak2	4
GO_HEMATOPOIETIC_PROGENITOR_CELL_DIFFERENTIATION	GO_HEMATOPOIETIC_PROGENITOR_CELL_DIFFERENTIATION	GO_HEMATOPOIETIC_PROGENITOR_CELL_DIFFERENTIATION	6/183	143/13010	0.0156263	1	0.148915	Ptprc/Tcf12/Pld4/Eif2ak2/Csf1r/Wdr7	6
GSE11057_PBMC_VS_MEM_CD4_TCELL_UP	GSE11057_PBMC_VS_MEM_CD4_TCELL_UP	GSE11057_PBMC_VS_MEM_CD4_TCELL_UP	6/183	143/13010	0.0156263	1	0.148915	Tlr4/Ptafr/Rassf4/Itpripl2/Lpcat2/Wdfy4	6
GSE22443_IL2_VS_IL12_TREATED_ACT_CD8_TCELL_DN	GSE22443_IL2_VS_IL12_TREATED_ACT_CD8_TCELL_DN	GSE22443_IL2_VS_IL12_TREATED_ACT_CD8_TCELL_DN	7/183	185/13010	0.0157317	1	0.149341	Rps3/Mrpl52/Stag1/Rpsa/Csf1r/Unc93b1/Fau	7
GSE23984_CTRL_VS_HYPOCALEMIC_VITAMIND_ANALOG_TCELL_DN	GSE23984_CTRL_VS_HYPOCALEMIC_VITAMIND_ANALOG_TCELL_DN	GSE23984_CTRL_VS_HYPOCALEMIC_VITAMIND_ANALOG_TCELL_DN	7/183	185/13010	0.0157317	1	0.149341	Fam129a/Itga6/Gpr34/Laptm5/Syf2/Iqgap1/Vwa5a	7
GSE41176_WT_VS_TAK1_KO_ANTI_IGM_STIM_BCELL_6H_DN	GSE41176_WT_VS_TAK1_KO_ANTI_IGM_STIM_BCELL_6H_DN	GSE41176_WT_VS_TAK1_KO_ANTI_IGM_STIM_BCELL_6H_DN	7/183	185/13010	0.0157317	1	0.149341	Stat1/Ptafr/Flt1/Dmxl2/Itga1/Lpp/H2-T23	7
MORF_MDM2	MORF_MDM2	MORF_MDM2	7/183	185/13010	0.0157317	1	0.149341	Dnajc16/Flt1/Ptprb/Clcn3/Stag1/Gabrb2/Atp8b1	7
GO_GTPASE_BINDING	GO_GTPASE_BINDING	GO_GTPASE_BINDING	13/183	471/13010	0.0157783	1	0.149639	Psd4/Abca1/Bicd1/Cyfip1/Iqgap1/Dmxl2/Myo5a/Dock2/Pfn1/Usp32/Nckap1l/Pak2/Dock8	13
GO_ASPARTIC_TYPE_PEPTIDASE_ACTIVITY	GO_ASPARTIC_TYPE_PEPTIDASE_ACTIVITY	GO_ASPARTIC_TYPE_PEPTIDASE_ACTIVITY	2/183	14/13010	0.0160241	1	0.150067	Sppl2a/Bace1	2
GO_DEFINITIVE_HEMOPOIESIS	GO_DEFINITIVE_HEMOPOIESIS	GO_DEFINITIVE_HEMOPOIESIS	2/183	14/13010	0.0160241	1	0.150067	Tek/Rbfox2	2
GO_ENDOLYSOSOME_MEMBRANE	GO_ENDOLYSOSOME_MEMBRANE	GO_ENDOLYSOSOME_MEMBRANE	2/183	14/13010	0.0160241	1	0.150067	Tlr3/Tlr9	2
GO_LEUKOCYTE_TETHERING_OR_ROLLING	GO_LEUKOCYTE_TETHERING_OR_ROLLING	GO_LEUKOCYTE_TETHERING_OR_ROLLING	2/183	14/13010	0.0160241	1	0.150067	Ptafr/Cx3cr1	2
GO_NEGATIVE_REGULATION_OF_LIPID_CATABOLIC_PROCESS	GO_NEGATIVE_REGULATION_OF_LIPID_CATABOLIC_PROCESS	GO_NEGATIVE_REGULATION_OF_LIPID_CATABOLIC_PROCESS	2/183	14/13010	0.0160241	1	0.150067	Pde3b/Pik3cg	2
GO_NUCLEOTIDE_RECEPTOR_ACTIVITY	GO_NUCLEOTIDE_RECEPTOR_ACTIVITY	GO_NUCLEOTIDE_RECEPTOR_ACTIVITY	2/183	14/13010	0.0160241	1	0.150067	Gpr34/Ptafr	2
GO_REGULATION_OF_MICROGLIAL_CELL_ACTIVATION	GO_REGULATION_OF_MICROGLIAL_CELL_ACTIVATION	GO_REGULATION_OF_MICROGLIAL_CELL_ACTIVATION	2/183	14/13010	0.0160241	1	0.150067	Ptprc/Itgam	2
GO_THYMIC_T_CELL_SELECTION	GO_THYMIC_T_CELL_SELECTION	GO_THYMIC_T_CELL_SELECTION	2/183	14/13010	0.0160241	1	0.150067	Ptprc/Dock2	2
GO_VENTRICULAR_TRABECULA_MYOCARDIUM_MORPHOGENESIS	GO_VENTRICULAR_TRABECULA_MYOCARDIUM_MORPHOGENESIS	GO_VENTRICULAR_TRABECULA_MYOCARDIUM_MORPHOGENESIS	2/183	14/13010	0.0160241	1	0.150067	Tgfbr1/Heg1	2
SILIGAN_TARGETS_OF_EWS_FLI1_FUSION_UP	SILIGAN_TARGETS_OF_EWS_FLI1_FUSION_UP	SILIGAN_TARGETS_OF_EWS_FLI1_FUSION_UP	2/183	14/13010	0.0160241	1	0.150067	Lims1/Tcf12	2
XU_RESPONSE_TO_TRETINOIN_AND_NSC682994_UP	XU_RESPONSE_TO_TRETINOIN_AND_NSC682994_UP	XU_RESPONSE_TO_TRETINOIN_AND_NSC682994_UP	2/183	14/13010	0.0160241	1	0.150067	Stat1/Itga6	2
YIH_RESPONSE_TO_ARSENITE_C2	YIH_RESPONSE_TO_ARSENITE_C2	YIH_RESPONSE_TO_ARSENITE_C2	2/183	14/13010	0.0160241	1	0.150067	Tcf12/Cast	2
GO_NEGATIVE_REGULATION_OF_MYELOID_LEUKOCYTE_DIFFERENTIATION	GO_NEGATIVE_REGULATION_OF_MYELOID_LEUKOCYTE_DIFFERENTIATION	GO_NEGATIVE_REGULATION_OF_MYELOID_LEUKOCYTE_DIFFERENTIATION	3/183	38/13010	0.0160991	1	0.150067	Inpp5d/Tlr4/Tlr3	3
GO_POSITIVE_REGULATION_OF_TYROSINE_PHOSPHORYLATION_OF_STAT_PROTEIN	GO_POSITIVE_REGULATION_OF_TYROSINE_PHOSPHORYLATION_OF_STAT_PROTEIN	GO_POSITIVE_REGULATION_OF_TYROSINE_PHOSPHORYLATION_OF_STAT_PROTEIN	3/183	38/13010	0.0160991	1	0.150067	Il6ra/Parp14/Csf1r	3
ZHAN_MULTIPLE_MYELOMA_HP_UP	ZHAN_MULTIPLE_MYELOMA_HP_UP	ZHAN_MULTIPLE_MYELOMA_HP_UP	3/183	38/13010	0.0160991	1	0.150067	Rpl13a/Sema4d/Rpl37	3
CASORELLI_ACUTE_PROMYELOCYTIC_LEUKEMIA_UP	CASORELLI_ACUTE_PROMYELOCYTIC_LEUKEMIA_UP	CASORELLI_ACUTE_PROMYELOCYTIC_LEUKEMIA_UP	6/183	144/13010	0.0161213	1	0.150067	Ly75/Fndc3b/Pde3b/Naca/Dmxl2/Nlrp1a	6
GSE3982_DC_VS_EFF_MEMORY_CD4_TCELL_DN	GSE3982_DC_VS_EFF_MEMORY_CD4_TCELL_DN	GSE3982_DC_VS_EFF_MEMORY_CD4_TCELL_DN	6/183	144/13010	0.0161213	1	0.150067	Cysltr1/Rps3/Stag1/Rps23/Eef1d/Rpl36	6
GO_REGULATION_OF_STRESS_ACTIVATED_PROTEIN_KINASE_SIGNALING_CASCADE	GO_REGULATION_OF_STRESS_ACTIVATED_PROTEIN_KINASE_SIGNALING_CASCADE	GO_REGULATION_OF_STRESS_ACTIVATED_PROTEIN_KINASE_SIGNALING_CASCADE	7/183	186/13010	0.0161591	1	0.150067	Mecom/Tlr4/Rps3/Tlr3/Tlr9/Pja2/Eif2ak2	7
GSE2770_TGFB_AND_IL4_VS_IL12_TREATED_ACT_CD4_TCELL_6H_UP	GSE2770_TGFB_AND_IL4_VS_IL12_TREATED_ACT_CD4_TCELL_6H_UP	GSE2770_TGFB_AND_IL4_VS_IL12_TREATED_ACT_CD4_TCELL_6H_UP	7/183	186/13010	0.0161591	1	0.150067	Gbp7/Iqgap1/Ikzf1/Trim25/Rnf213/Parp14/Dock8	7
GSE36009_WT_VS_NLRP10_KO_DC_UP	GSE36009_WT_VS_NLRP10_KO_DC_UP	GSE36009_WT_VS_NLRP10_KO_DC_UP	7/183	186/13010	0.0161591	1	0.150067	Tor1aip2/Gbp7/Trim56/Slfn5/Synj1/Dock8/Pik3ap1	7
GSE46606_DAY1_VS_DAY3_CD40L_IL2_IL5_STIMULATED_IRF4MID_BCELL_DN	GSE46606_DAY1_VS_DAY3_CD40L_IL2_IL5_STIMULATED_IRF4MID_BCELL_DN	GSE46606_DAY1_VS_DAY3_CD40L_IL2_IL5_STIMULATED_IRF4MID_BCELL_DN	7/183	186/13010	0.0161591	1	0.150067	Inpp5d/Ikzf1/Trim25/Sema4d/Prkd3/Wdr7/Cep192	7
GSE5589_IL6_KO_VS_IL10_KO_LPS_AND_IL10_STIM_MACROPHAGE_180MIN_UP	GSE5589_IL6_KO_VS_IL10_KO_LPS_AND_IL10_STIM_MACROPHAGE_180MIN_UP	GSE5589_IL6_KO_VS_IL10_KO_LPS_AND_IL10_STIM_MACROPHAGE_180MIN_UP	7/183	186/13010	0.0161591	1	0.150067	Gpr34/Rpl11/Myl6/Tlr3/Lpcat2/Sema4d/Pak2	7
GO_ACTIVATION_OF_PROTEIN_KINASE_ACTIVITY	GO_ACTIVATION_OF_PROTEIN_KINASE_ACTIVITY	GO_ACTIVATION_OF_PROTEIN_KINASE_ACTIVITY	9/183	276/13010	0.0161839	1	0.150155	Ptprc/Il6ra/Tgfbr1/Tlr4/Tlr3/Itga1/Nckap1l/Pak2/Eif2ak2	9
GSE16522_ANTI_CD3CD28_STIM_VS_UNSTIM_MEMORY_CD8_TCELL_DN	GSE16522_ANTI_CD3CD28_STIM_VS_UNSTIM_MEMORY_CD8_TCELL_DN	GSE16522_ANTI_CD3CD28_STIM_VS_UNSTIM_MEMORY_CD8_TCELL_DN	7/183	187/13010	0.0165947	1	0.153543	Itga6/Gpr34/Mfsd1/Gbp7/Itga1/Parp14/Entpd1	7
LEE_RECENT_THYMIC_EMIGRANT	LEE_RECENT_THYMIC_EMIGRANT	LEE_RECENT_THYMIC_EMIGRANT	7/183	187/13010	0.0165947	1	0.153543	Cysltr1/Rps26/Rpl18a/Eif3h/Lpp/Heg1/Mpeg1	7
GO_REGULATION_OF_CELL_PROJECTION_ASSEMBLY	GO_REGULATION_OF_CELL_PROJECTION_ASSEMBLY	GO_REGULATION_OF_CELL_PROJECTION_ASSEMBLY	6/183	145/13010	0.0166271	1	0.153543	Tgfbr1/Htt/Cyfip1/Pfn1/Ssh2/Atp8b1	6
GSE14415_ACT_TCONV_VS_ACT_NATURAL_TREG_UP	GSE14415_ACT_TCONV_VS_ACT_NATURAL_TREG_UP	GSE14415_ACT_TCONV_VS_ACT_NATURAL_TREG_UP	6/183	145/13010	0.0166271	1	0.153543	Stat1/Itga6/Atrn/Tgfbr1/Abca1/Rnf213	6
GSE6875_TCONV_VS_FOXP3_KO_TREG_UP	GSE6875_TCONV_VS_FOXP3_KO_TREG_UP	GSE6875_TCONV_VS_FOXP3_KO_TREG_UP	6/183	145/13010	0.0166271	1	0.153543	Ptprc/Ptbp3/Laptm5/Hexb/Pik3cg/Fau	6
GO_ENZYME_ACTIVATOR_ACTIVITY	GO_ENZYME_ACTIVATOR_ACTIVITY	GO_ENZYME_ACTIVATOR_ACTIVITY	12/183	424/13010	0.0167877	1	0.15488	Tor1aip2/Ralgapb/Arhgap29/Iqgap1/Dock2/Nlrp1a/Usp32/Ralgapa1/Nckap1l/Pak2/Dtx3l/Gnaq	12
GSE6269_FLU_VS_E_COLI_INF_PBMC_DN	GSE6269_FLU_VS_E_COLI_INF_PBMC_DN	GSE6269_FLU_VS_E_COLI_INF_PBMC_DN	5/183	106/13010	0.0168778	1	0.155566	Mecom/Rpl13a/Rpl13/Rpl4/Rpl23	5
GO_POSITIVE_REGULATION_OF_OSSIFICATION	GO_POSITIVE_REGULATION_OF_OSSIFICATION	GO_POSITIVE_REGULATION_OF_OSSIFICATION	4/183	70/13010	0.0169033	1	0.155655	Ddr2/Il6ra/Tmem119/Smad5	4
CTTGTAT_MIR381	CTTGTAT_MIR381	CTTGTAT_MIR381	7/183	188/13010	0.0170386	1	0.156607	Atrn/Mecom/Nbea/Abca1/Ptbp3/Stag1/Ssh2	7
GSE11924_TFH_VS_TH2_CD4_TCELL_UP	GSE11924_TFH_VS_TH2_CD4_TCELL_UP	GSE11924_TFH_VS_TH2_CD4_TCELL_UP	7/183	188/13010	0.0170386	1	0.156607	Prr14l/Sacs/Pfn1/Sp1/Rps10/H2-T23/Tmem173	7
GSE30971_2H_VS_4H_LPS_STIM_MACROPHAGE_WBP7_KO_DN	GSE30971_2H_VS_4H_LPS_STIM_MACROPHAGE_WBP7_KO_DN	GSE30971_2H_VS_4H_LPS_STIM_MACROPHAGE_WBP7_KO_DN	6/183	146/13010	0.0171438	1	0.15728	Tmem119/Snrpn/Ikzf1/Cast/Hexb/Eef1d	6
GSE5099_MONOCYTE_VS_ALTERNATIVE_M2_MACROPHAGE_DN	GSE5099_MONOCYTE_VS_ALTERNATIVE_M2_MACROPHAGE_DN	GSE5099_MONOCYTE_VS_ALTERNATIVE_M2_MACROPHAGE_DN	6/183	146/13010	0.0171438	1	0.15728	Inpp4a/Atp2a2/Fam168a/Rnf213/Pak2/Synj1	6
DUNNE_TARGETS_OF_AML1_MTG8_FUSION_UP	DUNNE_TARGETS_OF_AML1_MTG8_FUSION_UP	DUNNE_TARGETS_OF_AML1_MTG8_FUSION_UP	3/183	39/13010	0.0172639	1	0.15794	Il6ra/Laptm5/Myo1f	3
GO_MONOCYTE_CHEMOTAXIS	GO_MONOCYTE_CHEMOTAXIS	GO_MONOCYTE_CHEMOTAXIS	3/183	39/13010	0.0172639	1	0.15794	Mospd2/Il6ra/Flt1	3
GO_REGULATION_OF_CELL_ADHESION_MEDIATED_BY_INTEGRIN	GO_REGULATION_OF_CELL_ADHESION_MEDIATED_BY_INTEGRIN	GO_REGULATION_OF_CELL_ADHESION_MEDIATED_BY_INTEGRIN	3/183	39/13010	0.0172639	1	0.15794	Pde3b/Pik3cg/Nckap1l	3
SENESE_HDAC3_TARGETS_UP	SENESE_HDAC3_TARGETS_UP	SENESE_HDAC3_TARGETS_UP	12/183	426/13010	0.017354	1	0.15853	Itga6/Il1rapl1/Man1a2/Tgfbr1/Ptbp3/Tlr4/Iqgap1/Ptprb/Slfn5/Usp32/Smad5/Tmem173	12
GO_NCRNA_PROCESSING	GO_NCRNA_PROCESSING	GO_NCRNA_PROCESSING	10/183	327/13010	0.0173605	1	0.15853	Rpl7a/Rpl35/Rps6/Rpl11/Rps16/Rps17/Rps15/Rpsa/Rpl26/Rpl10a	10
GO_EXTRINSIC_APOPTOTIC_SIGNALING_PATHWAY	GO_EXTRINSIC_APOPTOTIC_SIGNALING_PATHWAY	GO_EXTRINSIC_APOPTOTIC_SIGNALING_PATHWAY	7/183	189/13010	0.0174908	1	0.158565	Ptprc/Itga6/Il6ra/Tgfbr1/Htt/Tlr3/Pak2	7
GO_POSITIVE_REGULATION_OF_CYTOSKELETON_ORGANIZATION	GO_POSITIVE_REGULATION_OF_CYTOSKELETON_ORGANIZATION	GO_POSITIVE_REGULATION_OF_CYTOSKELETON_ORGANIZATION	7/183	189/13010	0.0174908	1	0.158565	Tgfbr1/Tek/Cyfip1/Rps3/Pfn1/Pdxp/Nckap1l	7
GSE22140_HEALTHY_VS_ARTHRITIC_MOUSE_CD4_TCELL_DN	GSE22140_HEALTHY_VS_ARTHRITIC_MOUSE_CD4_TCELL_DN	GSE22140_HEALTHY_VS_ARTHRITIC_MOUSE_CD4_TCELL_DN	7/183	189/13010	0.0174908	1	0.158565	Psd4/Atrn/Pde3b/Lhfpl2/Pik3cg/Synj1/Myo1f	7
GSE25085_FETAL_BM_VS_ADULT_BM_SP4_THYMIC_IMPLANT_UP	GSE25085_FETAL_BM_VS_ADULT_BM_SP4_THYMIC_IMPLANT_UP	GSE25085_FETAL_BM_VS_ADULT_BM_SP4_THYMIC_IMPLANT_UP	7/183	189/13010	0.0174908	1	0.158565	Ifih1/Sppl2a/Sema4d/Parp14/Synj1/H2-T23/Unc93b1	7
GSE26343_WT_VS_NFAT5_KO_MACROPHAGE_UP	GSE26343_WT_VS_NFAT5_KO_MACROPHAGE_UP	GSE26343_WT_VS_NFAT5_KO_MACROPHAGE_UP	7/183	189/13010	0.0174908	1	0.158565	Inpp4a/Btk/Prr14l/Tep1/Ssh2/Ncoa1/Entpd1	7
BROWNE_HCMV_INFECTION_30MIN_DN	BROWNE_HCMV_INFECTION_30MIN_DN	BROWNE_HCMV_INFECTION_30MIN_DN	5/183	107/13010	0.0175096	1	0.158565	Laptm5/Tjp1/Vwa5a/Rpsa/Nlrp1a	5
DAIRKEE_CANCER_PRONE_RESPONSE_BPA_E2	DAIRKEE_CANCER_PRONE_RESPONSE_BPA_E2	DAIRKEE_CANCER_PRONE_RESPONSE_BPA_E2	5/183	107/13010	0.0175096	1	0.158565	Rps6/Rpl4/Dock2/Eef1d/Rpl36	5
GO_ATPASE_ACTIVITY_COUPLED_TO_MOVEMENT_OF_SUBSTANCES	GO_ATPASE_ACTIVITY_COUPLED_TO_MOVEMENT_OF_SUBSTANCES	GO_ATPASE_ACTIVITY_COUPLED_TO_MOVEMENT_OF_SUBSTANCES	5/183	107/13010	0.0175096	1	0.158565	Abca1/Atp2a2/Abcc3/Abca9/Atp8b1	5
GO_POSITIVE_REGULATION_OF_LEUKOCYTE_DIFFERENTIATION	GO_POSITIVE_REGULATION_OF_LEUKOCYTE_DIFFERENTIATION	GO_POSITIVE_REGULATION_OF_LEUKOCYTE_DIFFERENTIATION	5/183	107/13010	0.0175096	1	0.158565	Il1rl2/Inpp5d/Ptprc/Btk/Nckap1l	5
GSE19941_UNSTIM_VS_LPS_STIM_IL10_KO_NFKBP50_KO_MACROPHAGE_DN	GSE19941_UNSTIM_VS_LPS_STIM_IL10_KO_NFKBP50_KO_MACROPHAGE_DN	GSE19941_UNSTIM_VS_LPS_STIM_IL10_KO_NFKBP50_KO_MACROPHAGE_DN	6/183	147/13010	0.0176714	1	0.159884	Rpl35/Rpl11/Rps16/Bace1/Rpl26/Cep192	6
GO_VACUOLAR_PART	GO_VACUOLAR_PART	GO_VACUOLAR_PART	13/183	479/13010	0.0178829	1	0.161591	Sppl2a/Cpne3/Laptm5/Znrf2/Prcp/Slc29a3/Tlr3/Tlr9/Abcc3/Hexb/Dtx3l/H2-T23/Gnaq	13
MONNIER_POSTRADIATION_TUMOR_ESCAPE_DN	MONNIER_POSTRADIATION_TUMOR_ESCAPE_DN	MONNIER_POSTRADIATION_TUMOR_ESCAPE_DN	10/183	329/13010	0.018034	1	0.161591	Stat1/Tor1aip2/Mospd2/Arhgap29/Tjp1/Myl6/Vwa5a/Cast/Hexb/Unc93b1	10
GO_PHOSPHATIDYLINOSITOL_BIOSYNTHETIC_PROCESS	GO_PHOSPHATIDYLINOSITOL_BIOSYNTHETIC_PROCESS	GO_PHOSPHATIDYLINOSITOL_BIOSYNTHETIC_PROCESS	5/183	108/13010	0.0181568	1	0.161591	Inpp4a/Inpp5d/Pik3r5/Pik3cg/Synj1	5
GO_POSITIVE_REGULATION_OF_JNK_CASCADE	GO_POSITIVE_REGULATION_OF_JNK_CASCADE	GO_POSITIVE_REGULATION_OF_JNK_CASCADE	5/183	108/13010	0.0181568	1	0.161591	Tlr4/Rps3/Tlr3/Tlr9/Pja2	5
GO_RESPONSE_TO_ORGANOPHOSPHORUS	GO_RESPONSE_TO_ORGANOPHOSPHORUS	GO_RESPONSE_TO_ORGANOPHOSPHORUS	5/183	108/13010	0.0181568	1	0.161591	Stat1/Tek/Ptafr/Pik3cg/Pdxp	5
IKEDA_MIR30_TARGETS_UP	IKEDA_MIR30_TARGETS_UP	IKEDA_MIR30_TARGETS_UP	5/183	108/13010	0.0181568	1	0.161591	Fndc3b/Man1a2/Ptbp3/Cast/Wdr7	5
MULLIGHAN_NPM1_MUTATED_SIGNATURE_1_DN	MULLIGHAN_NPM1_MUTATED_SIGNATURE_1_DN	MULLIGHAN_NPM1_MUTATED_SIGNATURE_1_DN	5/183	108/13010	0.0181568	1	0.161591	Mob1a/Rpl28/Eef1d/Heg1/Gnaq	5
GSE22501_PERIPHERAL_BLOOD_VS_CORD_BLOOD_TREG_UP	GSE22501_PERIPHERAL_BLOOD_VS_CORD_BLOOD_TREG_UP	GSE22501_PERIPHERAL_BLOOD_VS_CORD_BLOOD_TREG_UP	6/183	148/13010	0.0182101	1	0.161591	Il6ra/Htt/Bicd1/Dmxl2/Gabrb2/Gnaq	6
GSE25123_WT_VS_PPARG_KO_MACROPHAGE_UP	GSE25123_WT_VS_PPARG_KO_MACROPHAGE_UP	GSE25123_WT_VS_PPARG_KO_MACROPHAGE_UP	6/183	148/13010	0.0182101	1	0.161591	Fam129a/Fndc3b/Abca1/Lims1/Slfn5/Eif2ak2	6
GSE3982_MAC_VS_BASOPHIL_DN	GSE3982_MAC_VS_BASOPHIL_DN	GSE3982_MAC_VS_BASOPHIL_DN	6/183	148/13010	0.0182101	1	0.161591	Ptprc/Rpl12/Rps6/Naca/Cx3cr1/Rpl17	6
GSE45365_NK_CELL_VS_CD8_TCELL_UP	GSE45365_NK_CELL_VS_CD8_TCELL_UP	GSE45365_NK_CELL_VS_CD8_TCELL_UP	6/183	148/13010	0.0182101	1	0.161591	Inpp4a/Cyfip1/Pik3r5/Hexb/Ncoa1/Lpp	6
GSE5542_IFNG_VS_IFNA_TREATED_EPITHELIAL_CELLS_24H_DN	GSE5542_IFNG_VS_IFNA_TREATED_EPITHELIAL_CELLS_24H_DN	GSE5542_IFNG_VS_IFNA_TREATED_EPITHELIAL_CELLS_24H_DN	6/183	148/13010	0.0182101	1	0.161591	Abca1/Rpl13a/Lpcat2/Slfn5/Hexb/H2-T23	6
GSE7460_CTRL_VS_FOXP3_OVEREXPR_TCONV_1_UP	GSE7460_CTRL_VS_FOXP3_OVEREXPR_TCONV_1_UP	GSE7460_CTRL_VS_FOXP3_OVEREXPR_TCONV_1_UP	6/183	148/13010	0.0182101	1	0.161591	Cysltr1/Man1a2/Arhgap29/Pde3b/Itgam/Lims1	6
ABDELMOHSEN_ELAVL4_TARGETS	ABDELMOHSEN_ELAVL4_TARGETS	ABDELMOHSEN_ELAVL4_TARGETS	2/183	15/13010	0.0183202	1	0.161591	Itga1/Eif2ak2	2
GO_CELL_PROLIFERATION_INVOLVED_IN_KIDNEY_DEVELOPMENT	GO_CELL_PROLIFERATION_INVOLVED_IN_KIDNEY_DEVELOPMENT	GO_CELL_PROLIFERATION_INVOLVED_IN_KIDNEY_DEVELOPMENT	2/183	15/13010	0.0183202	1	0.161591	Stat1/Il6ra	2
GO_FILOPODIUM_TIP	GO_FILOPODIUM_TIP	GO_FILOPODIUM_TIP	2/183	15/13010	0.0183202	1	0.161591	Cyfip1/Myo5a	2
GO_INTERLEUKIN_6_BIOSYNTHETIC_PROCESS	GO_INTERLEUKIN_6_BIOSYNTHETIC_PROCESS	GO_INTERLEUKIN_6_BIOSYNTHETIC_PROCESS	2/183	15/13010	0.0183202	1	0.161591	Inpp5d/Ptafr	2
GO_MANNOSIDASE_ACTIVITY	GO_MANNOSIDASE_ACTIVITY	GO_MANNOSIDASE_ACTIVITY	2/183	15/13010	0.0183202	1	0.161591	Man1a2/Edem1	2
GO_MODIFICATION_OF_POSTSYNAPTIC_STRUCTURE	GO_MODIFICATION_OF_POSTSYNAPTIC_STRUCTURE	GO_MODIFICATION_OF_POSTSYNAPTIC_STRUCTURE	2/183	15/13010	0.0183202	1	0.161591	Cyfip1/Pfn1	2
GO_POSITIVE_REGULATION_OF_ACTIVATED_T_CELL_PROLIFERATION	GO_POSITIVE_REGULATION_OF_ACTIVATED_T_CELL_PROLIFERATION	GO_POSITIVE_REGULATION_OF_ACTIVATED_T_CELL_PROLIFERATION	2/183	15/13010	0.0183202	1	0.161591	Il6ra/Rps3	2
GO_POSITIVE_REGULATION_OF_ANTIGEN_RECEPTOR_MEDIATED_SIGNALING_PATHWAY	GO_POSITIVE_REGULATION_OF_ANTIGEN_RECEPTOR_MEDIATED_SIGNALING_PATHWAY	GO_POSITIVE_REGULATION_OF_ANTIGEN_RECEPTOR_MEDIATED_SIGNALING_PATHWAY	2/183	15/13010	0.0183202	1	0.161591	Ptprc/Rps3	2
GO_POSITIVE_REGULATION_OF_GRANULOCYTE_CHEMOTAXIS	GO_POSITIVE_REGULATION_OF_GRANULOCYTE_CHEMOTAXIS	GO_POSITIVE_REGULATION_OF_GRANULOCYTE_CHEMOTAXIS	2/183	15/13010	0.0183202	1	0.161591	Mospd2/Nckap1l	2
GO_PURINERGIC_NUCLEOTIDE_RECEPTOR_SIGNALING_PATHWAY	GO_PURINERGIC_NUCLEOTIDE_RECEPTOR_SIGNALING_PATHWAY	GO_PURINERGIC_NUCLEOTIDE_RECEPTOR_SIGNALING_PATHWAY	2/183	15/13010	0.0183202	1	0.161591	Gpr34/Ptafr	2
GO_REGULATION_OF_INFLAMMATORY_RESPONSE_TO_ANTIGENIC_STIMULUS	GO_REGULATION_OF_INFLAMMATORY_RESPONSE_TO_ANTIGENIC_STIMULUS	GO_REGULATION_OF_INFLAMMATORY_RESPONSE_TO_ANTIGENIC_STIMULUS	2/183	15/13010	0.0183202	1	0.161591	Btk/H2-T23	2
GO_RRNA_CONTAINING_RIBONUCLEOPROTEIN_COMPLEX_EXPORT_FROM_NUCLEUS	GO_RRNA_CONTAINING_RIBONUCLEOPROTEIN_COMPLEX_EXPORT_FROM_NUCLEUS	GO_RRNA_CONTAINING_RIBONUCLEOPROTEIN_COMPLEX_EXPORT_FROM_NUCLEUS	2/183	15/13010	0.0183202	1	0.161591	Rps15/Rpsa	2
GO_T_CELL_CHEMOTAXIS	GO_T_CELL_CHEMOTAXIS	GO_T_CELL_CHEMOTAXIS	2/183	15/13010	0.0183202	1	0.161591	Adam17/Pik3cg	2
MODULE_563	MODULE_563	MODULE_563	2/183	15/13010	0.0183202	1	0.161591	Cadps/Synj1	2
REACTOME_TRAF6_MEDIATED_IRF7_ACTIVATION	REACTOME_TRAF6_MEDIATED_IRF7_ACTIVATION	REACTOME_TRAF6_MEDIATED_IRF7_ACTIVATION	2/183	15/13010	0.0183202	1	0.161591	Ifih1/Trim25	2
DOUGLAS_BMI1_TARGETS_DN	DOUGLAS_BMI1_TARGETS_DN	DOUGLAS_BMI1_TARGETS_DN	9/183	282/13010	0.0183497	1	0.161706	Stat1/Mfsd1/Kpna6/Dnajc16/Rps12/Clcn3/Slfn5/Itga1/Lpp	9
GO_T_CELL_MIGRATION	GO_T_CELL_MIGRATION	GO_T_CELL_MIGRATION	3/183	40/13010	0.0184746	1	0.162371	Adam17/Pik3cg/Dock8	3
IRITANI_MAD1_TARGETS_DN	IRITANI_MAD1_TARGETS_DN	IRITANI_MAD1_TARGETS_DN	3/183	40/13010	0.0184746	1	0.162371	Rpl12/Rpl13/Rpl10a	3
RASHI_RESPONSE_TO_IONIZING_RADIATION_4	RASHI_RESPONSE_TO_IONIZING_RADIATION_4	RASHI_RESPONSE_TO_IONIZING_RADIATION_4	3/183	40/13010	0.0184746	1	0.162371	Mfsd1/Atp2a2/Sema4d	3
GO_CYTOKINE_PRODUCTION_INVOLVED_IN_IMMUNE_RESPONSE	GO_CYTOKINE_PRODUCTION_INVOLVED_IN_IMMUNE_RESPONSE	GO_CYTOKINE_PRODUCTION_INVOLVED_IN_IMMUNE_RESPONSE	4/183	72/13010	0.018563	1	0.162711	Btk/Tlr4/Tlr3/H2-T23	4
GO_ROUGH_ENDOPLASMIC_RETICULUM	GO_ROUGH_ENDOPLASMIC_RETICULUM	GO_ROUGH_ENDOPLASMIC_RETICULUM	4/183	72/13010	0.018563	1	0.162711	Rpl6/Rps26/Rpl4/Rps23	4
KEGG_CHRONIC_MYELOID_LEUKEMIA	KEGG_CHRONIC_MYELOID_LEUKEMIA	KEGG_CHRONIC_MYELOID_LEUKEMIA	4/183	72/13010	0.018563	1	0.162711	Mecom/Tgfbr1/Pik3r5/Pik3cg	4
GSE11864_CSF1_PAM3CYS_VS_CSF1_IFNG_PAM3CYS_IN_MAC_DN	GSE11864_CSF1_PAM3CYS_VS_CSF1_IFNG_PAM3CYS_IN_MAC_DN	GSE11864_CSF1_PAM3CYS_VS_CSF1_IFNG_PAM3CYS_IN_MAC_DN	6/183	149/13010	0.0187599	1	0.163708	Inpp4a/Ifih1/Sppl2a/Dtx3l/Dock8/Entpd1	6
GSE21774_CD62L_POS_CD56_BRIGHT_VS_CD62L_NEG_CD56_DIM_NK_CELL_UP	GSE21774_CD62L_POS_CD56_BRIGHT_VS_CD62L_NEG_CD56_DIM_NK_CELL_UP	GSE21774_CD62L_POS_CD56_BRIGHT_VS_CD62L_NEG_CD56_DIM_NK_CELL_UP	6/183	149/13010	0.0187599	1	0.163708	Rassf4/Bace1/Pld4/Tmem173/Csf1r/Pik3ap1	6
GSE28783_ANTI_MIR33_VS_CTRL_ATHEROSCLEROSIS_MACROPHAGE_DN	GSE28783_ANTI_MIR33_VS_CTRL_ATHEROSCLEROSIS_MACROPHAGE_DN	GSE28783_ANTI_MIR33_VS_CTRL_ATHEROSCLEROSIS_MACROPHAGE_DN	6/183	149/13010	0.0187599	1	0.163708	Btk/Bicd1/Rpl28/Ptprb/Dmxl2/Synj1	6
GSE3982_DC_VS_CENT_MEMORY_CD4_TCELL_DN	GSE3982_DC_VS_CENT_MEMORY_CD4_TCELL_DN	GSE3982_DC_VS_CENT_MEMORY_CD4_TCELL_DN	6/183	149/13010	0.0187599	1	0.163708	Il6ra/Prkaa2/Rpl6/Edem1/Rpl26/Rpl36	6
GSE46242_TH1_VS_ANERGIC_TH1_CD4_TCELL_UP	GSE46242_TH1_VS_ANERGIC_TH1_CD4_TCELL_UP	GSE46242_TH1_VS_ANERGIC_TH1_CD4_TCELL_UP	6/183	149/13010	0.0187599	1	0.163708	Plcb2/Flt1/Creb3l2/Itpripl2/Bace1/Entpd1	6
GO_GLYCEROLIPID_BIOSYNTHETIC_PROCESS	GO_GLYCEROLIPID_BIOSYNTHETIC_PROCESS	GO_GLYCEROLIPID_BIOSYNTHETIC_PROCESS	7/183	192/13010	0.0188981	1	0.164768	Inpp4a/Inpp5d/Cpne3/Lpcat2/Pik3r5/Pik3cg/Synj1	7
GSE21927_SPLEEN_MONOCYTE_VS_GMCSF_GCSF_BONE_MARROW_DN	GSE21927_SPLEEN_MONOCYTE_VS_GMCSF_GCSF_BONE_MARROW_DN	GSE21927_SPLEEN_MONOCYTE_VS_GMCSF_GCSF_BONE_MARROW_DN	6/183	150/13010	0.019321	1	0.168008	Fam129a/Tlr4/Itpripl2/Rplp2/Fau/Pik3ap1	6
GSE30083_SP1_VS_SP3_THYMOCYTE_DN	GSE30083_SP1_VS_SP3_THYMOCYTE_DN	GSE30083_SP1_VS_SP3_THYMOCYTE_DN	6/183	150/13010	0.019321	1	0.168008	Ifih1/Il6ra/Iqgap1/Pde3b/Slfn5/Rnf213	6
GSE34156_UNTREATED_VS_24H_TLR1_TLR2_LIGAND_TREATED_MONOCYTE_DN	GSE34156_UNTREATED_VS_24H_TLR1_TLR2_LIGAND_TREATED_MONOCYTE_DN	GSE34156_UNTREATED_VS_24H_TLR1_TLR2_LIGAND_TREATED_MONOCYTE_DN	6/183	150/13010	0.019321	1	0.168008	Nbea/Rpl28/Rpl13a/Rpsa/Rps23/Eif3h	6
PU1_Q6	PU1_Q6	PU1_Q6	7/183	193/13010	0.0193844	1	0.168206	Plcb2/Ptbp3/Tlr4/Pik3cg/Nckap1l/Rpl17/Fau	7
FERRANDO_T_ALL_WITH_MLL_ENL_FUSION_UP	FERRANDO_T_ALL_WITH_MLL_ENL_FUSION_UP	FERRANDO_T_ALL_WITH_MLL_ENL_FUSION_UP	4/183	73/13010	0.0194293	1	0.168206	Laptm5/Cx3cr1/Ikzf1/H2-T23	4
GO_OSTEOCLAST_DIFFERENTIATION	GO_OSTEOCLAST_DIFFERENTIATION	GO_OSTEOCLAST_DIFFERENTIATION	4/183	73/13010	0.0194293	1	0.168206	Inpp5d/Tlr4/Tlr3/Csf1r	4
GO_POSITIVE_REGULATION_OF_ADAPTIVE_IMMUNE_RESPONSE	GO_POSITIVE_REGULATION_OF_ADAPTIVE_IMMUNE_RESPONSE	GO_POSITIVE_REGULATION_OF_ADAPTIVE_IMMUNE_RESPONSE	4/183	73/13010	0.0194293	1	0.168206	Ptprc/Btk/Il6ra/H2-T23	4
GO_REGULATION_OF_PROTEIN_TYROSINE_KINASE_ACTIVITY	GO_REGULATION_OF_PROTEIN_TYROSINE_KINASE_ACTIVITY	GO_REGULATION_OF_PROTEIN_TYROSINE_KINASE_ACTIVITY	4/183	73/13010	0.0194293	1	0.168206	Ptprc/Adam17/Pak2/Csf1r	4
DAUER_STAT3_TARGETS_DN	DAUER_STAT3_TARGETS_DN	DAUER_STAT3_TARGETS_DN	3/183	41/13010	0.0197314	1	0.169924	Stat1/Ifih1/Tlr3	3
GCM_DDX11	GCM_DDX11	GCM_DDX11	3/183	41/13010	0.0197314	1	0.169924	Kpna6/Scamp2/Usp32	3
GNF2_PTPN6	GNF2_PTPN6	GNF2_PTPN6	3/183	41/13010	0.0197314	1	0.169924	Ptprc/Laptm5/H2-T23	3
GO_REGULATION_OF_IMMUNOGLOBULIN_PRODUCTION	GO_REGULATION_OF_IMMUNOGLOBULIN_PRODUCTION	GO_REGULATION_OF_IMMUNOGLOBULIN_PRODUCTION	3/183	41/13010	0.0197314	1	0.169924	Ptprc/Tlr9/H2-T23	3
GO_REGULATION_OF_LEUKOCYTE_DEGRANULATION	GO_REGULATION_OF_LEUKOCYTE_DEGRANULATION	GO_REGULATION_OF_LEUKOCYTE_DEGRANULATION	3/183	41/13010	0.0197314	1	0.169924	Ptafr/Itgam/H2-T23	3
ZHAN_MULTIPLE_MYELOMA_MF_UP	ZHAN_MULTIPLE_MYELOMA_MF_UP	ZHAN_MULTIPLE_MYELOMA_MF_UP	3/183	41/13010	0.0197314	1	0.169924	Tlr4/Rassf4/Cx3cr1	3
GSE14000_TRANSLATED_RNA_VS_MRNA_16H_LPS_DC_DN	GSE14000_TRANSLATED_RNA_VS_MRNA_16H_LPS_DC_DN	GSE14000_TRANSLATED_RNA_VS_MRNA_16H_LPS_DC_DN	6/183	151/13010	0.0198935	1	0.17102	Rps17/Rplp2/Rps12/Naca/Rpl23/Rpl36	6
GSE32901_NAIVE_VS_TH17_NEG_CD4_TCELL_UP	GSE32901_NAIVE_VS_TH17_NEG_CD4_TCELL_UP	GSE32901_NAIVE_VS_TH17_NEG_CD4_TCELL_UP	6/183	151/13010	0.0198935	1	0.17102	Fam129a/Cyfip1/Wdfy4/Pld4/Mpeg1/Entpd1	6
GO_SMALL_GTPASE_BINDING	GO_SMALL_GTPASE_BINDING	GO_SMALL_GTPASE_BINDING	11/183	384/13010	0.0199675	1	0.171507	Abca1/Bicd1/Cyfip1/Iqgap1/Dmxl2/Myo5a/Dock2/Pfn1/Usp32/Nckap1l/Pak2	11
CTCCAAG_MIR432	CTCCAAG_MIR432	CTCCAAG_MIR432	4/183	74/13010	0.0203204	1	0.174233	Bace1/Abcc3/Abca9/Eef1d	4
GO_NEGATIVE_REGULATION_OF_PROTEIN_MODIFICATION_BY_SMALL_PROTEIN_CONJUGATION_OR_REMOVAL	GO_NEGATIVE_REGULATION_OF_PROTEIN_MODIFICATION_BY_SMALL_PROTEIN_CONJUGATION_OR_REMOVAL	GO_NEGATIVE_REGULATION_OF_PROTEIN_MODIFICATION_BY_SMALL_PROTEIN_CONJUGATION_OR_REMOVAL	4/183	74/13010	0.0203204	1	0.174233	Rpl11/Rps3/Rpl23/Dtx3l	4
GSE13946_CTRL_VS_DSS_COLITIS_GD_TCELL_FROM_COLON_DN	GSE13946_CTRL_VS_DSS_COLITIS_GD_TCELL_FROM_COLON_DN	GSE13946_CTRL_VS_DSS_COLITIS_GD_TCELL_FROM_COLON_DN	6/183	152/13010	0.0204774	1	0.174969	Stat1/Itga6/Abca1/Slfn5/Rnf213/Eif2ak2	6
GSE16385_MONOCYTE_VS_MACROPHAGE_DN	GSE16385_MONOCYTE_VS_MACROPHAGE_DN	GSE16385_MONOCYTE_VS_MACROPHAGE_DN	6/183	152/13010	0.0204774	1	0.174969	Itga6/Ptafr/Tlr3/Gabrb2/Rpl26/Mpeg1	6
GSE2770_IL12_AND_TGFB_ACT_VS_ACT_CD4_TCELL_6H_UP	GSE2770_IL12_AND_TGFB_ACT_VS_ACT_CD4_TCELL_6H_UP	GSE2770_IL12_AND_TGFB_ACT_VS_ACT_CD4_TCELL_6H_UP	6/183	152/13010	0.0204774	1	0.174969	Inpp5d/Plcb2/Nbea/Rpl11/Prcp/Nlrp1a	6
GSE4590_SMALL_VS_LARGE_PRE_BCELL_UP	GSE4590_SMALL_VS_LARGE_PRE_BCELL_UP	GSE4590_SMALL_VS_LARGE_PRE_BCELL_UP	6/183	152/13010	0.0204774	1	0.174969	Inpp4a/Ptafr/Slc29a3/Tlr3/Pdxp/Pik3ap1	6
GO_ANTIGEN_PROCESSING_AND_PRESENTATION_OF_ENDOGENOUS_PEPTIDE_ANTIGEN	GO_ANTIGEN_PROCESSING_AND_PRESENTATION_OF_ENDOGENOUS_PEPTIDE_ANTIGEN	GO_ANTIGEN_PROCESSING_AND_PRESENTATION_OF_ENDOGENOUS_PEPTIDE_ANTIGEN	2/183	16/13010	0.020746	1	0.176497	Erap1/H2-T23	2
GO_G_PROTEIN_BETA_GAMMA_SUBUNIT_COMPLEX_BINDING	GO_G_PROTEIN_BETA_GAMMA_SUBUNIT_COMPLEX_BINDING	GO_G_PROTEIN_BETA_GAMMA_SUBUNIT_COMPLEX_BINDING	2/183	16/13010	0.020746	1	0.176497	Pik3r5/Gnaq	2
GO_NEGATIVE_REGULATION_OF_T_CELL_MEDIATED_IMMUNITY	GO_NEGATIVE_REGULATION_OF_T_CELL_MEDIATED_IMMUNITY	GO_NEGATIVE_REGULATION_OF_T_CELL_MEDIATED_IMMUNITY	2/183	16/13010	0.020746	1	0.176497	Ptprc/H2-T23	2
GO_POSITIVE_REGULATION_OF_PHOSPHOPROTEIN_PHOSPHATASE_ACTIVITY	GO_POSITIVE_REGULATION_OF_PHOSPHOPROTEIN_PHOSPHATASE_ACTIVITY	GO_POSITIVE_REGULATION_OF_PHOSPHOPROTEIN_PHOSPHATASE_ACTIVITY	2/183	16/13010	0.020746	1	0.176497	Ptprc/Itga1	2
GO_UBIQUITIN_PROTEIN_TRANSFERASE_REGULATOR_ACTIVITY	GO_UBIQUITIN_PROTEIN_TRANSFERASE_REGULATOR_ACTIVITY	GO_UBIQUITIN_PROTEIN_TRANSFERASE_REGULATOR_ACTIVITY	2/183	16/13010	0.020746	1	0.176497	Rpl11/Rpl23	2
BOYLAN_MULTIPLE_MYELOMA_C_D_DN	BOYLAN_MULTIPLE_MYELOMA_C_D_DN	BOYLAN_MULTIPLE_MYELOMA_C_D_DN	7/183	196/13010	0.0208959	1	0.177619	Fndc3b/Nbea/Edem1/Itpripl2/Itga1/Myo1f/Entpd1	7
GO_POSITIVE_REGULATION_OF_CELL_MATRIX_ADHESION	GO_POSITIVE_REGULATION_OF_CELL_MATRIX_ADHESION	GO_POSITIVE_REGULATION_OF_CELL_MATRIX_ADHESION	3/183	42/13010	0.0210343	1	0.178199	Tek/Iqgap1/Lims1	3
GSE21063_3H_VS_16H_ANTI_IGM_STIM_BCELL_UP	GSE21063_3H_VS_16H_ANTI_IGM_STIM_BCELL_UP	GSE21063_3H_VS_16H_ANTI_IGM_STIM_BCELL_UP	6/183	153/13010	0.0210728	1	0.178199	Ly75/Adam22/Prcp/Rpl27a/Sp1/Myo1f	6
GSE34156_NOD2_LIGAND_VS_NOD2_AND_TLR1_TLR2_LIGAND_6H_TREATED_MONOCYTE_UP	GSE34156_NOD2_LIGAND_VS_NOD2_AND_TLR1_TLR2_LIGAND_6H_TREATED_MONOCYTE_UP	GSE34156_NOD2_LIGAND_VS_NOD2_AND_TLR1_TLR2_LIGAND_6H_TREATED_MONOCYTE_UP	6/183	153/13010	0.0210728	1	0.178199	Nbea/Rpl11/Rps3/Rpl13/Rpsa/Rpl19	6
GSE36476_CTRL_VS_TSST_ACT_40H_MEMORY_CD4_TCELL_OLD_UP	GSE36476_CTRL_VS_TSST_ACT_40H_MEMORY_CD4_TCELL_OLD_UP	GSE36476_CTRL_VS_TSST_ACT_40H_MEMORY_CD4_TCELL_OLD_UP	6/183	153/13010	0.0210728	1	0.178199	Tlr3/Gabrb2/Ncoa1/Ralgapa1/Eef1d/Gnaq	6
GSE6259_FLT3L_INDUCED_33D1_POS_DC_VS_CD4_TCELL_DN	GSE6259_FLT3L_INDUCED_33D1_POS_DC_VS_CD4_TCELL_DN	GSE6259_FLT3L_INDUCED_33D1_POS_DC_VS_CD4_TCELL_DN	6/183	153/13010	0.0210728	1	0.178199	Rpl12/Ly75/Rps15/Wdfy4/Rpsa/Rpl26	6
GSE9006_TYPE_1_DIABETES_AT_DX_VS_1MONTH_POST_DX_PBMC_DN	GSE9006_TYPE_1_DIABETES_AT_DX_VS_1MONTH_POST_DX_PBMC_DN	GSE9006_TYPE_1_DIABETES_AT_DX_VS_1MONTH_POST_DX_PBMC_DN	6/183	153/13010	0.0210728	1	0.178199	Rpl7a/Rpl12/Bace1/Rpl19/Pfdn5/Lpp	6
GO_CALCIUM_ION_TRANSMEMBRANE_TRANSPORT	GO_CALCIUM_ION_TRANSMEMBRANE_TRANSPORT	GO_CALCIUM_ION_TRANSMEMBRANE_TRANSPORT	8/183	242/13010	0.0211908	1	0.179043	Ptprc/Plcb2/Il1rapl1/Htt/Atp2a2/Myo5a/Tlr9/Pik3cg	8
HILLION_HMGA1_TARGETS	HILLION_HMGA1_TARGETS	HILLION_HMGA1_TARGETS	4/183	75/13010	0.0212362	1	0.179273	Rpl11/Rps17/Rpl13/Rpl19	4
GATA6_01	GATA6_01	GATA6_01	7/183	197/13010	0.0214174	1	0.180647	Ddr2/Psd4/Iqgap1/Pde3b/Lims1/Smad5/Dock8	7
GSE19923_E2A_KO_VS_HEB_AND_E2A_KO_DP_THYMOCYTE_DN	GSE19923_E2A_KO_VS_HEB_AND_E2A_KO_DP_THYMOCYTE_DN	GSE19923_E2A_KO_VS_HEB_AND_E2A_KO_DP_THYMOCYTE_DN	5/183	113/13010	0.0216298	1	0.181615	Ddr2/Snrpn/Cadps/Mrpl52/Gabrb2	5
REACTOME_RHO_GTPASE_EFFECTORS	REACTOME_RHO_GTPASE_EFFECTORS	REACTOME_RHO_GTPASE_EFFECTORS	8/183	243/13010	0.021658	1	0.181615	Scai/Btk/Cyfip1/Iqgap1/Myl6/Pfn1/Nckap1l/Pak2	8
GO_POSITIVE_REGULATION_OF_APOPTOTIC_SIGNALING_PATHWAY	GO_POSITIVE_REGULATION_OF_APOPTOTIC_SIGNALING_PATHWAY	GO_POSITIVE_REGULATION_OF_APOPTOTIC_SIGNALING_PATHWAY	6/183	154/13010	0.0216799	1	0.181615	Ptprc/Tgfbr1/Rpl11/Rps3/Rpl26/Pak2	6
GO_POSITIVE_REGULATION_OF_I_KAPPAB_KINASE_NF_KAPPAB_SIGNALING	GO_POSITIVE_REGULATION_OF_I_KAPPAB_KINASE_NF_KAPPAB_SIGNALING	GO_POSITIVE_REGULATION_OF_I_KAPPAB_KINASE_NF_KAPPAB_SIGNALING	6/183	154/13010	0.0216799	1	0.181615	Tlr4/Tlr3/Tlr9/Cx3cr1/Trim25/Eef1d	6
GSE13484_UNSTIM_VS_YF17D_VACCINE_STIM_PBMC_DN	GSE13484_UNSTIM_VS_YF17D_VACCINE_STIM_PBMC_DN	GSE13484_UNSTIM_VS_YF17D_VACCINE_STIM_PBMC_DN	6/183	154/13010	0.0216799	1	0.181615	Stat1/Ifih1/Tlr3/Trim25/H2-T23/Eif2ak2	6
GSE25123_IL4_VS_IL4_AND_ROSIGLITAZONE_STIM_PPARG_KO_MACROPHAGE_DAY10_DN	GSE25123_IL4_VS_IL4_AND_ROSIGLITAZONE_STIM_PPARG_KO_MACROPHAGE_DAY10_DN	GSE25123_IL4_VS_IL4_AND_ROSIGLITAZONE_STIM_PPARG_KO_MACROPHAGE_DAY10_DN	6/183	154/13010	0.0216799	1	0.181615	Ptprc/Fndc3b/Trim25/Sema4d/Entpd1/Pik3ap1	6
GSE34156_NOD2_LIGAND_VS_NOD2_AND_TLR1_TLR2_LIGAND_24H_TREATED_MONOCYTE_DN	GSE34156_NOD2_LIGAND_VS_NOD2_AND_TLR1_TLR2_LIGAND_24H_TREATED_MONOCYTE_DN	GSE34156_NOD2_LIGAND_VS_NOD2_AND_TLR1_TLR2_LIGAND_24H_TREATED_MONOCYTE_DN	6/183	154/13010	0.0216799	1	0.181615	Nbea/Rpl28/Rpl13a/Rplp2/Rpsa/Eif3h	6
GSE34205_RSV_VS_FLU_INF_INFANT_PBMC_DN	GSE34205_RSV_VS_FLU_INF_INFANT_PBMC_DN	GSE34205_RSV_VS_FLU_INF_INFANT_PBMC_DN	6/183	154/13010	0.0216799	1	0.181615	Rps15/Scamp2/Slfn5/H2-T23/Eif2ak2/Unc93b1	6
GO_POSITIVE_REGULATION_OF_CELLULAR_COMPONENT_BIOGENESIS	GO_POSITIVE_REGULATION_OF_CELLULAR_COMPONENT_BIOGENESIS	GO_POSITIVE_REGULATION_OF_CELLULAR_COMPONENT_BIOGENESIS	12/183	440/13010	0.0217304	1	0.181883	Il1rapl1/Tgfbr1/Tlr4/Tek/Htt/Cyfip1/Iqgap1/Rps3/Lims1/Pfn1/Sema4d/Nckap1l	12
GO_CALCIUM_MEDIATED_SIGNALING	GO_CALCIUM_MEDIATED_SIGNALING	GO_CALCIUM_MEDIATED_SIGNALING	6/183	155/13010	0.0222988	1	0.18561	Ptprc/Btk/Htt/Atp2a2/Myo5a/Cx3cr1	6
GO_CYTOKINE_RECEPTOR_BINDING	GO_CYTOKINE_RECEPTOR_BINDING	GO_CYTOKINE_RECEPTOR_BINDING	6/183	155/13010	0.0222988	1	0.18561	Stat1/Il6ra/Tgfbr1/Tlr9/Erap1/Adam17	6
FRASOR_TAMOXIFEN_RESPONSE_UP	FRASOR_TAMOXIFEN_RESPONSE_UP	FRASOR_TAMOXIFEN_RESPONSE_UP	3/183	43/13010	0.0223833	1	0.18561	Fam129a/Mecom/Stag1	3
GO_B_CELL_RECEPTOR_SIGNALING_PATHWAY	GO_B_CELL_RECEPTOR_SIGNALING_PATHWAY	GO_B_CELL_RECEPTOR_SIGNALING_PATHWAY	3/183	43/13010	0.0223833	1	0.18561	Ptprc/Btk/Nckap1l	3
GO_NEGATIVE_REGULATION_OF_PEPTIDYL_TYROSINE_PHOSPHORYLATION	GO_NEGATIVE_REGULATION_OF_PEPTIDYL_TYROSINE_PHOSPHORYLATION	GO_NEGATIVE_REGULATION_OF_PEPTIDYL_TYROSINE_PHOSPHORYLATION	3/183	43/13010	0.0223833	1	0.18561	Ptprc/Sema4d/Parp14	3
GO_RUFFLE_ORGANIZATION	GO_RUFFLE_ORGANIZATION	GO_RUFFLE_ORGANIZATION	3/183	43/13010	0.0223833	1	0.18561	Cyfip1/Pfn1/Csf1r	3
JIANG_AGING_HYPOTHALAMUS_UP	JIANG_AGING_HYPOTHALAMUS_UP	JIANG_AGING_HYPOTHALAMUS_UP	3/183	43/13010	0.0223833	1	0.18561	Rps12/Hexb/Csf1r	3
MODULE_399	MODULE_399	MODULE_399	3/183	43/13010	0.0223833	1	0.18561	Stat1/Lims1/Eif2ak2	3
PID_ILK_PATHWAY	PID_ILK_PATHWAY	PID_ILK_PATHWAY	3/183	43/13010	0.0223833	1	0.18561	Iqgap1/Lims1/Naca	3
SIG_BCR_SIGNALING_PATHWAY	SIG_BCR_SIGNALING_PATHWAY	SIG_BCR_SIGNALING_PATHWAY	3/183	43/13010	0.0223833	1	0.18561	Inpp5d/Ptprc/Btk	3
YANG_BREAST_CANCER_ESR1_LASER_DN	YANG_BREAST_CANCER_ESR1_LASER_DN	YANG_BREAST_CANCER_ESR1_LASER_DN	3/183	43/13010	0.0223833	1	0.18561	Fndc3b/Bicd1/Prkd3	3
VERHAAK_AML_WITH_NPM1_MUTATED_DN	VERHAAK_AML_WITH_NPM1_MUTATED_DN	VERHAAK_AML_WITH_NPM1_MUTATED_DN	7/183	199/13010	0.0224876	1	0.186318	Fam129a/Itga6/Mecom/Snrpn/Pde3b/Lhfpl2/Prkd3	7
DACOSTA_UV_RESPONSE_VIA_ERCC3_COMMON_DN	DACOSTA_UV_RESPONSE_VIA_ERCC3_COMMON_DN	DACOSTA_UV_RESPONSE_VIA_ERCC3_COMMON_DN	12/183	443/13010	0.0227663	1	0.188469	Arhgap29/Creb3l2/Tcf12/Stag1/Usp32/Lhfpl2/Ncoa1/Rbfox2/Heg1/Pja2/Wdr7/Gnaq	12
GO_RHO_GTPASE_BINDING	GO_RHO_GTPASE_BINDING	GO_RHO_GTPASE_BINDING	6/183	156/13010	0.0229294	1	0.189023	Cyfip1/Iqgap1/Dock2/Pfn1/Nckap1l/Pak2	6
GSE17721_LPS_VS_CPG_0.5H_BMDC_DN	GSE17721_LPS_VS_CPG_0.5H_BMDC_DN	GSE17721_LPS_VS_CPG_0.5H_BMDC_DN	6/183	156/13010	0.0229294	1	0.189023	Tor1aip2/Sppl2a/Tgfbr1/Rpl11/Prcp/Mpeg1	6
GSE19512_NAUTRAL_VS_INDUCED_TREG_DN	GSE19512_NAUTRAL_VS_INDUCED_TREG_DN	GSE19512_NAUTRAL_VS_INDUCED_TREG_DN	6/183	156/13010	0.0229294	1	0.189023	Il1rl2/Flt1/Rps12/Tlr3/Hexb/Gnaq	6
GSE3920_IFNA_VS_IFNG_TREATED_FIBROBLAST_UP	GSE3920_IFNA_VS_IFNG_TREATED_FIBROBLAST_UP	GSE3920_IFNA_VS_IFNG_TREATED_FIBROBLAST_UP	6/183	156/13010	0.0229294	1	0.189023	Sppl2a/Ralgapb/Cx3cr1/Ncoa1/Entpd1/Pik3ap1	6
SNF5_DN.V1_UP	SNF5_DN.V1_UP	SNF5_DN.V1_UP	6/183	156/13010	0.0229294	1	0.189023	Ptprc/Cx3cr1/Sema4d/Erap1/Pld4/Csf1r	6
GO_REGULATION_OF_CYTOSKELETON_ORGANIZATION	GO_REGULATION_OF_CYTOSKELETON_ORGANIZATION	GO_REGULATION_OF_CYTOSKELETON_ORGANIZATION	12/183	444/13010	0.0231197	1	0.189535	Tgfbr1/Tek/Prkaa2/Bicd1/Cyfip1/Rps3/Stag1/Pfn1/Ssh2/Pdxp/Nckap1l/Csf1r	12
GO_REGULATION_OF_LEUKOCYTE_CHEMOTAXIS	GO_REGULATION_OF_LEUKOCYTE_CHEMOTAXIS	GO_REGULATION_OF_LEUKOCYTE_CHEMOTAXIS	4/183	77/13010	0.0231429	1	0.189535	Mospd2/Il6ra/Adam17/Nckap1l	4
TAKAO_RESPONSE_TO_UVB_RADIATION_UP	TAKAO_RESPONSE_TO_UVB_RADIATION_UP	TAKAO_RESPONSE_TO_UVB_RADIATION_UP	4/183	77/13010	0.0231429	1	0.189535	Rpl27a/Eef1d/Pfdn5/Rpl10a	4
BIOCARTA_ECM_PATHWAY	BIOCARTA_ECM_PATHWAY	BIOCARTA_ECM_PATHWAY	2/183	17/13010	0.0232974	1	0.189535	Pfn1/Pik3cg	2
BIOCARTA_HCMV_PATHWAY	BIOCARTA_HCMV_PATHWAY	BIOCARTA_HCMV_PATHWAY	2/183	17/13010	0.0232974	1	0.189535	Pik3cg/Sp1	2
BIOCARTA_NUCLEARRS_PATHWAY	BIOCARTA_NUCLEARRS_PATHWAY	BIOCARTA_NUCLEARRS_PATHWAY	2/183	17/13010	0.0232974	1	0.189535	Abca1/Abcc3	2
BIOCARTA_PAR1_PATHWAY	BIOCARTA_PAR1_PATHWAY	BIOCARTA_PAR1_PATHWAY	2/183	17/13010	0.0232974	1	0.189535	Pik3cg/Gnaq	2
GO_G_PROTEIN_COUPLED_PURINERGIC_RECEPTOR_SIGNALING_PATHWAY	GO_G_PROTEIN_COUPLED_PURINERGIC_RECEPTOR_SIGNALING_PATHWAY	GO_G_PROTEIN_COUPLED_PURINERGIC_RECEPTOR_SIGNALING_PATHWAY	2/183	17/13010	0.0232974	1	0.189535	Gpr34/Ptafr	2
GO_INTERLEUKIN_17_PRODUCTION	GO_INTERLEUKIN_17_PRODUCTION	GO_INTERLEUKIN_17_PRODUCTION	2/183	17/13010	0.0232974	1	0.189535	Tlr4/Nckap1l	2
GO_INTERLEUKIN_6_MEDIATED_SIGNALING_PATHWAY	GO_INTERLEUKIN_6_MEDIATED_SIGNALING_PATHWAY	GO_INTERLEUKIN_6_MEDIATED_SIGNALING_PATHWAY	2/183	17/13010	0.0232974	1	0.189535	Stat1/Il6ra	2
GO_LIPOPOLYSACCHARIDE_BINDING	GO_LIPOPOLYSACCHARIDE_BINDING	GO_LIPOPOLYSACCHARIDE_BINDING	2/183	17/13010	0.0232974	1	0.189535	Tlr4/Ptafr	2
GO_NEGATIVE_REGULATION_OF_HEART_CONTRACTION	GO_NEGATIVE_REGULATION_OF_HEART_CONTRACTION	GO_NEGATIVE_REGULATION_OF_HEART_CONTRACTION	2/183	17/13010	0.0232974	1	0.189535	Atp2a2/Pik3cg	2
GO_TOLL_LIKE_RECEPTOR_3_SIGNALING_PATHWAY	GO_TOLL_LIKE_RECEPTOR_3_SIGNALING_PATHWAY	GO_TOLL_LIKE_RECEPTOR_3_SIGNALING_PATHWAY	2/183	17/13010	0.0232974	1	0.189535	Tlr3/Unc93b1	2
GO_TRANSMEMBRANE_RECEPTOR_PROTEIN_PHOSPHATASE_ACTIVITY	GO_TRANSMEMBRANE_RECEPTOR_PROTEIN_PHOSPHATASE_ACTIVITY	GO_TRANSMEMBRANE_RECEPTOR_PROTEIN_PHOSPHATASE_ACTIVITY	2/183	17/13010	0.0232974	1	0.189535	Ptprc/Ptprb	2
GO_TUMOR_NECROSIS_FACTOR_BIOSYNTHETIC_PROCESS	GO_TUMOR_NECROSIS_FACTOR_BIOSYNTHETIC_PROCESS	GO_TUMOR_NECROSIS_FACTOR_BIOSYNTHETIC_PROCESS	2/183	17/13010	0.0232974	1	0.189535	Tlr4/Cx3cr1	2
GO_REGULATION_OF_DNA_BINDING_TRANSCRIPTION_FACTOR_ACTIVITY	GO_REGULATION_OF_DNA_BINDING_TRANSCRIPTION_FACTOR_ACTIVITY	GO_REGULATION_OF_DNA_BINDING_TRANSCRIPTION_FACTOR_ACTIVITY	10/183	343/13010	0.0232999	1	0.189535	Ddr2/Btk/Tlr4/Rps3/Tlr3/Tlr9/Cx3cr1/Trim25/Eif2ak2/Tmem173	10
GO_ENDOSOMAL_PART	GO_ENDOSOMAL_PART	GO_ENDOSOMAL_PART	12/183	445/13010	0.023477	1	0.190645	Sppl2a/Tlr4/Znrf2/Slc29a3/Tlr3/Clcn3/Bace1/Scamp2/Tlr9/Osbpl11/Dtx3l/H2-T23	12
GSE11386_NAIVE_VS_MEMORY_BCELL_DN	GSE11386_NAIVE_VS_MEMORY_BCELL_DN	GSE11386_NAIVE_VS_MEMORY_BCELL_DN	6/183	157/13010	0.023572	1	0.190645	Ifih1/Rplp2/Rps26/Tcf12/Dock2/Trim25	6
GSE1460_NAIVE_CD4_TCELL_ADULT_BLOOD_VS_THYMIC_STROMAL_CELL_UP	GSE1460_NAIVE_CD4_TCELL_ADULT_BLOOD_VS_THYMIC_STROMAL_CELL_UP	GSE1460_NAIVE_CD4_TCELL_ADULT_BLOOD_VS_THYMIC_STROMAL_CELL_UP	6/183	157/13010	0.023572	1	0.190645	Inpp5d/Rpl35/Htt/Naca/Ikzf1/Rpl10a	6
GSE2128_C57BL6_VS_NOD_THYMOCYTE_DN	GSE2128_C57BL6_VS_NOD_THYMOCYTE_DN	GSE2128_C57BL6_VS_NOD_THYMOCYTE_DN	6/183	157/13010	0.023572	1	0.190645	Atrn/Rassf4/Tlr3/Rnf213/Pdxp/Pak2	6
GSE3982_NEUTROPHIL_VS_TH2_UP	GSE3982_NEUTROPHIL_VS_TH2_UP	GSE3982_NEUTROPHIL_VS_TH2_UP	6/183	157/13010	0.023572	1	0.190645	Fam129a/Laptm5/Nlrp1a/Pak2/Synj1/Gnaq	6
GSE43863_LY6C_INT_CXCR5POS_VS_LY6C_LOW_CXCR5NEG_EFFECTOR_CD4_TCELL_UP	GSE43863_LY6C_INT_CXCR5POS_VS_LY6C_LOW_CXCR5NEG_EFFECTOR_CD4_TCELL_UP	GSE43863_LY6C_INT_CXCR5POS_VS_LY6C_LOW_CXCR5NEG_EFFECTOR_CD4_TCELL_UP	6/183	157/13010	0.023572	1	0.190645	Fam129a/Cpne3/Prkaa2/Rassf4/Pde3b/Unc93b1	6
GSE7219_UNSTIM_VS_LPS_AND_ANTI_CD40_STIM_DC_DN	GSE7219_UNSTIM_VS_LPS_AND_ANTI_CD40_STIM_DC_DN	GSE7219_UNSTIM_VS_LPS_AND_ANTI_CD40_STIM_DC_DN	6/183	157/13010	0.023572	1	0.190645	Gpr34/Zyg11b/Tjp1/Itga1/Gnaq/Entpd1	6
GO_NATURAL_KILLER_CELL_ACTIVATION	GO_NATURAL_KILLER_CELL_ACTIVATION	GO_NATURAL_KILLER_CELL_ACTIVATION	3/183	44/13010	0.0237785	1	0.191842	Ptprc/Il6ra/H2-T23	3
GO_NEUROINFLAMMATORY_RESPONSE	GO_NEUROINFLAMMATORY_RESPONSE	GO_NEUROINFLAMMATORY_RESPONSE	3/183	44/13010	0.0237785	1	0.191842	Ptprc/Itgam/Tlr3	3
MIDORIKAWA_AMPLIFIED_IN_LIVER_CANCER	MIDORIKAWA_AMPLIFIED_IN_LIVER_CANCER	MIDORIKAWA_AMPLIFIED_IN_LIVER_CANCER	3/183	44/13010	0.0237785	1	0.191842	Prcp/Rpl23/Rpl19	3
GO_MALE_SEX_DIFFERENTIATION	GO_MALE_SEX_DIFFERENTIATION	GO_MALE_SEX_DIFFERENTIATION	5/183	116/13010	0.0239079	1	0.19257	Tgfbr1/Tlr3/Smad5/Lhfpl2/Ncoa1	5
GSE32901_NAIVE_VS_TH1_CD4_TCELL_UP	GSE32901_NAIVE_VS_TH1_CD4_TCELL_UP	GSE32901_NAIVE_VS_TH1_CD4_TCELL_UP	5/183	116/13010	0.0239079	1	0.19257	Znrf2/Pde3b/Ptprb/Parp14/Csf1r	5
GO_POSITIVE_REGULATION_OF_CYTOKINE_SECRETION	GO_POSITIVE_REGULATION_OF_CYTOKINE_SECRETION	GO_POSITIVE_REGULATION_OF_CYTOKINE_SECRETION	4/183	78/13010	0.024134	1	0.194073	Ifih1/Tlr4/Nlrp1a/Csf1r	4
GO_RESPONSE_TO_CAMP	GO_RESPONSE_TO_CAMP	GO_RESPONSE_TO_CAMP	4/183	78/13010	0.024134	1	0.194073	Stat1/Tek/Ptafr/Pik3cg	4
GSE15624_CTRL_VS_3H_HALOFUGINONE_TREATED_CD4_TCELL_UP	GSE15624_CTRL_VS_3H_HALOFUGINONE_TREATED_CD4_TCELL_UP	GSE15624_CTRL_VS_3H_HALOFUGINONE_TREATED_CD4_TCELL_UP	6/183	158/13010	0.0242266	1	0.194341	Itga6/Tgfbr1/Iqgap1/Slfn5/Sp1/Parp14	6
GSE21379_WT_VS_SAP_KO_TFH_CD4_TCELL_DN	GSE21379_WT_VS_SAP_KO_TFH_CD4_TCELL_DN	GSE21379_WT_VS_SAP_KO_TFH_CD4_TCELL_DN	6/183	158/13010	0.0242266	1	0.194341	Nbea/Gbp7/Dmxl2/Ikzf1/Ncoa1/Tmem173	6
GSE34156_NOD2_LIGAND_VS_TLR1_TLR2_LIGAND_6H_TREATED_MONOCYTE_DN	GSE34156_NOD2_LIGAND_VS_TLR1_TLR2_LIGAND_6H_TREATED_MONOCYTE_DN	GSE34156_NOD2_LIGAND_VS_TLR1_TLR2_LIGAND_6H_TREATED_MONOCYTE_DN	6/183	158/13010	0.0242266	1	0.194341	Abca1/Ptafr/Lims1/Dmxl2/Lhfpl2/Mpeg1	6
REACTOME_SIGNALING_BY_INTERLEUKINS	REACTOME_SIGNALING_BY_INTERLEUKINS	REACTOME_SIGNALING_BY_INTERLEUKINS	13/183	500/13010	0.0244206	1	0.195737	Il1rl2/Stat1/Inpp5d/Il1rapl1/Il6ra/Tek/Ptafr/Iqgap1/Pde3b/Itgam/Tlr9/Pak2/Csf1r	13
GO_NEGATIVE_REGULATION_OF_PHOSPHORUS_METABOLIC_PROCESS	GO_NEGATIVE_REGULATION_OF_PHOSPHORUS_METABOLIC_PROCESS	GO_NEGATIVE_REGULATION_OF_PHOSPHORUS_METABOLIC_PROCESS	12/183	448/13010	0.0245736	1	0.196804	Ptprc/Fam129a/Mecom/Tlr4/Iqgap1/Sema4d/Nckap1l/Pak2/Heg1/Parp14/Cep192/Gnaq	12
GSE14415_INDUCED_TREG_VS_FOXP3_KO_INDUCED_TREG_IL2_CULTURE_UP	GSE14415_INDUCED_TREG_VS_FOXP3_KO_INDUCED_TREG_IL2_CULTURE_UP	GSE14415_INDUCED_TREG_VS_FOXP3_KO_INDUCED_TREG_IL2_CULTURE_UP	6/183	159/13010	0.0248932	1	0.198716	Fam129a/Ifih1/Itgam/Cx3cr1/Itga1/Mpeg1	6
GSE16385_MONOCYTE_VS_12H_IL4_TREATED_MACROPHAGE_UP	GSE16385_MONOCYTE_VS_12H_IL4_TREATED_MACROPHAGE_UP	GSE16385_MONOCYTE_VS_12H_IL4_TREATED_MACROPHAGE_UP	6/183	159/13010	0.0248932	1	0.198716	Shroom4/Man1a2/Cyfip1/Ikzf1/Rnf213/H2-T23	6
GSE22886_IGG_IGA_MEMORY_BCELL_VS_BLOOD_PLASMA_CELL_UP	GSE22886_IGG_IGA_MEMORY_BCELL_VS_BLOOD_PLASMA_CELL_UP	GSE22886_IGG_IGA_MEMORY_BCELL_VS_BLOOD_PLASMA_CELL_UP	6/183	159/13010	0.0248932	1	0.198716	Laptm5/Rpl13/Rpl26/Rps23/Rpl37/Rpl17	6
GSE37301_PRO_BCELL_VS_CD4_TCELL_UP	GSE37301_PRO_BCELL_VS_CD4_TCELL_UP	GSE37301_PRO_BCELL_VS_CD4_TCELL_UP	6/183	159/13010	0.0248932	1	0.198716	Scai/Il6ra/Rps26/Rpl4/Nlrp1a/Rps10	6
GO_NEURON_DEATH	GO_NEURON_DEATH	GO_NEURON_DEATH	9/183	298/13010	0.025149	1	0.199542	Tlr4/Itgam/Bace1/Cx3cr1/Gabrb2/Nlrp1a/Naip2/Itga1/H2-T23	9
GO_POSITIVE_REGULATION_OF_ENDOTHELIAL_CELL_PROLIFERATION	GO_POSITIVE_REGULATION_OF_ENDOTHELIAL_CELL_PROLIFERATION	GO_POSITIVE_REGULATION_OF_ENDOTHELIAL_CELL_PROLIFERATION	4/183	79/13010	0.0251505	1	0.199542	Tgfbr1/Tek/Adam17/Sp1	4
GO_POSITIVE_REGULATION_OF_NEURON_DEATH	GO_POSITIVE_REGULATION_OF_NEURON_DEATH	GO_POSITIVE_REGULATION_OF_NEURON_DEATH	4/183	79/13010	0.0251505	1	0.199542	Tlr4/Itgam/Bace1/Itga1	4
GNF2_SELL	GNF2_SELL	GNF2_SELL	3/183	45/13010	0.0252199	1	0.199542	Laptm5/Pak2/H2-T23	3
GO_POSITIVE_REGULATION_OF_PHAGOCYTOSIS	GO_POSITIVE_REGULATION_OF_PHAGOCYTOSIS	GO_POSITIVE_REGULATION_OF_PHAGOCYTOSIS	3/183	45/13010	0.0252199	1	0.199542	Ptprc/Dock2/Nckap1l	3
GO_POSITIVE_REGULATION_OF_PROTEIN_TYROSINE_KINASE_ACTIVITY	GO_POSITIVE_REGULATION_OF_PROTEIN_TYROSINE_KINASE_ACTIVITY	GO_POSITIVE_REGULATION_OF_PROTEIN_TYROSINE_KINASE_ACTIVITY	3/183	45/13010	0.0252199	1	0.199542	Adam17/Pak2/Csf1r	3
GO_REGULATION_OF_OSTEOCLAST_DIFFERENTIATION	GO_REGULATION_OF_OSTEOCLAST_DIFFERENTIATION	GO_REGULATION_OF_OSTEOCLAST_DIFFERENTIATION	3/183	45/13010	0.0252199	1	0.199542	Inpp5d/Tlr4/Tlr3	3
GO_REGULATION_OF_UBIQUITIN_PROTEIN_TRANSFERASE_ACTIVITY	GO_REGULATION_OF_UBIQUITIN_PROTEIN_TRANSFERASE_ACTIVITY	GO_REGULATION_OF_UBIQUITIN_PROTEIN_TRANSFERASE_ACTIVITY	3/183	45/13010	0.0252199	1	0.199542	Rpl11/Rpl23/Dtx3l	3
MORI_IMMATURE_B_LYMPHOCYTE_UP	MORI_IMMATURE_B_LYMPHOCYTE_UP	MORI_IMMATURE_B_LYMPHOCYTE_UP	3/183	45/13010	0.0252199	1	0.199542	Ptprc/Lims1/Sema4d	3
PID_PI3KCI_PATHWAY	PID_PI3KCI_PATHWAY	PID_PI3KCI_PATHWAY	3/183	45/13010	0.0252199	1	0.199542	Btk/Pik3r5/Pik3cg	3
WUNDER_INFLAMMATORY_RESPONSE_AND_CHOLESTEROL_UP	WUNDER_INFLAMMATORY_RESPONSE_AND_CHOLESTEROL_UP	WUNDER_INFLAMMATORY_RESPONSE_AND_CHOLESTEROL_UP	3/183	45/13010	0.0252199	1	0.199542	Stat1/Ly75/Mpeg1	3
GSE19198_6H_VS_24H_IL21_TREATED_TCELL_UP	GSE19198_6H_VS_24H_IL21_TREATED_TCELL_UP	GSE19198_6H_VS_24H_IL21_TREATED_TCELL_UP	6/183	160/13010	0.0255721	1	0.20159	Ly75/Itga6/Slc29a3/Abcc3/H2-T23/Prkd3	6
GSE26030_UNSTIM_VS_RESTIM_TH17_DAY15_POST_POLARIZATION_UP	GSE26030_UNSTIM_VS_RESTIM_TH17_DAY15_POST_POLARIZATION_UP	GSE26030_UNSTIM_VS_RESTIM_TH17_DAY15_POST_POLARIZATION_UP	6/183	160/13010	0.0255721	1	0.20159	Ppip5k1/Tgfbr1/Ptbp3/Tlr4/Stag1/Adam17	6
GSE4748_LPS_VS_LPS_AND_CYANOBACTERIUM_LPSLIKE_STIM_DC_3H_UP	GSE4748_LPS_VS_LPS_AND_CYANOBACTERIUM_LPSLIKE_STIM_DC_3H_UP	GSE4748_LPS_VS_LPS_AND_CYANOBACTERIUM_LPSLIKE_STIM_DC_3H_UP	6/183	160/13010	0.0255721	1	0.20159	Laptm5/Rassf4/Itpripl2/Tlr3/Pak2/Csf1r	6
GSE7460_TCONV_VS_TREG_LN_UP	GSE7460_TCONV_VS_TREG_LN_UP	GSE7460_TCONV_VS_TREG_LN_UP	6/183	160/13010	0.0255721	1	0.20159	Il1rl2/Arhgap29/Pde3b/Ikzf1/Pik3r5/Pik3cg	6
GATA1_05	GATA1_05	GATA1_05	7/183	205/13010	0.0259195	1	0.20159	Mecom/Pde3b/Sema4d/Cast/Lhfpl2/Rbfox2/Synj1	7
GO_NEURON_APOPTOTIC_PROCESS	GO_NEURON_APOPTOTIC_PROCESS	GO_NEURON_APOPTOTIC_PROCESS	7/183	205/13010	0.0259195	1	0.20159	Itgam/Bace1/Cx3cr1/Gabrb2/Nlrp1a/Naip2/Itga1	7
RUTELLA_RESPONSE_TO_HGF_DN	RUTELLA_RESPONSE_TO_HGF_DN	RUTELLA_RESPONSE_TO_HGF_DN	7/183	205/13010	0.0259195	1	0.20159	Syf2/Rpl28/Cx3cr1/Ncoa1/Lpp/H2-T23/Eif2ak2	7
BIOCARTA_CALCINEURIN_PATHWAY	BIOCARTA_CALCINEURIN_PATHWAY	BIOCARTA_CALCINEURIN_PATHWAY	2/183	18/13010	0.0259706	1	0.20159	Sp1/Gnaq	2
chr5q15	chr5q15	chr5q15	2/183	18/13010	0.0259706	1	0.20159	Erap1/Cast	2
GO_CD8_POSITIVE_ALPHA_BETA_T_CELL_ACTIVATION	GO_CD8_POSITIVE_ALPHA_BETA_T_CELL_ACTIVATION	GO_CD8_POSITIVE_ALPHA_BETA_T_CELL_ACTIVATION	2/183	18/13010	0.0259706	1	0.20159	Nckap1l/H2-T23	2
GO_ECTODERM_DEVELOPMENT	GO_ECTODERM_DEVELOPMENT	GO_ECTODERM_DEVELOPMENT	2/183	18/13010	0.0259706	1	0.20159	Itga6/Itgam	2
GO_EPITHELIAL_STRUCTURE_MAINTENANCE	GO_EPITHELIAL_STRUCTURE_MAINTENANCE	GO_EPITHELIAL_STRUCTURE_MAINTENANCE	2/183	18/13010	0.0259706	1	0.20159	Tlr4/Tlr9	2
GO_HEMATOPOIETIC_STEM_CELL_PROLIFERATION	GO_HEMATOPOIETIC_STEM_CELL_PROLIFERATION	GO_HEMATOPOIETIC_STEM_CELL_PROLIFERATION	2/183	18/13010	0.0259706	1	0.20159	Mecom/Eif2ak2	2
GO_MAST_CELL_GRANULE	GO_MAST_CELL_GRANULE	GO_MAST_CELL_GRANULE	2/183	18/13010	0.0259706	1	0.20159	Btk/Pik3cg	2
GO_MEMBRANE_PROTEIN_INTRACELLULAR_DOMAIN_PROTEOLYSIS	GO_MEMBRANE_PROTEIN_INTRACELLULAR_DOMAIN_PROTEOLYSIS	GO_MEMBRANE_PROTEIN_INTRACELLULAR_DOMAIN_PROTEOLYSIS	2/183	18/13010	0.0259706	1	0.20159	Sppl2a/Adam17	2
GO_NEGATIVE_REGULATION_OF_RHO_PROTEIN_SIGNAL_TRANSDUCTION	GO_NEGATIVE_REGULATION_OF_RHO_PROTEIN_SIGNAL_TRANSDUCTION	GO_NEGATIVE_REGULATION_OF_RHO_PROTEIN_SIGNAL_TRANSDUCTION	2/183	18/13010	0.0259706	1	0.20159	Scai/Heg1	2
GO_POSITIVE_REGULATION_OF_NEUTROPHIL_MIGRATION	GO_POSITIVE_REGULATION_OF_NEUTROPHIL_MIGRATION	GO_POSITIVE_REGULATION_OF_NEUTROPHIL_MIGRATION	2/183	18/13010	0.0259706	1	0.20159	Mospd2/Nckap1l	2
GO_PURINERGIC_RECEPTOR_ACTIVITY	GO_PURINERGIC_RECEPTOR_ACTIVITY	GO_PURINERGIC_RECEPTOR_ACTIVITY	2/183	18/13010	0.0259706	1	0.20159	Gpr34/Ptafr	2
GO_REGULATION_OF_UBIQUITIN_PROTEIN_LIGASE_ACTIVITY	GO_REGULATION_OF_UBIQUITIN_PROTEIN_LIGASE_ACTIVITY	GO_REGULATION_OF_UBIQUITIN_PROTEIN_LIGASE_ACTIVITY	2/183	18/13010	0.0259706	1	0.20159	Rpl11/Rpl23	2
GO_SECONDARY_METABOLITE_BIOSYNTHETIC_PROCESS	GO_SECONDARY_METABOLITE_BIOSYNTHETIC_PROCESS	GO_SECONDARY_METABOLITE_BIOSYNTHETIC_PROCESS	2/183	18/13010	0.0259706	1	0.20159	Myo5a/Sp1	2
KAMIKUBO_MYELOID_MN1_NETWORK	KAMIKUBO_MYELOID_MN1_NETWORK	KAMIKUBO_MYELOID_MN1_NETWORK	2/183	18/13010	0.0259706	1	0.20159	Cpne3/Tgfbr1	2
MODULE_500	MODULE_500	MODULE_500	2/183	18/13010	0.0259706	1	0.20159	Il1rl2/Sema4d	2
PLASARI_NFIC_TARGETS_BASAL_DN	PLASARI_NFIC_TARGETS_BASAL_DN	PLASARI_NFIC_TARGETS_BASAL_DN	2/183	18/13010	0.0259706	1	0.20159	Vwa5a/Pik3ap1	2
YAN_ESCAPE_FROM_ANOIKIS	YAN_ESCAPE_FROM_ANOIKIS	YAN_ESCAPE_FROM_ANOIKIS	2/183	18/13010	0.0259706	1	0.20159	Stat1/Eif2ak2	2
BIOCARTA_MAPK_PATHWAY	BIOCARTA_MAPK_PATHWAY	BIOCARTA_MAPK_PATHWAY	4/183	80/13010	0.0261926	1	0.202264	Stat1/Tgfbr1/Sp1/Pak2	4
GCM_BMPR2	GCM_BMPR2	GCM_BMPR2	4/183	80/13010	0.0261926	1	0.202264	Ralgapb/Clcn3/Ralgapa1/Pja2	4
GO_HYDROLASE_ACTIVITY_ACTING_ON_GLYCOSYL_BONDS	GO_HYDROLASE_ACTIVITY_ACTING_ON_GLYCOSYL_BONDS	GO_HYDROLASE_ACTIVITY_ACTING_ON_GLYCOSYL_BONDS	4/183	80/13010	0.0261926	1	0.202264	Man1a2/Edem1/Rps3/Hexb	4
GO_REGULATION_OF_RECEPTOR_SIGNALING_PATHWAY_VIA_STAT	GO_REGULATION_OF_RECEPTOR_SIGNALING_PATHWAY_VIA_STAT	GO_REGULATION_OF_RECEPTOR_SIGNALING_PATHWAY_VIA_STAT	4/183	80/13010	0.0261926	1	0.202264	Ptprc/Il6ra/Parp14/Csf1r	4
SANA_RESPONSE_TO_IFNG_DN	SANA_RESPONSE_TO_IFNG_DN	SANA_RESPONSE_TO_IFNG_DN	4/183	80/13010	0.0261926	1	0.202264	Rpl6/Prcp/Rpsa/Rpl10a	4
GSE1460_DP_VS_CD4_THYMOCYTE_DN	GSE1460_DP_VS_CD4_THYMOCYTE_DN	GSE1460_DP_VS_CD4_THYMOCYTE_DN	6/183	161/13010	0.0262631	1	0.202264	Stat1/Rpl12/Rpl4/Nlrp1a/Rps23/H2-T23	6
GSE28237_FOLLICULAR_VS_EARLY_GC_BCELL_UP	GSE28237_FOLLICULAR_VS_EARLY_GC_BCELL_UP	GSE28237_FOLLICULAR_VS_EARLY_GC_BCELL_UP	6/183	161/13010	0.0262631	1	0.202264	Stat1/Prcp/Fam168a/Rpl18a/Pfdn5/Heg1	6
GSE32128_INOS_DEPENDENT_VS_INOS_INDEPENDENT_ACTIVATED_TCELL_DN	GSE32128_INOS_DEPENDENT_VS_INOS_INDEPENDENT_ACTIVATED_TCELL_DN	GSE32128_INOS_DEPENDENT_VS_INOS_INDEPENDENT_ACTIVATED_TCELL_DN	6/183	161/13010	0.0262631	1	0.202264	Ctnnd1/Syf2/Scamp2/Rpl19/Erap1/Nckap1l	6
GSE3982_EOSINOPHIL_VS_EFF_MEMORY_CD4_TCELL_DN	GSE3982_EOSINOPHIL_VS_EFF_MEMORY_CD4_TCELL_DN	GSE3982_EOSINOPHIL_VS_EFF_MEMORY_CD4_TCELL_DN	6/183	161/13010	0.0262631	1	0.202264	Rps6/Rps16/Rpl13a/Naca/Rpl4/Rpl36	6
GSE43955_1H_VS_42H_ACT_CD4_TCELL_WITH_TGFB_IL6_DN	GSE43955_1H_VS_42H_ACT_CD4_TCELL_WITH_TGFB_IL6_DN	GSE43955_1H_VS_42H_ACT_CD4_TCELL_WITH_TGFB_IL6_DN	6/183	161/13010	0.0262631	1	0.202264	Tor1aip2/Ifih1/Tek/Itgam/Tep1/Lpp	6
GO_GROWTH_FACTOR_BINDING	GO_GROWTH_FACTOR_BINDING	GO_GROWTH_FACTOR_BINDING	5/183	119/13010	0.0263354	1	0.202503	Itga6/Il6ra/Tgfbr1/Tek/Flt1	5
GSE40274_CTRL_VS_EOS_TRANSDUCED_ACTIVATED_CD4_TCELL_DN	GSE40274_CTRL_VS_EOS_TRANSDUCED_ACTIVATED_CD4_TCELL_DN	GSE40274_CTRL_VS_EOS_TRANSDUCED_ACTIVATED_CD4_TCELL_DN	5/183	119/13010	0.0263354	1	0.202503	Il6ra/Vwa5a/Rnf213/Smad5/Pld4	5
GO_DEVELOPMENTAL_MATURATION	GO_DEVELOPMENTAL_MATURATION	GO_DEVELOPMENTAL_MATURATION	7/183	206/13010	0.0265244	1	0.203798	Btk/Ptbp3/Clcn3/Myo5a/Cx3cr1/Pfn1/Sema4d	7
GO_MYOSIN_COMPLEX	GO_MYOSIN_COMPLEX	GO_MYOSIN_COMPLEX	3/183	46/13010	0.0267073	1	0.204563	Myl6/Myo5a/Myo1f	3
GO_POSITIVE_REGULATION_OF_NEURON_APOPTOTIC_PROCESS	GO_POSITIVE_REGULATION_OF_NEURON_APOPTOTIC_PROCESS	GO_POSITIVE_REGULATION_OF_NEURON_APOPTOTIC_PROCESS	3/183	46/13010	0.0267073	1	0.204563	Itgam/Bace1/Itga1	3
SESTO_RESPONSE_TO_UV_C5	SESTO_RESPONSE_TO_UV_C5	SESTO_RESPONSE_TO_UV_C5	3/183	46/13010	0.0267073	1	0.204563	Stat1/Iqgap1/Eif2ak2	3
ZHANG_PROLIFERATING_VS_QUIESCENT	ZHANG_PROLIFERATING_VS_QUIESCENT	ZHANG_PROLIFERATING_VS_QUIESCENT	3/183	46/13010	0.0267073	1	0.204563	Itga6/Tek/Rpl6	3
GSE10422_WT_VS_BAFF_TRANSGENIC_LN_BCELL_UP	GSE10422_WT_VS_BAFF_TRANSGENIC_LN_BCELL_UP	GSE10422_WT_VS_BAFF_TRANSGENIC_LN_BCELL_UP	6/183	162/13010	0.0269665	1	0.206067	Ppip5k1/Sema4d/Smad5/Nckap1l/Osbpl11/Synj1	6
GSE13522_CTRL_VS_T_CRUZI_Y_STRAIN_INF_SKIN_IFNAR_KO_UP	GSE13522_CTRL_VS_T_CRUZI_Y_STRAIN_INF_SKIN_IFNAR_KO_UP	GSE13522_CTRL_VS_T_CRUZI_Y_STRAIN_INF_SKIN_IFNAR_KO_UP	6/183	162/13010	0.0269665	1	0.206067	Il1rl2/Arhgap29/Pde3b/Wdfy4/Pld4/Mpeg1	6
GSE24081_CONTROLLER_VS_PROGRESSOR_HIV_SPECIFIC_CD8_TCELL_UP	GSE24081_CONTROLLER_VS_PROGRESSOR_HIV_SPECIFIC_CD8_TCELL_UP	GSE24081_CONTROLLER_VS_PROGRESSOR_HIV_SPECIFIC_CD8_TCELL_UP	6/183	162/13010	0.0269665	1	0.206067	Il1rl2/Nbea/Rps16/Rpl23/Eef1d/Gnaq	6
GO_SECOND_MESSENGER_MEDIATED_SIGNALING	GO_SECOND_MESSENGER_MEDIATED_SIGNALING	GO_SECOND_MESSENGER_MEDIATED_SIGNALING	9/183	302/13010	0.0270968	1	0.206902	Ptprc/Btk/Abca1/Htt/Atp2a2/Pde3b/Myo5a/Cx3cr1/Gnaq	9
GO_PHAGOCYTOSIS	GO_PHAGOCYTOSIS	GO_PHAGOCYTOSIS	7/183	207/13010	0.027139	1	0.207063	Ptprc/Abca1/Cyfip1/Itgam/Dock2/Pld4/Nckap1l	7
GO_POSITIVE_REGULATION_OF_PLASMA_MEMBRANE_BOUNDED_CELL_PROJECTION_ASSEMBLY	GO_POSITIVE_REGULATION_OF_PLASMA_MEMBRANE_BOUNDED_CELL_PROJECTION_ASSEMBLY	GO_POSITIVE_REGULATION_OF_PLASMA_MEMBRANE_BOUNDED_CELL_PROJECTION_ASSEMBLY	4/183	81/13010	0.0272602	1	0.207399	Tgfbr1/Htt/Cyfip1/Pfn1	4
GO_RUFFLE_MEMBRANE	GO_RUFFLE_MEMBRANE	GO_RUFFLE_MEMBRANE	4/183	81/13010	0.0272602	1	0.207399	Psd4/Rps3/Adam17/Pdxp	4
HOEBEKE_LYMPHOID_STEM_CELL_UP	HOEBEKE_LYMPHOID_STEM_CELL_UP	HOEBEKE_LYMPHOID_STEM_CELL_UP	4/183	81/13010	0.0272602	1	0.207399	Btk/Abca1/Naca/Nlrp1a	4
GO_STRESS_ACTIVATED_PROTEIN_KINASE_SIGNALING_CASCADE	GO_STRESS_ACTIVATED_PROTEIN_KINASE_SIGNALING_CASCADE	GO_STRESS_ACTIVATED_PROTEIN_KINASE_SIGNALING_CASCADE	8/183	254/13010	0.0272884	1	0.207399	Mecom/Tlr4/Rps3/Tlr3/Tlr9/Pak2/Pja2/Eif2ak2	8
PASQUALUCCI_LYMPHOMA_BY_GC_STAGE_UP	PASQUALUCCI_LYMPHOMA_BY_GC_STAGE_UP	PASQUALUCCI_LYMPHOMA_BY_GC_STAGE_UP	8/183	254/13010	0.0272884	1	0.207399	Fndc3b/Nbea/Abca1/Creb3l2/Edem1/Tjp1/Tmem173/Entpd1	8
GSE11057_CD4_EFF_MEM_VS_PBMC_DN	GSE11057_CD4_EFF_MEM_VS_PBMC_DN	GSE11057_CD4_EFF_MEM_VS_PBMC_DN	6/183	163/13010	0.0276823	1	0.209583	Fndc3b/Mfsd1/Tlr4/Prcp/Wdfy4/Unc93b1	6
GSE14415_INDUCED_TREG_VS_FOXP3_KO_INDUCED_TREG_UP	GSE14415_INDUCED_TREG_VS_FOXP3_KO_INDUCED_TREG_UP	GSE14415_INDUCED_TREG_VS_FOXP3_KO_INDUCED_TREG_UP	6/183	163/13010	0.0276823	1	0.209583	Rps3/Rps26/Rpl13/Rpl8/Rps10/Rpl10a	6
GSE21670_UNTREATED_VS_IL6_TREATED_STAT3_KO_CD4_TCELL_UP	GSE21670_UNTREATED_VS_IL6_TREATED_STAT3_KO_CD4_TCELL_UP	GSE21670_UNTREATED_VS_IL6_TREATED_STAT3_KO_CD4_TCELL_UP	6/183	163/13010	0.0276823	1	0.209583	Sppl2a/Prcp/Pde3b/Abcc3/Nckap1l/Csf1r	6
GSE25123_CTRL_VS_ROSIGLITAZONE_STIM_MACROPHAGE_DN	GSE25123_CTRL_VS_ROSIGLITAZONE_STIM_MACROPHAGE_DN	GSE25123_CTRL_VS_ROSIGLITAZONE_STIM_MACROPHAGE_DN	6/183	163/13010	0.0276823	1	0.209583	Ptprc/Laptm5/Cyfip1/Cast/Eif3h/Rbfox2	6
GSE8921_UNSTIM_0H_VS_TLR1_2_STIM_MONOCYTE_6H_DN	GSE8921_UNSTIM_0H_VS_TLR1_2_STIM_MONOCYTE_6H_DN	GSE8921_UNSTIM_0H_VS_TLR1_2_STIM_MONOCYTE_6H_DN	6/183	163/13010	0.0276823	1	0.209583	Stat1/Abca1/Vwa5a/Parp14/Rpl17/Mpeg1	6
GO_CELL_JUNCTION_ASSEMBLY	GO_CELL_JUNCTION_ASSEMBLY	GO_CELL_JUNCTION_ASSEMBLY	7/183	208/13010	0.0277631	1	0.209872	Itga6/Ctnnd1/Tek/Tjp1/Iqgap1/Lims1/Heg1	7
GO_LATE_ENDOSOME	GO_LATE_ENDOSOME	GO_LATE_ENDOSOME	7/183	208/13010	0.0277631	1	0.209872	Sppl2a/Htt/Slc29a3/Clcn3/Bace1/Myo5a/Osbpl11	7
MODULE_44	MODULE_44	MODULE_44	8/183	255/13010	0.0278463	1	0.210338	Stat1/Inpp5d/Ptprc/Psd4/Itga6/Laptm5/Ikzf1/Dock2	8
GO_REGULATION_OF_PROTEIN_DEPHOSPHORYLATION	GO_REGULATION_OF_PROTEIN_DEPHOSPHORYLATION	GO_REGULATION_OF_PROTEIN_DEPHOSPHORYLATION	5/183	121/13010	0.0280382	1	0.211365	Ptprc/Htt/Itga1/Nckap1l/Eif2ak2	5
BIOCARTA_PPARA_PATHWAY	BIOCARTA_PPARA_PATHWAY	BIOCARTA_PPARA_PATHWAY	3/183	47/13010	0.0282408	1	0.211365	Ncoa1/Pik3cg/Sp1	3
GNF2_ITGAL	GNF2_ITGAL	GNF2_ITGAL	3/183	47/13010	0.0282408	1	0.211365	Ptprc/Sema4d/H2-T23	3
GO_POSITIVE_REGULATION_OF_INTRINSIC_APOPTOTIC_SIGNALING_PATHWAY	GO_POSITIVE_REGULATION_OF_INTRINSIC_APOPTOTIC_SIGNALING_PATHWAY	GO_POSITIVE_REGULATION_OF_INTRINSIC_APOPTOTIC_SIGNALING_PATHWAY	3/183	47/13010	0.0282408	1	0.211365	Rpl11/Rps3/Rpl26	3
GO_GRANULOCYTE_MIGRATION	GO_GRANULOCYTE_MIGRATION	GO_GRANULOCYTE_MIGRATION	4/183	82/13010	0.0283535	1	0.211365	Mospd2/Itga1/Pik3cg/Nckap1l	4
GO_REGULATION_OF_CELL_JUNCTION_ASSEMBLY	GO_REGULATION_OF_CELL_JUNCTION_ASSEMBLY	GO_REGULATION_OF_CELL_JUNCTION_ASSEMBLY	4/183	82/13010	0.0283535	1	0.211365	Tek/Tjp1/Iqgap1/Lims1	4
GSE10325_CD4_TCELL_VS_LUPUS_CD4_TCELL_UP	GSE10325_CD4_TCELL_VS_LUPUS_CD4_TCELL_UP	GSE10325_CD4_TCELL_VS_LUPUS_CD4_TCELL_UP	6/183	164/13010	0.0284106	1	0.211365	Rpl11/Rpl6/Rps3/Eif3h/Pfdn5/Rpl10a	6
GSE14000_4H_VS_16H_LPS_DC_UP	GSE14000_4H_VS_16H_LPS_DC_UP	GSE14000_4H_VS_16H_LPS_DC_UP	6/183	164/13010	0.0284106	1	0.211365	Htt/Flt1/Cyfip1/Rps12/Lims1/Parp14	6
GSE17974_CTRL_VS_ACT_IL4_AND_ANTI_IL12_72H_CD4_TCELL_UP	GSE17974_CTRL_VS_ACT_IL4_AND_ANTI_IL12_72H_CD4_TCELL_UP	GSE17974_CTRL_VS_ACT_IL4_AND_ANTI_IL12_72H_CD4_TCELL_UP	6/183	164/13010	0.0284106	1	0.211365	Itga6/Mfsd1/Pik3r5/Ncoa1/Heg1/Dtx3l	6
GSE2706_LPS_VS_R848_AND_LPS_8H_STIM_DC_UP	GSE2706_LPS_VS_R848_AND_LPS_8H_STIM_DC_UP	GSE2706_LPS_VS_R848_AND_LPS_8H_STIM_DC_UP	6/183	164/13010	0.0284106	1	0.211365	Stat1/Lhfpl2/Naip2/Ncoa1/Myo1f/Gnaq	6
GSE2770_TGFB_AND_IL4_ACT_VS_ACT_CD4_TCELL_2H_DN	GSE2770_TGFB_AND_IL4_ACT_VS_ACT_CD4_TCELL_2H_DN	GSE2770_TGFB_AND_IL4_ACT_VS_ACT_CD4_TCELL_2H_DN	6/183	164/13010	0.0284106	1	0.211365	Ifih1/Trim56/Trim25/Dtx3l/Eif2ak2/Unc93b1	6
GSE369_PRE_VS_POST_IL6_INJECTION_IFNG_KO_LIVER_DN	GSE369_PRE_VS_POST_IL6_INJECTION_IFNG_KO_LIVER_DN	GSE369_PRE_VS_POST_IL6_INJECTION_IFNG_KO_LIVER_DN	6/183	164/13010	0.0284106	1	0.211365	Tor1aip2/Gpr34/Pde3b/Trim25/Parp14/Entpd1	6
GSE3920_UNTREATED_VS_IFNG_TREATED_FIBROBLAST_DN	GSE3920_UNTREATED_VS_IFNG_TREATED_FIBROBLAST_DN	GSE3920_UNTREATED_VS_IFNG_TREATED_FIBROBLAST_DN	6/183	164/13010	0.0284106	1	0.211365	Il1rl2/Scai/Il6ra/Pde3b/Nlrp1a/Usp32	6
GSE3982_CENT_MEMORY_CD4_TCELL_VS_NKCELL_UP	GSE3982_CENT_MEMORY_CD4_TCELL_VS_NKCELL_UP	GSE3982_CENT_MEMORY_CD4_TCELL_VS_NKCELL_UP	6/183	164/13010	0.0284106	1	0.211365	Rpl7a/Rpl12/Rpl6/Edem1/Rpl4/Rpl10a	6
GSE43863_TFH_VS_LY6C_INT_CXCR5POS_MEMORY_CD4_TCELL_UP	GSE43863_TFH_VS_LY6C_INT_CXCR5POS_MEMORY_CD4_TCELL_UP	GSE43863_TFH_VS_LY6C_INT_CXCR5POS_MEMORY_CD4_TCELL_UP	6/183	164/13010	0.0284106	1	0.211365	Ly75/Ppip5k1/Atp2a2/Usp32/Parp14/Dtx3l	6
GSE4984_GALECTIN1_VS_LPS_STIM_DC_UP	GSE4984_GALECTIN1_VS_LPS_STIM_DC_UP	GSE4984_GALECTIN1_VS_LPS_STIM_DC_UP	6/183	164/13010	0.0284106	1	0.211365	Inpp4a/Psd4/Scai/Smad5/Ncoa1/Synj1	6
GSE4984_UNTREATED_VS_GALECTIN1_TREATED_DC_UP	GSE4984_UNTREATED_VS_GALECTIN1_TREATED_DC_UP	GSE4984_UNTREATED_VS_GALECTIN1_TREATED_DC_UP	6/183	164/13010	0.0284106	1	0.211365	Abca1/Laptm5/Tmem119/Itpripl2/Lims1/Naip2	6
GSE5679_RARA_AGONIST_AM580_VS_AM580_AND_ROSIGLITAZONE_TREATED_DC_DN	GSE5679_RARA_AGONIST_AM580_VS_AM580_AND_ROSIGLITAZONE_TREATED_DC_DN	GSE5679_RARA_AGONIST_AM580_VS_AM580_AND_ROSIGLITAZONE_TREATED_DC_DN	6/183	164/13010	0.0284106	1	0.211365	Itga6/Gpr34/Rpl4/Pik3r5/Slfn5/Entpd1	6
GO_GTPASE_REGULATOR_ACTIVITY	GO_GTPASE_REGULATOR_ACTIVITY	GO_GTPASE_REGULATOR_ACTIVITY	8/183	256/13010	0.028412	1	0.211365	Ralgapb/Arhgap29/Iqgap1/Dock2/Usp32/Ralgapa1/Nckap1l/Gnaq	8
SENGUPTA_NASOPHARYNGEAL_CARCINOMA_UP	SENGUPTA_NASOPHARYNGEAL_CARCINOMA_UP	SENGUPTA_NASOPHARYNGEAL_CARCINOMA_UP	8/183	256/13010	0.028412	1	0.211365	Inpp4a/Stat1/Scai/Ifih1/Adam22/Rassf4/Erap1/Rbfox2	8
BIOCARTA_ERAD_PATHWAY	BIOCARTA_ERAD_PATHWAY	BIOCARTA_ERAD_PATHWAY	2/183	19/13010	0.0287616	1	0.212519	Man1a2/Edem1	2
GO_ANTIGEN_PROCESSING_AND_PRESENTATION_OF_ENDOGENOUS_ANTIGEN	GO_ANTIGEN_PROCESSING_AND_PRESENTATION_OF_ENDOGENOUS_ANTIGEN	GO_ANTIGEN_PROCESSING_AND_PRESENTATION_OF_ENDOGENOUS_ANTIGEN	2/183	19/13010	0.0287616	1	0.212519	Erap1/H2-T23	2
GO_ENDOLYSOSOME	GO_ENDOLYSOSOME	GO_ENDOLYSOSOME	2/183	19/13010	0.0287616	1	0.212519	Tlr3/Tlr9	2
GO_MEMBRANE_RAFT_ORGANIZATION	GO_MEMBRANE_RAFT_ORGANIZATION	GO_MEMBRANE_RAFT_ORGANIZATION	2/183	19/13010	0.0287616	1	0.212519	Ptprc/Dock2	2
GO_NEGATIVE_REGULATION_OF_CELL_KILLING	GO_NEGATIVE_REGULATION_OF_CELL_KILLING	GO_NEGATIVE_REGULATION_OF_CELL_KILLING	2/183	19/13010	0.0287616	1	0.212519	Ptprc/H2-T23	2
GO_PHOSPHOLIPID_TRANSLOCATING_ATPASE_ACTIVITY	GO_PHOSPHOLIPID_TRANSLOCATING_ATPASE_ACTIVITY	GO_PHOSPHOLIPID_TRANSLOCATING_ATPASE_ACTIVITY	2/183	19/13010	0.0287616	1	0.212519	Abca1/Atp8b1	2
GO_POSITIVE_REGULATION_OF_T_CELL_MIGRATION	GO_POSITIVE_REGULATION_OF_T_CELL_MIGRATION	GO_POSITIVE_REGULATION_OF_T_CELL_MIGRATION	2/183	19/13010	0.0287616	1	0.212519	Adam17/Dock8	2
MCCABE_HOXC6_TARGETS_CANCER_DN	MCCABE_HOXC6_TARGETS_CANCER_DN	MCCABE_HOXC6_TARGETS_CANCER_DN	2/183	19/13010	0.0287616	1	0.212519	Mrpl52/Pak2	2
REACTOME_INTERLEUKIN_6_FAMILY_SIGNALING	REACTOME_INTERLEUKIN_6_FAMILY_SIGNALING	REACTOME_INTERLEUKIN_6_FAMILY_SIGNALING	2/183	19/13010	0.0287616	1	0.212519	Stat1/Il6ra	2
GO_RESPONSE_TO_PEPTIDE	GO_RESPONSE_TO_PEPTIDE	GO_RESPONSE_TO_PEPTIDE	11/183	407/13010	0.0290137	1	0.214221	Stat1/Tlr4/Tek/Cyfip1/Iqgap1/Pde3b/Bace1/Myo5a/Nlrp1a/Rpl23/Sp1	11
GSE22886_CTRL_VS_LPS_24H_DC_DN	GSE22886_CTRL_VS_LPS_24H_DC_DN	GSE22886_CTRL_VS_LPS_24H_DC_DN	6/183	165/13010	0.0291514	1	0.214593	Stat1/Ly75/Ifih1/Mob1a/H2-T23/Eif2ak2	6
GSE3982_MAST_CELL_VS_MAC_DN	GSE3982_MAST_CELL_VS_MAC_DN	GSE3982_MAST_CELL_VS_MAC_DN	6/183	165/13010	0.0291514	1	0.214593	Stat1/Mfsd1/Tgfbr1/Cyfip1/Itgam/Trim25	6
GSE42021_CD24HI_VS_CD24INT_TREG_THYMUS_DN	GSE42021_CD24HI_VS_CD24INT_TREG_THYMUS_DN	GSE42021_CD24HI_VS_CD24INT_TREG_THYMUS_DN	6/183	165/13010	0.0291514	1	0.214593	Stat1/Ifih1/Tlr3/Trim25/Erap1/H2-T23	6
REACTOME_INTERFERON_SIGNALING	REACTOME_INTERFERON_SIGNALING	REACTOME_INTERFERON_SIGNALING	6/183	165/13010	0.0291514	1	0.214593	Stat1/Gbp7/Ptafr/Trim25/H2-T23/Eif2ak2	6
GO_POSITIVE_REGULATION_OF_RESPONSE_TO_DNA_DAMAGE_STIMULUS	GO_POSITIVE_REGULATION_OF_RESPONSE_TO_DNA_DAMAGE_STIMULUS	GO_POSITIVE_REGULATION_OF_RESPONSE_TO_DNA_DAMAGE_STIMULUS	4/183	83/13010	0.0294727	1	0.216634	Rps3/Fam168a/Rpl26/Dtx3l	4
MODULE_289	MODULE_289	MODULE_289	4/183	83/13010	0.0294727	1	0.216634	Plcb2/Ptafr/Cx3cr1/Prkd3	4
GO_APICAL_PLASMA_MEMBRANE	GO_APICAL_PLASMA_MEMBRANE	GO_APICAL_PLASMA_MEMBRANE	7/183	211/13010	0.0296941	1	0.216892	Ddr2/Shroom4/Il6ra/Tek/Tlr9/Adam17/Atp8b1	7
GO_RESPONSE_TO_PURINE_CONTAINING_COMPOUND	GO_RESPONSE_TO_PURINE_CONTAINING_COMPOUND	GO_RESPONSE_TO_PURINE_CONTAINING_COMPOUND	5/183	123/13010	0.0298095	1	0.216892	Stat1/Tek/Ptafr/Pik3cg/Pdxp	5
HOLLERN_EMT_BREAST_TUMOR_UP	HOLLERN_EMT_BREAST_TUMOR_UP	HOLLERN_EMT_BREAST_TUMOR_UP	5/183	123/13010	0.0298095	1	0.216892	Ddr2/Gpr34/Cysltr1/Sacs/Csf1r	5
GO_TYROSINE_PHOSPHORYLATION_OF_STAT_PROTEIN	GO_TYROSINE_PHOSPHORYLATION_OF_STAT_PROTEIN	GO_TYROSINE_PHOSPHORYLATION_OF_STAT_PROTEIN	3/183	48/13010	0.0298202	1	0.216892	Il6ra/Parp14/Csf1r	3
HOFFMANN_SMALL_PRE_BII_TO_IMMATURE_B_LYMPHOCYTE_UP	HOFFMANN_SMALL_PRE_BII_TO_IMMATURE_B_LYMPHOCYTE_UP	HOFFMANN_SMALL_PRE_BII_TO_IMMATURE_B_LYMPHOCYTE_UP	3/183	48/13010	0.0298202	1	0.216892	Mecom/Sema4d/Pld4	3
KEGG_RIG_I_LIKE_RECEPTOR_SIGNALING_PATHWAY	KEGG_RIG_I_LIKE_RECEPTOR_SIGNALING_PATHWAY	KEGG_RIG_I_LIKE_RECEPTOR_SIGNALING_PATHWAY	3/183	48/13010	0.0298202	1	0.216892	Ifih1/Trim25/Tmem173	3
MARTINEZ_RESPONSE_TO_TRABECTEDIN	MARTINEZ_RESPONSE_TO_TRABECTEDIN	MARTINEZ_RESPONSE_TO_TRABECTEDIN	3/183	48/13010	0.0298202	1	0.216892	Tcf12/Lpp/Gnaq	3
PID_SHP2_PATHWAY	PID_SHP2_PATHWAY	PID_SHP2_PATHWAY	3/183	48/13010	0.0298202	1	0.216892	Stat1/Il6ra/Tek	3
ZHOU_TNF_SIGNALING_4HR	ZHOU_TNF_SIGNALING_4HR	ZHOU_TNF_SIGNALING_4HR	3/183	48/13010	0.0298202	1	0.216892	Rpl27a/Myl6/Rps23	3
GSE11961_MARGINAL_ZONE_BCELL_VS_MEMORY_BCELL_DAY40_UP	GSE11961_MARGINAL_ZONE_BCELL_VS_MEMORY_BCELL_DAY40_UP	GSE11961_MARGINAL_ZONE_BCELL_VS_MEMORY_BCELL_DAY40_UP	6/183	166/13010	0.0299048	1	0.216892	Inpp4a/Ifih1/Slc29a3/Wdfy4/Tep1/Pld4	6
GSE17721_PAM3CSK4_VS_CPG_24H_BMDC_UP	GSE17721_PAM3CSK4_VS_CPG_24H_BMDC_UP	GSE17721_PAM3CSK4_VS_CPG_24H_BMDC_UP	6/183	166/13010	0.0299048	1	0.216892	Rpl6/Edem1/Prcp/Rplp2/Eef1d/Prkd3	6
GSE21927_C26GM_VS_4T1_TUMOR_MONOCYTE_BALBC_DN	GSE21927_C26GM_VS_4T1_TUMOR_MONOCYTE_BALBC_DN	GSE21927_C26GM_VS_4T1_TUMOR_MONOCYTE_BALBC_DN	6/183	166/13010	0.0299048	1	0.216892	Man1a2/Rpl11/Rpl27a/Gcc2/Naca/Nlrp1a	6
GSE22886_IL2_VS_IL15_STIM_NKCELL_DN	GSE22886_IL2_VS_IL15_STIM_NKCELL_DN	GSE22886_IL2_VS_IL15_STIM_NKCELL_DN	6/183	166/13010	0.0299048	1	0.216892	Rpl11/Rpl28/Rps16/Naca/Rpl19/Rpl36	6
GSE2405_S_AUREUS_VS_A_PHAGOCYTOPHILUM_NEUTROPHIL_UP	GSE2405_S_AUREUS_VS_A_PHAGOCYTOPHILUM_NEUTROPHIL_UP	GSE2405_S_AUREUS_VS_A_PHAGOCYTOPHILUM_NEUTROPHIL_UP	6/183	166/13010	0.0299048	1	0.216892	Itpripl2/Wdfy4/Scamp2/Trim25/H2-T23/Tmem173	6
GSE3039_CD4_TCELL_VS_B1_BCELL_DN	GSE3039_CD4_TCELL_VS_B1_BCELL_DN	GSE3039_CD4_TCELL_VS_B1_BCELL_DN	6/183	166/13010	0.0299048	1	0.216892	Lpcat2/Pfn1/Lhfpl2/H2-T23/Mpeg1/Pik3ap1	6
GSE36888_UNTREATED_VS_IL2_TREATED_TCELL_17H_UP	GSE36888_UNTREATED_VS_IL2_TREATED_TCELL_17H_UP	GSE36888_UNTREATED_VS_IL2_TREATED_TCELL_17H_UP	6/183	166/13010	0.0299048	1	0.216892	Gpr34/Zyg11b/Prcp/Bace1/Pfdn5/Wdr7	6
GSE37534_UNTREATED_VS_ROSIGLITAZONE_TREATED_CD4_TCELL_PPARG1_AND_FOXP3_TRASDUCED_DN	GSE37534_UNTREATED_VS_ROSIGLITAZONE_TREATED_CD4_TCELL_PPARG1_AND_FOXP3_TRASDUCED_DN	GSE37534_UNTREATED_VS_ROSIGLITAZONE_TREATED_CD4_TCELL_PPARG1_AND_FOXP3_TRASDUCED_DN	6/183	166/13010	0.0299048	1	0.216892	Itga6/Tek/Flt1/Mob1a/Trim25/Eif2ak2	6
GSE7852_LN_VS_THYMUS_TCONV_UP	GSE7852_LN_VS_THYMUS_TCONV_UP	GSE7852_LN_VS_THYMUS_TCONV_UP	6/183	166/13010	0.0299048	1	0.216892	Rpl35/Itga6/Creb3l2/Rps16/Rpl37/H2-T23	6
MULLIGHAN_MLL_SIGNATURE_2_UP	MULLIGHAN_MLL_SIGNATURE_2_UP	MULLIGHAN_MLL_SIGNATURE_2_UP	10/183	358/13010	0.0300941	1	0.218104	Psd4/Mfsd1/Il6ra/Laptm5/Ptafr/Rassf4/Iqgap1/Ikzf1/Hexb/Myo1f	10
ODONNELL_TFRC_TARGETS_UP	ODONNELL_TFRC_TARGETS_UP	ODONNELL_TFRC_TARGETS_UP	8/183	259/13010	0.0301568	1	0.218398	Tor1aip2/Prkaa2/Ptafr/Itgam/Naca/Cx3cr1/Abcc3/Mpeg1	8
GRAESSMANN_APOPTOSIS_BY_SERUM_DEPRIVATION_UP	GRAESSMANN_APOPTOSIS_BY_SERUM_DEPRIVATION_UP	GRAESSMANN_APOPTOSIS_BY_SERUM_DEPRIVATION_UP	12/183	462/13010	0.0301953	1	0.218516	Stat1/Rpl35/Ly75/Ifih1/Mfsd1/Tlr3/Vwa5a/Trim25/Erap1/Pfdn5/Parp14/Eif2ak2	12
P53_DN.V2_UP	P53_DN.V2_UP	P53_DN.V2_UP	4/183	84/13010	0.0306177	1	0.220053	Inpp5d/Il1rapl1/Ikzf1/Nckap1l	4
SWEET_KRAS_ONCOGENIC_SIGNATURE	SWEET_KRAS_ONCOGENIC_SIGNATURE	SWEET_KRAS_ONCOGENIC_SIGNATURE	4/183	84/13010	0.0306177	1	0.220053	Rpl6/Itgam/Eef1d/Rpl8	4
GSE20715_WT_VS_TLR4_KO_48H_OZONE_LUNG_UP	GSE20715_WT_VS_TLR4_KO_48H_OZONE_LUNG_UP	GSE20715_WT_VS_TLR4_KO_48H_OZONE_LUNG_UP	6/183	167/13010	0.0306709	1	0.220053	Fam129a/Atrn/Mecom/Lims1/Tcf12/Cast	6
GSE22140_GERMFREE_VS_SPF_ARTHRITIC_MOUSE_CD4_TCELL_DN	GSE22140_GERMFREE_VS_SPF_ARTHRITIC_MOUSE_CD4_TCELL_DN	GSE22140_GERMFREE_VS_SPF_ARTHRITIC_MOUSE_CD4_TCELL_DN	6/183	167/13010	0.0306709	1	0.220053	Inpp5d/Edem1/Prcp/Rpl37/H2-T23/Wdr7	6
GSE25088_WT_VS_STAT6_KO_MACROPHAGE_UP	GSE25088_WT_VS_STAT6_KO_MACROPHAGE_UP	GSE25088_WT_VS_STAT6_KO_MACROPHAGE_UP	6/183	167/13010	0.0306709	1	0.220053	Atrn/Rps12/Rpl4/Rps23/Rps10/Rpl10a	6
GSE360_DC_VS_MAC_DN	GSE360_DC_VS_MAC_DN	GSE360_DC_VS_MAC_DN	6/183	167/13010	0.0306709	1	0.220053	Rps6/Naca/Rps26/Rpl23/Myo1f/Atp8b1	6
GSE46606_IRF4HIGH_VS_IRF4MID_CD40L_IL2_IL5_DAY3_STIMULATED_BCELL_DN	GSE46606_IRF4HIGH_VS_IRF4MID_CD40L_IL2_IL5_DAY3_STIMULATED_BCELL_DN	GSE46606_IRF4HIGH_VS_IRF4MID_CD40L_IL2_IL5_DAY3_STIMULATED_BCELL_DN	6/183	167/13010	0.0306709	1	0.220053	Stat1/Htt/Trim56/Tlr3/Vwa5a/Synj1	6
MODULE_63	MODULE_63	MODULE_63	6/183	167/13010	0.0306709	1	0.220053	Ddr2/Il6ra/Tgfbr1/Tek/Itgam/Sema4d	6
CCAWYNNGAAR_UNKNOWN	CCAWYNNGAAR_UNKNOWN	CCAWYNNGAAR_UNKNOWN	5/183	124/13010	0.030721	1	0.220053	Ctnnd1/Mecom/Znrf2/Prcp/Rnf213	5
GO_CELL_CELL_JUNCTION_ORGANIZATION	GO_CELL_CELL_JUNCTION_ORGANIZATION	GO_CELL_CELL_JUNCTION_ORGANIZATION	5/183	124/13010	0.030721	1	0.220053	Ctnnd1/Tgfbr1/Tjp1/Heg1/Csf1r	5
GSE19888_ADENOSINE_A3R_INH_VS_INH_PRETREAT_AND_ACT_WITH_TCELL_MEMBRANES_MAST_CELL_DN	GSE19888_ADENOSINE_A3R_INH_VS_INH_PRETREAT_AND_ACT_WITH_TCELL_MEMBRANES_MAST_CELL_DN	GSE19888_ADENOSINE_A3R_INH_VS_INH_PRETREAT_AND_ACT_WITH_TCELL_MEMBRANES_MAST_CELL_DN	5/183	124/13010	0.030721	1	0.220053	Dnajc16/Bicd1/Iqgap1/Rpl27a/H2-T23	5
GSE3720_LPS_VS_PMA_STIM_VD2_GAMMADELTA_TCELL_DN	GSE3720_LPS_VS_PMA_STIM_VD2_GAMMADELTA_TCELL_DN	GSE3720_LPS_VS_PMA_STIM_VD2_GAMMADELTA_TCELL_DN	5/183	124/13010	0.030721	1	0.220053	Gabrb2/Nlrp1a/Pld4/Cyyr1/Cep192	5
MORF_DMPK	MORF_DMPK	MORF_DMPK	5/183	124/13010	0.030721	1	0.220053	Man1a2/Clcn3/Stag1/Gabrb2/Atp8b1	5
PID_PDGFRB_PATHWAY	PID_PDGFRB_PATHWAY	PID_PDGFRB_PATHWAY	5/183	124/13010	0.030721	1	0.220053	Stat1/Iqgap1/Pik3r5/Pik3cg/Eif2ak2	5
GO_APICAL_PART_OF_CELL	GO_APICAL_PART_OF_CELL	GO_APICAL_PART_OF_CELL	8/183	260/13010	0.0307545	1	0.220133	Ddr2/Shroom4/Il6ra/Tek/Tjp1/Tlr9/Adam17/Atp8b1	8
GO_NEGATIVE_REGULATION_OF_HYDROLASE_ACTIVITY	GO_NEGATIVE_REGULATION_OF_HYDROLASE_ACTIVITY	GO_NEGATIVE_REGULATION_OF_HYDROLASE_ACTIVITY	9/183	310/13010	0.0313081	1	0.221818	Bicd1/Iqgap1/Tlr9/Sema4d/Cast/Naip2/Nckap1l/Pak2/Cep192	9
GO_ACTIN_CYTOSKELETON	GO_ACTIN_CYTOSKELETON	GO_ACTIN_CYTOSKELETON	11/183	412/13010	0.0313177	1	0.221818	Ddr2/Shroom4/Tek/Flt1/Tjp1/Iqgap1/Myl6/Myo5a/Adam17/Pdxp/Myo1f	11
GNF2_MCL1	GNF2_MCL1	GNF2_MCL1	3/183	49/13010	0.0314453	1	0.221818	Plcb2/Mfsd1/Naip2	3
GO_POSITIVE_REGULATION_OF_REGULATED_SECRETORY_PATHWAY	GO_POSITIVE_REGULATION_OF_REGULATED_SECRETORY_PATHWAY	GO_POSITIVE_REGULATION_OF_REGULATED_SECRETORY_PATHWAY	3/183	49/13010	0.0314453	1	0.221818	Ptafr/Itgam/H2-T23	3
MODULE_277	MODULE_277	MODULE_277	3/183	49/13010	0.0314453	1	0.221818	Smad5/Sp1/Pak2	3
TENEDINI_MEGAKARYOCYTE_MARKERS	TENEDINI_MEGAKARYOCYTE_MARKERS	TENEDINI_MEGAKARYOCYTE_MARKERS	3/183	49/13010	0.0314453	1	0.221818	Stat1/Mecom/Il6ra	3
GSE10239_KLRG1INT_VS_KLRG1HIGH_EFF_CD8_TCELL_DN	GSE10239_KLRG1INT_VS_KLRG1HIGH_EFF_CD8_TCELL_DN	GSE10239_KLRG1INT_VS_KLRG1HIGH_EFF_CD8_TCELL_DN	6/183	168/13010	0.0314498	1	0.221818	Itga6/Zyg11b/Mob1a/Itga1/Csf1r/Wdr7	6
GSE17721_LPS_VS_POLYIC_8H_BMDC_DN	GSE17721_LPS_VS_POLYIC_8H_BMDC_DN	GSE17721_LPS_VS_POLYIC_8H_BMDC_DN	6/183	168/13010	0.0314498	1	0.221818	Man1a2/Tlr4/Iqgap1/Scamp2/Rpsa/Myo1f	6
GSE22313_HEALTHY_VS_SLE_MOUSE_CD4_TCELL_DN	GSE22313_HEALTHY_VS_SLE_MOUSE_CD4_TCELL_DN	GSE22313_HEALTHY_VS_SLE_MOUSE_CD4_TCELL_DN	6/183	168/13010	0.0314498	1	0.221818	Inpp4a/Gpr34/Tmem119/Fam168a/Naip2/Tmem173	6
GSE36009_WT_VS_NLRP10_KO_DC_LPS_STIM_DN	GSE36009_WT_VS_NLRP10_KO_DC_LPS_STIM_DN	GSE36009_WT_VS_NLRP10_KO_DC_LPS_STIM_DN	6/183	168/13010	0.0314498	1	0.221818	Man1a2/Zkscan1/Rpl13a/Ptprb/Rpl13/Myo5a	6
GSE37301_PRO_BCELL_VS_RAG2_KO_NK_CELL_DN	GSE37301_PRO_BCELL_VS_RAG2_KO_NK_CELL_DN	GSE37301_PRO_BCELL_VS_RAG2_KO_NK_CELL_DN	6/183	168/13010	0.0314498	1	0.221818	Inpp4a/Inpp5d/Tgfbr1/Vwa5a/Tmem173/Entpd1	6
GSE3982_CENT_MEMORY_CD4_TCELL_VS_TH2_UP	GSE3982_CENT_MEMORY_CD4_TCELL_VS_TH2_UP	GSE3982_CENT_MEMORY_CD4_TCELL_VS_TH2_UP	6/183	168/13010	0.0314498	1	0.221818	Ly75/Naca/Nlrp1a/Usp32/Cast/H2-T23	6
GSE15659_CD45RA_NEG_CD4_TCELL_VS_ACTIVATED_TREG_UP	GSE15659_CD45RA_NEG_CD4_TCELL_VS_ACTIVATED_TREG_UP	GSE15659_CD45RA_NEG_CD4_TCELL_VS_ACTIVATED_TREG_UP	5/183	125/13010	0.0316499	1	0.221818	Arhgap29/Cpne3/Cyfip1/Eef1d/Eif2ak2	5
GSE6269_FLU_VS_STREP_PNEUMO_INF_PBMC_DN	GSE6269_FLU_VS_STREP_PNEUMO_INF_PBMC_DN	GSE6269_FLU_VS_STREP_PNEUMO_INF_PBMC_DN	5/183	125/13010	0.0316499	1	0.221818	Atrn/Mecom/Cpne3/Rpl4/Rpl17	5
GO_ACTIVATION_OF_PHOSPHOLIPASE_C_ACTIVITY	GO_ACTIVATION_OF_PHOSPHOLIPASE_C_ACTIVITY	GO_ACTIVATION_OF_PHOSPHOLIPASE_C_ACTIVITY	2/183	20/13010	0.0316666	1	0.221818	Plcb2/Gnaq	2
GO_DENDRITIC_CELL_MIGRATION	GO_DENDRITIC_CELL_MIGRATION	GO_DENDRITIC_CELL_MIGRATION	2/183	20/13010	0.0316666	1	0.221818	Pik3cg/Dock8	2
GO_PHOSPHATIDYLINOSITOL_BISPHOSPHATE_PHOSPHATASE_ACTIVITY	GO_PHOSPHATIDYLINOSITOL_BISPHOSPHATE_PHOSPHATASE_ACTIVITY	GO_PHOSPHATIDYLINOSITOL_BISPHOSPHATE_PHOSPHATASE_ACTIVITY	2/183	20/13010	0.0316666	1	0.221818	Inpp4a/Synj1	2
GO_POSITIVE_REGULATION_OF_INTERLEUKIN_10_PRODUCTION	GO_POSITIVE_REGULATION_OF_INTERLEUKIN_10_PRODUCTION	GO_POSITIVE_REGULATION_OF_INTERLEUKIN_10_PRODUCTION	2/183	20/13010	0.0316666	1	0.221818	Tlr4/Tlr9	2
GO_POSITIVE_REGULATION_OF_INTERLEUKIN_1_SECRETION	GO_POSITIVE_REGULATION_OF_INTERLEUKIN_1_SECRETION	GO_POSITIVE_REGULATION_OF_INTERLEUKIN_1_SECRETION	2/183	20/13010	0.0316666	1	0.221818	Tlr4/Nlrp1a	2
GO_POSITIVE_REGULATION_OF_MACROPHAGE_ACTIVATION	GO_POSITIVE_REGULATION_OF_MACROPHAGE_ACTIVATION	GO_POSITIVE_REGULATION_OF_MACROPHAGE_ACTIVATION	2/183	20/13010	0.0316666	1	0.221818	Tlr4/Itgam	2
GO_POSITIVE_REGULATION_OF_NATURAL_KILLER_CELL_ACTIVATION	GO_POSITIVE_REGULATION_OF_NATURAL_KILLER_CELL_ACTIVATION	GO_POSITIVE_REGULATION_OF_NATURAL_KILLER_CELL_ACTIVATION	2/183	20/13010	0.0316666	1	0.221818	Il6ra/H2-T23	2
GO_POSITIVE_REGULATION_OF_T_CELL_MEDIATED_CYTOTOXICITY	GO_POSITIVE_REGULATION_OF_T_CELL_MEDIATED_CYTOTOXICITY	GO_POSITIVE_REGULATION_OF_T_CELL_MEDIATED_CYTOTOXICITY	2/183	20/13010	0.0316666	1	0.221818	Ptprc/H2-T23	2
GO_PROTEIN_DEMANNOSYLATION	GO_PROTEIN_DEMANNOSYLATION	GO_PROTEIN_DEMANNOSYLATION	2/183	20/13010	0.0316666	1	0.221818	Man1a2/Edem1	2
GO_REGULATION_OF_ESTABLISHMENT_OR_MAINTENANCE_OF_CELL_POLARITY	GO_REGULATION_OF_ESTABLISHMENT_OR_MAINTENANCE_OF_CELL_POLARITY	GO_REGULATION_OF_ESTABLISHMENT_OR_MAINTENANCE_OF_CELL_POLARITY	2/183	20/13010	0.0316666	1	0.221818	Tek/Dock8	2
GO_REGULATION_OF_RESPONSE_TO_INTERFERON_GAMMA	GO_REGULATION_OF_RESPONSE_TO_INTERFERON_GAMMA	GO_REGULATION_OF_RESPONSE_TO_INTERFERON_GAMMA	2/183	20/13010	0.0316666	1	0.221818	Stat1/Parp14	2
IIZUKA_LIVER_CANCER_PROGRESSION_L0_L1_DN	IIZUKA_LIVER_CANCER_PROGRESSION_L0_L1_DN	IIZUKA_LIVER_CANCER_PROGRESSION_L0_L1_DN	2/183	20/13010	0.0316666	1	0.221818	Prcp/H2-T23	2
REACTOME_GROWTH_HORMONE_RECEPTOR_SIGNALING	REACTOME_GROWTH_HORMONE_RECEPTOR_SIGNALING	REACTOME_GROWTH_HORMONE_RECEPTOR_SIGNALING	2/183	20/13010	0.0316666	1	0.221818	Stat1/Adam17	2
REACTOME_SEMA4D_INDUCED_CELL_MIGRATION_AND_GROWTH_CONE_COLLAPSE	REACTOME_SEMA4D_INDUCED_CELL_MIGRATION_AND_GROWTH_CONE_COLLAPSE	REACTOME_SEMA4D_INDUCED_CELL_MIGRATION_AND_GROWTH_CONE_COLLAPSE	2/183	20/13010	0.0316666	1	0.221818	Myl6/Sema4d	2
REACTOME_SIGNALING_BY_HIPPO	REACTOME_SIGNALING_BY_HIPPO	REACTOME_SIGNALING_BY_HIPPO	2/183	20/13010	0.0316666	1	0.221818	Mob1a/Tjp1	2
WANG_IMMORTALIZED_BY_HOXA9_AND_MEIS1_UP	WANG_IMMORTALIZED_BY_HOXA9_AND_MEIS1_UP	WANG_IMMORTALIZED_BY_HOXA9_AND_MEIS1_UP	2/183	20/13010	0.0316666	1	0.221818	Ctnnd1/Tlr4	2
GO_PHOSPHATIDYLINOSITOL_METABOLIC_PROCESS	GO_PHOSPHATIDYLINOSITOL_METABOLIC_PROCESS	GO_PHOSPHATIDYLINOSITOL_METABOLIC_PROCESS	4/183	85/13010	0.0317887	1	0.222515	Inpp5d/Pik3cg/Synj1/Csf1r	4
GSE37533_PPARG1_FOXP3_VS_PPARG2_FOXP3_TRANSDUCED_CD4_TCELL_PIOGLITAZONE_TREATED_DN	GSE37533_PPARG1_FOXP3_VS_PPARG2_FOXP3_TRANSDUCED_CD4_TCELL_PIOGLITAZONE_TREATED_DN	GSE37533_PPARG1_FOXP3_VS_PPARG2_FOXP3_TRANSDUCED_CD4_TCELL_PIOGLITAZONE_TREATED_DN	6/183	169/13010	0.0322416	1	0.224725	Stat1/Ifih1/Atp2a2/Tlr3/H2-T23/Eif2ak2	6
GSE3982_CTRL_VS_PMA_STIM_EOSINOPHIL_UP	GSE3982_CTRL_VS_PMA_STIM_EOSINOPHIL_UP	GSE3982_CTRL_VS_PMA_STIM_EOSINOPHIL_UP	6/183	169/13010	0.0322416	1	0.224725	Prkaa2/Cyfip1/Prcp/Lims1/Clcn3/Myo1f	6
GSE3982_MAC_VS_BCELL_UP	GSE3982_MAC_VS_BCELL_UP	GSE3982_MAC_VS_BCELL_UP	6/183	169/13010	0.0322416	1	0.224725	Tlr4/Flt1/Rassf4/Cyfip1/Abcc3/Lpp	6
GSE45365_NK_CELL_VS_CD11B_DC_MCMV_INFECTION_DN	GSE45365_NK_CELL_VS_CD11B_DC_MCMV_INFECTION_DN	GSE45365_NK_CELL_VS_CD11B_DC_MCMV_INFECTION_DN	6/183	169/13010	0.0322416	1	0.224725	Lims1/Slc29a3/Myo1f/Wdr7/Unc93b1/Dock8	6
GSE7764_IL15_TREATED_VS_CTRL_NK_CELL_24H_DN	GSE7764_IL15_TREATED_VS_CTRL_NK_CELL_24H_DN	GSE7764_IL15_TREATED_VS_CTRL_NK_CELL_24H_DN	6/183	169/13010	0.0322416	1	0.224725	Ifih1/Abca1/Zyg11b/Creb3l2/Cx3cr1/Mpeg1	6
MORF_PTPRB	MORF_PTPRB	MORF_PTPRB	6/183	169/13010	0.0322416	1	0.224725	Adam22/Bicd1/Ptprb/Clcn3/Gabrb2/Atp8b1	6
GO_PHOSPHATASE_ACTIVITY	GO_PHOSPHATASE_ACTIVITY	GO_PHOSPHATASE_ACTIVITY	7/183	215/13010	0.0324072	1	0.22556	Inpp4a/Inpp5d/Ptprc/Ptprb/Ssh2/Pdxp/Synj1	7
WALLACE_PROSTATE_CANCER_RACE_UP	WALLACE_PROSTATE_CANCER_RACE_UP	WALLACE_PROSTATE_CANCER_RACE_UP	7/183	215/13010	0.0324072	1	0.22556	Stat1/Ptprc/Laptm5/Nlrp1a/Erap1/Nckap1l/H2-T23	7
ZHANG_BREAST_CANCER_PROGENITORS_DN	ZHANG_BREAST_CANCER_PROGENITORS_DN	ZHANG_BREAST_CANCER_PROGENITORS_DN	5/183	126/13010	0.0325963	1	0.226716	Ddr2/Ptprb/Cast/Synj1/Csf1r	5
GO_POSITIVE_REGULATION_OF_SUPRAMOLECULAR_FIBER_ORGANIZATION	GO_POSITIVE_REGULATION_OF_SUPRAMOLECULAR_FIBER_ORGANIZATION	GO_POSITIVE_REGULATION_OF_SUPRAMOLECULAR_FIBER_ORGANIZATION	6/183	170/13010	0.0330462	1	0.228713	Tgfbr1/Cyfip1/Rps3/Pfn1/Pdxp/Nckap1l	6
GSE17721_4H_VS_24H_POLYIC_BMDC_UP	GSE17721_4H_VS_24H_POLYIC_BMDC_UP	GSE17721_4H_VS_24H_POLYIC_BMDC_UP	6/183	170/13010	0.0330462	1	0.228713	Ptbp3/Rps16/Eef1d/Nckap1l/Rps10/Rpl36	6
GSE36888_STAT5_AB_KNOCKIN_VS_WT_TCELL_IL2_TREATED_17H_DN	GSE36888_STAT5_AB_KNOCKIN_VS_WT_TCELL_IL2_TREATED_17H_DN	GSE36888_STAT5_AB_KNOCKIN_VS_WT_TCELL_IL2_TREATED_17H_DN	6/183	170/13010	0.0330462	1	0.228713	Arhgap29/Tlr4/Itgam/Ncoa1/Sp1/Pak2	6
GSE40274_FOXP3_VS_FOXP3_AND_IRF4_TRANSDUCED_ACTIVATED_CD4_TCELL_UP	GSE40274_FOXP3_VS_FOXP3_AND_IRF4_TRANSDUCED_ACTIVATED_CD4_TCELL_UP	GSE40274_FOXP3_VS_FOXP3_AND_IRF4_TRANSDUCED_ACTIVATED_CD4_TCELL_UP	6/183	170/13010	0.0330462	1	0.228713	Fam129a/Gpr34/Il6ra/Creb3l2/Cyfip1/Tmem173	6
GSE42021_TREG_VS_TCONV_PLN_UP	GSE42021_TREG_VS_TCONV_PLN_UP	GSE42021_TREG_VS_TCONV_PLN_UP	6/183	170/13010	0.0330462	1	0.228713	Stat1/Ifih1/Tlr3/Heg1/H2-T23/Eif2ak2	6
GSE5542_UNTREATED_VS_IFNA_AND_IFNG_TREATED_EPITHELIAL_CELLS_6H_DN	GSE5542_UNTREATED_VS_IFNA_AND_IFNG_TREATED_EPITHELIAL_CELLS_6H_DN	GSE5542_UNTREATED_VS_IFNA_AND_IFNG_TREATED_EPITHELIAL_CELLS_6H_DN	6/183	170/13010	0.0330462	1	0.228713	Tcf12/Myo5a/Pik3cg/Heatr5a/Heg1/Pik3ap1	6
GSE8921_UNSTIM_VS_TLR1_2_STIM_MONOCYTE_24H_UP	GSE8921_UNSTIM_VS_TLR1_2_STIM_MONOCYTE_24H_UP	GSE8921_UNSTIM_VS_TLR1_2_STIM_MONOCYTE_24H_UP	6/183	170/13010	0.0330462	1	0.228713	Ptprc/Adam22/Dtx3l/Rpl17/Gnaq/Pik3ap1	6
HOSHIDA_LIVER_CANCER_SUBCLASS_S1	HOSHIDA_LIVER_CANCER_SUBCLASS_S1	HOSHIDA_LIVER_CANCER_SUBCLASS_S1	7/183	216/13010	0.0331105	1	0.228874	Ptprc/Ddr2/Laptm5/Cyfip1/Iqgap1/Pfn1/Lhfpl2	7
MARIADASON_REGULATED_BY_HISTONE_ACETYLATION_UP	MARIADASON_REGULATED_BY_HISTONE_ACETYLATION_UP	MARIADASON_REGULATED_BY_HISTONE_ACETYLATION_UP	3/183	50/13010	0.0331161	1	0.228874	Ctnnd1/Ncoa1/Synj1	3
GSE13484_12H_VS_3H_YF17D_VACCINE_STIM_PBMC_UP	GSE13484_12H_VS_3H_YF17D_VACCINE_STIM_PBMC_UP	GSE13484_12H_VS_3H_YF17D_VACCINE_STIM_PBMC_UP	6/183	171/13010	0.0338638	1	0.232733	Rassf4/Smad5/Lhfpl2/Lpp/Myo1f/Cep192	6
GSE20366_CD103_KLRG1_DP_VS_DN_TREG_DN	GSE20366_CD103_KLRG1_DP_VS_DN_TREG_DN	GSE20366_CD103_KLRG1_DP_VS_DN_TREG_DN	6/183	171/13010	0.0338638	1	0.232733	Nbea/Rassf4/Dmxl2/Myo1f/H2-T23/Gnaq	6
GSE22886_NAIVE_CD4_TCELL_VS_48H_ACT_TH1_UP	GSE22886_NAIVE_CD4_TCELL_VS_48H_ACT_TH1_UP	GSE22886_NAIVE_CD4_TCELL_VS_48H_ACT_TH1_UP	6/183	171/13010	0.0338638	1	0.232733	Rps6/Syf2/Nlrp1a/H2-T23/Prkd3/Fau	6
GSE25123_CTRL_VS_IL4_STIM_MACROPHAGE_UP	GSE25123_CTRL_VS_IL4_STIM_MACROPHAGE_UP	GSE25123_CTRL_VS_IL4_STIM_MACROPHAGE_UP	6/183	171/13010	0.0338638	1	0.232733	Rassf4/Myl6/Pik3r5/Trim25/Hexb/Nckap1l	6
GSE2770_IL12_ACT_VS_ACT_CD4_TCELL_2H_DN	GSE2770_IL12_ACT_VS_ACT_CD4_TCELL_2H_DN	GSE2770_IL12_ACT_VS_ACT_CD4_TCELL_2H_DN	6/183	171/13010	0.0338638	1	0.232733	Ctnnd1/Itpripl2/Pik3r5/Adam17/Osbpl11/Heg1	6
GSE40274_FOXP3_VS_FOXP3_AND_SATB1_TRANSDUCED_ACTIVATED_CD4_TCELL_DN	GSE40274_FOXP3_VS_FOXP3_AND_SATB1_TRANSDUCED_ACTIVATED_CD4_TCELL_DN	GSE40274_FOXP3_VS_FOXP3_AND_SATB1_TRANSDUCED_ACTIVATED_CD4_TCELL_DN	6/183	171/13010	0.0338638	1	0.232733	Il6ra/Tgfbr1/Itgam/Slfn5/Smad5/Parp14	6
GSE40277_GATA1_AND_SATB1_TRANSDUCED_VS_CTRL_CD4_TCELL_UP	GSE40277_GATA1_AND_SATB1_TRANSDUCED_VS_CTRL_CD4_TCELL_UP	GSE40277_GATA1_AND_SATB1_TRANSDUCED_VS_CTRL_CD4_TCELL_UP	6/183	171/13010	0.0338638	1	0.232733	Mfsd1/Il6ra/Cyfip1/Rpsa/Myo1f/Entpd1	6
GSE5503_MLN_DC_VS_PLN_DC_ACTIVATED_ALLOGENIC_TCELL_DN	GSE5503_MLN_DC_VS_PLN_DC_ACTIVATED_ALLOGENIC_TCELL_DN	GSE5503_MLN_DC_VS_PLN_DC_ACTIVATED_ALLOGENIC_TCELL_DN	6/183	171/13010	0.0338638	1	0.232733	Clcn3/Trim25/Sema4d/Parp14/Tmem173/Pik3ap1	6
GO_VASCULAR_ENDOTHELIAL_GROWTH_FACTOR_RECEPTOR_SIGNALING_PATHWAY	GO_VASCULAR_ENDOTHELIAL_GROWTH_FACTOR_RECEPTOR_SIGNALING_PATHWAY	GO_VASCULAR_ENDOTHELIAL_GROWTH_FACTOR_RECEPTOR_SIGNALING_PATHWAY	4/183	87/13010	0.0342089	1	0.234154	Flt1/Cyfip1/Nckap1l/Pak2	4
GSE26495_PD1HIGH_VS_PD1LOW_CD8_TCELL_DN	GSE26495_PD1HIGH_VS_PD1LOW_CD8_TCELL_DN	GSE26495_PD1HIGH_VS_PD1LOW_CD8_TCELL_DN	5/183	128/13010	0.0345417	1	0.234154	Tlr4/Rassf4/Itgam/Lpp/Pik3ap1	5
BOGNI_TREATMENT_RELATED_MYELOID_LEUKEMIA_UP	BOGNI_TREATMENT_RELATED_MYELOID_LEUKEMIA_UP	BOGNI_TREATMENT_RELATED_MYELOID_LEUKEMIA_UP	2/183	21/13010	0.0346818	1	0.234154	Rpl11/Rpl17	2
GO_ERYTHROCYTE_DEVELOPMENT	GO_ERYTHROCYTE_DEVELOPMENT	GO_ERYTHROCYTE_DEVELOPMENT	2/183	21/13010	0.0346818	1	0.234154	Ptbp3/Nckap1l	2
GO_INOSITOL_TRISPHOSPHATE_BIOSYNTHETIC_PROCESS	GO_INOSITOL_TRISPHOSPHATE_BIOSYNTHETIC_PROCESS	GO_INOSITOL_TRISPHOSPHATE_BIOSYNTHETIC_PROCESS	2/183	21/13010	0.0346818	1	0.234154	Plcb2/Ptafr	2
GO_LAMELLIPODIUM_MEMBRANE	GO_LAMELLIPODIUM_MEMBRANE	GO_LAMELLIPODIUM_MEMBRANE	2/183	21/13010	0.0346818	1	0.234154	Pdxp/Dock8	2
GO_MATING_BEHAVIOR	GO_MATING_BEHAVIOR	GO_MATING_BEHAVIOR	2/183	21/13010	0.0346818	1	0.234154	Hexb/Ncoa1	2
GO_MODIFICATION_OF_SYNAPTIC_STRUCTURE	GO_MODIFICATION_OF_SYNAPTIC_STRUCTURE	GO_MODIFICATION_OF_SYNAPTIC_STRUCTURE	2/183	21/13010	0.0346818	1	0.234154	Cyfip1/Pfn1	2
GO_OSTEOBLAST_PROLIFERATION	GO_OSTEOBLAST_PROLIFERATION	GO_OSTEOBLAST_PROLIFERATION	2/183	21/13010	0.0346818	1	0.234154	Tmem119/Eif2ak2	2
GO_RENAL_SYSTEM_VASCULATURE_DEVELOPMENT	GO_RENAL_SYSTEM_VASCULATURE_DEVELOPMENT	GO_RENAL_SYSTEM_VASCULATURE_DEVELOPMENT	2/183	21/13010	0.0346818	1	0.234154	Il6ra/Tek	2
KEGG_PRIMARY_IMMUNODEFICIENCY	KEGG_PRIMARY_IMMUNODEFICIENCY	KEGG_PRIMARY_IMMUNODEFICIENCY	2/183	21/13010	0.0346818	1	0.234154	Ptprc/Btk	2
MODULE_489	MODULE_489	MODULE_489	2/183	21/13010	0.0346818	1	0.234154	Itgam/Clcn3	2
REACTOME_RHO_GTPASES_ACTIVATE_PAKS	REACTOME_RHO_GTPASES_ACTIVATE_PAKS	REACTOME_RHO_GTPASES_ACTIVATE_PAKS	2/183	21/13010	0.0346818	1	0.234154	Myl6/Pak2	2
REACTOME_TRAF6_MEDIATED_NF_KB_ACTIVATION	REACTOME_TRAF6_MEDIATED_NF_KB_ACTIVATION	REACTOME_TRAF6_MEDIATED_NF_KB_ACTIVATION	2/183	21/13010	0.0346818	1	0.234154	Ifih1/Trim25	2
ALONSO_METASTASIS_UP	ALONSO_METASTASIS_UP	ALONSO_METASTASIS_UP	6/183	172/13010	0.0346943	1	0.234154	Cx3cr1/Pfn1/Lhfpl2/Eif3h/Rps10/Rpl10a	6
GO_JNK_CASCADE	GO_JNK_CASCADE	GO_JNK_CASCADE	6/183	172/13010	0.0346943	1	0.234154	Mecom/Tlr4/Rps3/Tlr3/Tlr9/Pja2	6
GSE19888_CTRL_VS_TCELL_MEMBRANES_ACT_MAST_CELL_PRETREAT_A3R_INH_UP	GSE19888_CTRL_VS_TCELL_MEMBRANES_ACT_MAST_CELL_PRETREAT_A3R_INH_UP	GSE19888_CTRL_VS_TCELL_MEMBRANES_ACT_MAST_CELL_PRETREAT_A3R_INH_UP	6/183	172/13010	0.0346943	1	0.234154	Atrn/Gpr34/Rps3/Abca9/Hexb/Csf1r	6
GSE20715_WT_VS_TLR4_KO_24H_OZONE_LUNG_UP	GSE20715_WT_VS_TLR4_KO_24H_OZONE_LUNG_UP	GSE20715_WT_VS_TLR4_KO_24H_OZONE_LUNG_UP	6/183	172/13010	0.0346943	1	0.234154	Il1rl2/Tor1aip2/Rpl11/Tmem119/Iqgap1/Erap1	6
GSE30083_SP2_VS_SP4_THYMOCYTE_DN	GSE30083_SP2_VS_SP4_THYMOCYTE_DN	GSE30083_SP2_VS_SP4_THYMOCYTE_DN	6/183	172/13010	0.0346943	1	0.234154	Fam129a/Ly75/Itga6/Pde3b/H2-T23/Mpeg1	6
GSE360_L_DONOVANI_VS_B_MALAYI_LOW_DOSE_MAC_UP	GSE360_L_DONOVANI_VS_B_MALAYI_LOW_DOSE_MAC_UP	GSE360_L_DONOVANI_VS_B_MALAYI_LOW_DOSE_MAC_UP	6/183	172/13010	0.0346943	1	0.234154	Myl6/Dmxl2/Gabrb2/Pfn1/Ncoa1/Lpp	6
GSE37416_0H_VS_24H_F_TULARENSIS_LVS_NEUTROPHIL_UP	GSE37416_0H_VS_24H_F_TULARENSIS_LVS_NEUTROPHIL_UP	GSE37416_0H_VS_24H_F_TULARENSIS_LVS_NEUTROPHIL_UP	6/183	172/13010	0.0346943	1	0.234154	Inpp4a/Il6ra/Prcp/Lpcat2/Cx3cr1/Usp32	6
GSE8621_UNSTIM_VS_LPS_PRIMED_UNSTIM_MACROPHAGE_DN	GSE8621_UNSTIM_VS_LPS_PRIMED_UNSTIM_MACROPHAGE_DN	GSE8621_UNSTIM_VS_LPS_PRIMED_UNSTIM_MACROPHAGE_DN	6/183	172/13010	0.0346943	1	0.234154	Ppip5k1/Rpl13/Stag1/Cx3cr1/Osbpl11/Synj1	6
RAF_UP.V1_UP	RAF_UP.V1_UP	RAF_UP.V1_UP	6/183	172/13010	0.0346943	1	0.234154	Itga6/Creb3l2/Abcc3/Erap1/Cast/Heg1	6
GO_NEGATIVE_REGULATION_OF_IMMUNE_SYSTEM_PROCESS	GO_NEGATIVE_REGULATION_OF_IMMUNE_SYSTEM_PROCESS	GO_NEGATIVE_REGULATION_OF_IMMUNE_SYSTEM_PROCESS	9/183	316/13010	0.0347525	1	0.234154	Inpp5d/Ptprc/Btk/Tlr4/Tlr3/Tlr9/Parp14/Gabpa/H2-T23	9
DEMAGALHAES_AGING_UP	DEMAGALHAES_AGING_UP	DEMAGALHAES_AGING_UP	3/183	51/13010	0.0348324	1	0.234154	Laptm5/Rnf213/Mpeg1	3
GO_CYTOPLASMIC_PATTERN_RECOGNITION_RECEPTOR_SIGNALING_PATHWAY	GO_CYTOPLASMIC_PATTERN_RECOGNITION_RECEPTOR_SIGNALING_PATHWAY	GO_CYTOPLASMIC_PATTERN_RECOGNITION_RECEPTOR_SIGNALING_PATHWAY	3/183	51/13010	0.0348324	1	0.234154	Ifih1/Tlr4/Tmem173	3
GO_GLOMERULUS_DEVELOPMENT	GO_GLOMERULUS_DEVELOPMENT	GO_GLOMERULUS_DEVELOPMENT	3/183	51/13010	0.0348324	1	0.234154	Il6ra/Tek/Iqgap1	3
GO_REGULATION_OF_DEFENSE_RESPONSE_TO_VIRUS	GO_REGULATION_OF_DEFENSE_RESPONSE_TO_VIRUS	GO_REGULATION_OF_DEFENSE_RESPONSE_TO_VIRUS	3/183	51/13010	0.0348324	1	0.234154	Stat1/Dtx3l/Tmem173	3
GO_REGULATION_OF_LIPID_KINASE_ACTIVITY	GO_REGULATION_OF_LIPID_KINASE_ACTIVITY	GO_REGULATION_OF_LIPID_KINASE_ACTIVITY	3/183	51/13010	0.0348324	1	0.234154	Tek/Flt1/Pik3r5	3
MODULE_430	MODULE_430	MODULE_430	3/183	51/13010	0.0348324	1	0.234154	Inpp5d/Dock2/Cep192	3
PID_RAC1_PATHWAY	PID_RAC1_PATHWAY	PID_RAC1_PATHWAY	3/183	51/13010	0.0348324	1	0.234154	Plcb2/Iqgap1/Pak2	3
STEARMAN_LUNG_CANCER_EARLY_VS_LATE_DN	STEARMAN_LUNG_CANCER_EARLY_VS_LATE_DN	STEARMAN_LUNG_CANCER_EARLY_VS_LATE_DN	3/183	51/13010	0.0348324	1	0.234154	Ly75/Iqgap1/Mpeg1	3
SANSOM_APC_TARGETS_DN	SANSOM_APC_TARGETS_DN	SANSOM_APC_TARGETS_DN	8/183	267/13010	0.0351676	1	0.23506	Inpp5d/Ptprc/Ddr2/Ly75/Laptm5/Tep1/Abcc3/Pld4	8
MORF_SUPT3H	MORF_SUPT3H	MORF_SUPT3H	7/183	219/13010	0.0352817	1	0.23506	Dnajc16/Adam22/Ptprb/Clcn3/Stag1/Gabrb2/Atp8b1	7
CCANNAGRKGGC_UNKNOWN	CCANNAGRKGGC_UNKNOWN	CCANNAGRKGGC_UNKNOWN	4/183	88/13010	0.0354581	1	0.23506	Kpna6/Cadps/Stag1/Ssh2	4
GAVIN_FOXP3_TARGETS_CLUSTER_T7	GAVIN_FOXP3_TARGETS_CLUSTER_T7	GAVIN_FOXP3_TARGETS_CLUSTER_T7	4/183	88/13010	0.0354581	1	0.23506	Stat1/Myl6/Cast/Eif3h	4
GO_ACTIN_FILAMENT	GO_ACTIN_FILAMENT	GO_ACTIN_FILAMENT	4/183	88/13010	0.0354581	1	0.23506	Shroom4/Tek/Iqgap1/Myo5a	4
GO_CYTOKINE_BINDING	GO_CYTOKINE_BINDING	GO_CYTOKINE_BINDING	4/183	88/13010	0.0354581	1	0.23506	Il6ra/Tgfbr1/Cx3cr1/Csf1r	4
KEGG_T_CELL_RECEPTOR_SIGNALING_PATHWAY	KEGG_T_CELL_RECEPTOR_SIGNALING_PATHWAY	KEGG_T_CELL_RECEPTOR_SIGNALING_PATHWAY	4/183	88/13010	0.0354581	1	0.23506	Ptprc/Pik3r5/Pik3cg/Pak2	4
GSE16385_IFNG_TNF_VS_UNSTIM_MACROPHAGE_ROSIGLITAZONE_TREATED_DN	GSE16385_IFNG_TNF_VS_UNSTIM_MACROPHAGE_ROSIGLITAZONE_TREATED_DN	GSE16385_IFNG_TNF_VS_UNSTIM_MACROPHAGE_ROSIGLITAZONE_TREATED_DN	6/183	173/13010	0.035538	1	0.23506	Inpp4a/Stat1/Ptprc/Pde3b/Sema4d/Atp8b1	6
GSE19401_UNSTIM_VS_RETINOIC_ACID_STIM_FOLLICULAR_DC_DN	GSE19401_UNSTIM_VS_RETINOIC_ACID_STIM_FOLLICULAR_DC_DN	GSE19401_UNSTIM_VS_RETINOIC_ACID_STIM_FOLLICULAR_DC_DN	6/183	173/13010	0.035538	1	0.23506	Zkscan1/Rpl27a/Lims1/Rpl4/Rpl23/Rpl37	6
GSE20198_UNTREATED_VS_IFNA_TREATED_ACT_CD4_TCELL_UP	GSE20198_UNTREATED_VS_IFNA_TREATED_ACT_CD4_TCELL_UP	GSE20198_UNTREATED_VS_IFNA_TREATED_ACT_CD4_TCELL_UP	6/183	173/13010	0.035538	1	0.23506	Stat1/Ddr2/Cx3cr1/Cast/Ralgapa1/Pdxp	6
GSE23502_BM_VS_COLON_TUMOR_MYELOID_DERIVED_SUPPRESSOR_CELL_UP	GSE23502_BM_VS_COLON_TUMOR_MYELOID_DERIVED_SUPPRESSOR_CELL_UP	GSE23502_BM_VS_COLON_TUMOR_MYELOID_DERIVED_SUPPRESSOR_CELL_UP	6/183	173/13010	0.035538	1	0.23506	Inpp4a/Itga6/Gbp7/Cpne3/Vwa5a/Dmxl2	6
GSE29618_MONOCYTE_VS_MDC_UP	GSE29618_MONOCYTE_VS_MDC_UP	GSE29618_MONOCYTE_VS_MDC_UP	6/183	173/13010	0.035538	1	0.23506	Abca1/Tlr4/Itgam/Dmxl2/Sema4d/H2-T23	6
GSE36078_WT_VS_IL1R_KO_LUNG_DC_AFTER_AD5_T425A_HEXON_INF_DN	GSE36078_WT_VS_IL1R_KO_LUNG_DC_AFTER_AD5_T425A_HEXON_INF_DN	GSE36078_WT_VS_IL1R_KO_LUNG_DC_AFTER_AD5_T425A_HEXON_INF_DN	6/183	173/13010	0.035538	1	0.23506	Stat1/Rpl35/Tlr3/Rpl19/Pld4/Tmem173	6
GSE360_DC_VS_MAC_L_DONOVANI_DN	GSE360_DC_VS_MAC_L_DONOVANI_DN	GSE360_DC_VS_MAC_L_DONOVANI_DN	6/183	173/13010	0.035538	1	0.23506	Rps6/Rpl11/Rpl6/Pde3b/Dmxl2/Eif3h	6
GSE557_WT_VS_I_AB_KO_DC_UP	GSE557_WT_VS_I_AB_KO_DC_UP	GSE557_WT_VS_I_AB_KO_DC_UP	6/183	173/13010	0.035538	1	0.23506	Btk/Zyg11b/Tep1/Bace1/Dock2/Pfdn5	6
GSE6259_33D1_POS_DC_VS_CD4_TCELL_DN	GSE6259_33D1_POS_DC_VS_CD4_TCELL_DN	GSE6259_33D1_POS_DC_VS_CD4_TCELL_DN	6/183	173/13010	0.035538	1	0.23506	Abca1/Adam22/Lpcat2/Dmxl2/Abca9/Adam17	6
GSE7852_LN_VS_FAT_TCONV_DN	GSE7852_LN_VS_FAT_TCONV_DN	GSE7852_LN_VS_FAT_TCONV_DN	6/183	173/13010	0.035538	1	0.23506	Fam129a/Mecom/Iqgap1/Itga1/Myo1f/Entpd1	6
GSE9006_TYPE_1_VS_TYPE_2_DIABETES_PBMC_AT_DX_DN	GSE9006_TYPE_1_VS_TYPE_2_DIABETES_PBMC_AT_DX_DN	GSE9006_TYPE_1_VS_TYPE_2_DIABETES_PBMC_AT_DX_DN	6/183	173/13010	0.035538	1	0.23506	Rpl7a/Rpl12/Abcc3/Ncoa1/Lpp/Gnaq	6
MORF_IL16	MORF_IL16	MORF_IL16	6/183	173/13010	0.035538	1	0.23506	Dnajc16/Bicd1/Ptprb/Clcn3/Gabrb2/Atp8b1	6
GO_CYTOSOLIC_CALCIUM_ION_TRANSPORT	GO_CYTOSOLIC_CALCIUM_ION_TRANSPORT	GO_CYTOSOLIC_CALCIUM_ION_TRANSPORT	5/183	129/13010	0.0355408	1	0.23506	Ptprc/Plcb2/Htt/Atp2a2/Myo5a	5
GSE17974_IL4_AND_ANTI_IL12_VS_UNTREATED_0.5H_ACT_CD4_TCELL_UP	GSE17974_IL4_AND_ANTI_IL12_VS_UNTREATED_0.5H_ACT_CD4_TCELL_UP	GSE17974_IL4_AND_ANTI_IL12_VS_UNTREATED_0.5H_ACT_CD4_TCELL_UP	5/183	129/13010	0.0355408	1	0.23506	Rpl6/Cast/Eef1d/Pfdn5/Rpl36	5
GSE22342_CD11C_HIGH_VS_LOW_DECIDUAL_MACROPHAGES_DN	GSE22342_CD11C_HIGH_VS_LOW_DECIDUAL_MACROPHAGES_DN	GSE22342_CD11C_HIGH_VS_LOW_DECIDUAL_MACROPHAGES_DN	5/183	129/13010	0.0355408	1	0.23506	Gpr34/Bicd1/Cyfip1/Naca/Csf1r	5
GSE22601_DOUBLE_NEGATIVE_VS_CD8_SINGLE_POSITIVE_THYMOCYTE_DN	GSE22601_DOUBLE_NEGATIVE_VS_CD8_SINGLE_POSITIVE_THYMOCYTE_DN	GSE22601_DOUBLE_NEGATIVE_VS_CD8_SINGLE_POSITIVE_THYMOCYTE_DN	5/183	129/13010	0.0355408	1	0.23506	Rps6/Tcf12/Pfdn5/Sp1/Osbpl11	5
GSE2706_R848_VS_R848_AND_LPS_8H_STIM_DC_UP	GSE2706_R848_VS_R848_AND_LPS_8H_STIM_DC_UP	GSE2706_R848_VS_R848_AND_LPS_8H_STIM_DC_UP	5/183	129/13010	0.0355408	1	0.23506	Slc29a3/Dock2/Lhfpl2/Myo1f/Csf1r	5
GO_REGULATION_OF_ACTIN_FILAMENT_BASED_PROCESS	GO_REGULATION_OF_ACTIN_FILAMENT_BASED_PROCESS	GO_REGULATION_OF_ACTIN_FILAMENT_BASED_PROCESS	9/183	318/13010	0.0359566	1	0.23765	Tgfbr1/Tek/Atp2a2/Cyfip1/Pfn1/Ssh2/Pdxp/Nckap1l/Csf1r	9
chr12q13	chr12q13	chr12q13	6/183	174/13010	0.0363948	1	0.238146	Naca/Myl6/Rps26/Pfdn5/Sp1/Nckap1l	6
GSE14000_UNSTIM_VS_16H_LPS_DC_UP	GSE14000_UNSTIM_VS_16H_LPS_DC_UP	GSE14000_UNSTIM_VS_16H_LPS_DC_UP	6/183	174/13010	0.0363948	1	0.238146	Rpl7a/Rpl13a/Rpl27a/Lims1/Rpl26/Rpl19	6
GSE16450_CTRL_VS_IFNA_12H_STIM_IMMATURE_NEURON_CELL_LINE_UP	GSE16450_CTRL_VS_IFNA_12H_STIM_IMMATURE_NEURON_CELL_LINE_UP	GSE16450_CTRL_VS_IFNA_12H_STIM_IMMATURE_NEURON_CELL_LINE_UP	6/183	174/13010	0.0363948	1	0.238146	Itga6/Nbea/Creb3l2/Dock2/Lpp/Gnaq	6
GSE19198_1H_VS_24H_IL21_TREATED_TCELL_DN	GSE19198_1H_VS_24H_IL21_TREATED_TCELL_DN	GSE19198_1H_VS_24H_IL21_TREATED_TCELL_DN	6/183	174/13010	0.0363948	1	0.238146	Ly75/Ifih1/Itgam/Slc29a3/Abcc3/H2-T23	6
GSE20366_TREG_VS_NAIVE_CD4_TCELL_DEC205_CONVERSION_UP	GSE20366_TREG_VS_NAIVE_CD4_TCELL_DEC205_CONVERSION_UP	GSE20366_TREG_VS_NAIVE_CD4_TCELL_DEC205_CONVERSION_UP	6/183	174/13010	0.0363948	1	0.238146	Fam129a/Itga6/Gpr34/Dnajc16/Adam17/Pik3ap1	6
GSE2128_C57BL6_VS_NOD_THYMOCYTE_MIMETOPE_NEGATIVE_SELECTION_DN	GSE2128_C57BL6_VS_NOD_THYMOCYTE_MIMETOPE_NEGATIVE_SELECTION_DN	GSE2128_C57BL6_VS_NOD_THYMOCYTE_MIMETOPE_NEGATIVE_SELECTION_DN	6/183	174/13010	0.0363948	1	0.238146	Fndc3b/Mfsd1/Tlr4/Ikzf1/Abcc3/Adam17	6
GSE26030_TH1_VS_TH17_RESTIMULATED_DAY5_POST_POLARIZATION_UP	GSE26030_TH1_VS_TH17_RESTIMULATED_DAY5_POST_POLARIZATION_UP	GSE26030_TH1_VS_TH17_RESTIMULATED_DAY5_POST_POLARIZATION_UP	6/183	174/13010	0.0363948	1	0.238146	Rpl35/Snrpn/Itgam/Pfdn5/Rpl17/Fau	6
GSE28726_NAIVE_VS_ACTIVATED_CD4_TCELL_UP	GSE28726_NAIVE_VS_ACTIVATED_CD4_TCELL_UP	GSE28726_NAIVE_VS_ACTIVATED_CD4_TCELL_UP	6/183	174/13010	0.0363948	1	0.238146	Itga6/Laptm5/Rps16/Fam168a/Cadps/Dock2	6
GSE31082_DN_VS_CD8_SP_THYMOCYTE_DN	GSE31082_DN_VS_CD8_SP_THYMOCYTE_DN	GSE31082_DN_VS_CD8_SP_THYMOCYTE_DN	6/183	174/13010	0.0363948	1	0.238146	Ptprc/Ly75/Pde3b/Dock2/Ssh2/Rnf213	6
GSE41867_DAY6_VS_DAY8_LCMV_CLONE13_EFFECTOR_CD8_TCELL_UP	GSE41867_DAY6_VS_DAY8_LCMV_CLONE13_EFFECTOR_CD8_TCELL_UP	GSE41867_DAY6_VS_DAY8_LCMV_CLONE13_EFFECTOR_CD8_TCELL_UP	6/183	174/13010	0.0363948	1	0.238146	Pde3b/Lpcat2/Rnf213/Myo1f/H2-T23/Entpd1	6
GSE43955_TH0_VS_TGFB_IL6_IL23_TH17_ACT_CD4_TCELL_60H_DN	GSE43955_TH0_VS_TGFB_IL6_IL23_TH17_ACT_CD4_TCELL_60H_DN	GSE43955_TH0_VS_TGFB_IL6_IL23_TH17_ACT_CD4_TCELL_60H_DN	6/183	174/13010	0.0363948	1	0.238146	Ptbp3/Mob1a/Rpl28/Rpsa/H2-T23/Rpl36	6
GSE6259_BCELL_VS_CD4_TCELL_DN	GSE6259_BCELL_VS_CD4_TCELL_DN	GSE6259_BCELL_VS_CD4_TCELL_DN	6/183	174/13010	0.0363948	1	0.238146	Ralgapb/Mfsd1/Rps3/Naca/Rpl19/Heg1	6
GSE6875_WT_VS_FOXP3_KO_TREG_UP	GSE6875_WT_VS_FOXP3_KO_TREG_UP	GSE6875_WT_VS_FOXP3_KO_TREG_UP	6/183	174/13010	0.0363948	1	0.238146	Ralgapb/Man1a2/Ptbp3/Trim25/Pik3cg/Pik3ap1	6
GSE7764_IL15_NK_CELL_24H_VS_SPLENOCYTE_DN	GSE7764_IL15_NK_CELL_24H_VS_SPLENOCYTE_DN	GSE7764_IL15_NK_CELL_24H_VS_SPLENOCYTE_DN	6/183	174/13010	0.0363948	1	0.238146	Rps6/Edem1/Rassf4/Rpl4/Rpl17/Unc93b1	6
GSE7831_UNSTIM_VS_CPG_STIM_PDC_4H_DN	GSE7831_UNSTIM_VS_CPG_STIM_PDC_4H_DN	GSE7831_UNSTIM_VS_CPG_STIM_PDC_4H_DN	6/183	174/13010	0.0363948	1	0.238146	Myo5a/Trim25/Pld4/H2-T23/Unc93b1/Mpeg1	6
GO_REGULATION_OF_EXTRINSIC_APOPTOTIC_SIGNALING_PATHWAY	GO_REGULATION_OF_EXTRINSIC_APOPTOTIC_SIGNALING_PATHWAY	GO_REGULATION_OF_EXTRINSIC_APOPTOTIC_SIGNALING_PATHWAY	5/183	130/13010	0.0365577	1	0.238735	Ptprc/Itga6/Tgfbr1/Htt/Pak2	5
GSE36476_YOUNG_VS_OLD_DONOR_MEMORY_CD4_TCELL_40H_TSST_ACT_UP	GSE36476_YOUNG_VS_OLD_DONOR_MEMORY_CD4_TCELL_40H_TSST_ACT_UP	GSE36476_YOUNG_VS_OLD_DONOR_MEMORY_CD4_TCELL_40H_TSST_ACT_UP	5/183	130/13010	0.0365577	1	0.238735	Il1rapl1/Btk/Rpl23/Sp1/Unc93b1	5
KEGG_CYTOKINE_CYTOKINE_RECEPTOR_INTERACTION	KEGG_CYTOKINE_CYTOKINE_RECEPTOR_INTERACTION	KEGG_CYTOKINE_CYTOKINE_RECEPTOR_INTERACTION	5/183	130/13010	0.0365577	1	0.238735	Il6ra/Tgfbr1/Flt1/Cx3cr1/Csf1r	5
GO_CELL_SUBSTRATE_JUNCTION_ASSEMBLY	GO_CELL_SUBSTRATE_JUNCTION_ASSEMBLY	GO_CELL_SUBSTRATE_JUNCTION_ASSEMBLY	4/183	89/13010	0.0367336	1	0.239379	Itga6/Tek/Iqgap1/Lims1	4
GO_GROWTH_FACTOR_RECEPTOR_BINDING	GO_GROWTH_FACTOR_RECEPTOR_BINDING	GO_GROWTH_FACTOR_RECEPTOR_BINDING	4/183	89/13010	0.0367336	1	0.239379	Il6ra/Tlr9/Erap1/Adam17	4
REACTOME_SIGNALING_BY_RECEPTOR_TYROSINE_KINASES	REACTOME_SIGNALING_BY_RECEPTOR_TYROSINE_KINASES	REACTOME_SIGNALING_BY_RECEPTOR_TYROSINE_KINASES	11/183	423/13010	0.0368421	1	0.239379	Stat1/Ctnnd1/Flt1/Cyfip1/Pde3b/Tlr9/Gabrb2/Adam17/Rbfox2/Nckap1l/Pak2	11
ZHOU_INFLAMMATORY_RESPONSE_LPS_UP	ZHOU_INFLAMMATORY_RESPONSE_LPS_UP	ZHOU_INFLAMMATORY_RESPONSE_LPS_UP	8/183	270/13010	0.0371842	1	0.239379	Ddr2/Ifih1/Htt/Lims1/Cadps/Slfn5/Cast/Adam17	8
MULLIGHAN_MLL_SIGNATURE_1_UP	MULLIGHAN_MLL_SIGNATURE_1_UP	MULLIGHAN_MLL_SIGNATURE_1_UP	9/183	320/13010	0.0371892	1	0.239379	Psd4/Mfsd1/Il6ra/Laptm5/Ptafr/Rassf4/Ikzf1/Hexb/Myo1f	9
GSE11924_TFH_VS_TH17_CD4_TCELL_DN	GSE11924_TFH_VS_TH17_CD4_TCELL_DN	GSE11924_TFH_VS_TH17_CD4_TCELL_DN	6/183	175/13010	0.0372648	1	0.239379	Rpl35/Cysltr1/Abca1/Rpl27a/Tlr9/Lpp	6
GSE13411_NAIVE_VS_SWITCHED_MEMORY_BCELL_DN	GSE13411_NAIVE_VS_SWITCHED_MEMORY_BCELL_DN	GSE13411_NAIVE_VS_SWITCHED_MEMORY_BCELL_DN	6/183	175/13010	0.0372648	1	0.239379	Rps6/Ptafr/Rpl13/Dock2/Lhfpl2/Hexb	6
GSE13484_12H_UNSTIM_VS_YF17D_VACCINE_STIM_PBMC_UP	GSE13484_12H_UNSTIM_VS_YF17D_VACCINE_STIM_PBMC_UP	GSE13484_12H_UNSTIM_VS_YF17D_VACCINE_STIM_PBMC_UP	6/183	175/13010	0.0372648	1	0.239379	Inpp4a/Iqgap1/Naca/Sacs/Hexb/Rpl17	6
GSE16385_ROSIGLITAZONE_IL4_VS_IL4_ALONE_STIM_MACROPHAGE_12H_DN	GSE16385_ROSIGLITAZONE_IL4_VS_IL4_ALONE_STIM_MACROPHAGE_12H_DN	GSE16385_ROSIGLITAZONE_IL4_VS_IL4_ALONE_STIM_MACROPHAGE_12H_DN	6/183	175/13010	0.0372648	1	0.239379	Ctnnd1/Abca1/Creb3l2/Fam168a/Lims1/Gnaq	6
GSE17721_CTRL_VS_LPS_24H_BMDC_UP	GSE17721_CTRL_VS_LPS_24H_BMDC_UP	GSE17721_CTRL_VS_LPS_24H_BMDC_UP	6/183	175/13010	0.0372648	1	0.239379	Rps6/Rpl6/Myo5a/Cx3cr1/Ncoa1/Eif3h	6
GSE17721_PAM3CSK4_VS_GADIQUIMOD_12H_BMDC_UP	GSE17721_PAM3CSK4_VS_GADIQUIMOD_12H_BMDC_UP	GSE17721_PAM3CSK4_VS_GADIQUIMOD_12H_BMDC_UP	6/183	175/13010	0.0372648	1	0.239379	Rpl7a/Tmem119/Rps16/Rpl13a/Hexb/Rps10	6
GSE18281_CORTICAL_VS_MEDULLARY_THYMOCYTE_UP	GSE18281_CORTICAL_VS_MEDULLARY_THYMOCYTE_UP	GSE18281_CORTICAL_VS_MEDULLARY_THYMOCYTE_UP	6/183	175/13010	0.0372648	1	0.239379	Stat1/Ifih1/Btk/H2-T23/Eif2ak2/Mpeg1	6
GSE21774_CD56_BRIGHT_VS_DIM_CD62L_POSITIVE_NK_CELL_UP	GSE21774_CD56_BRIGHT_VS_DIM_CD62L_POSITIVE_NK_CELL_UP	GSE21774_CD56_BRIGHT_VS_DIM_CD62L_POSITIVE_NK_CELL_UP	6/183	175/13010	0.0372648	1	0.239379	Itga6/Mecom/Nbea/Ptbp3/Tjp1/Usp32	6
GSE22589_HEALTHY_VS_SIV_INFECTED_DC_DN	GSE22589_HEALTHY_VS_SIV_INFECTED_DC_DN	GSE22589_HEALTHY_VS_SIV_INFECTED_DC_DN	6/183	175/13010	0.0372648	1	0.239379	Mfsd1/Gbp7/Cpne3/Lims1/Tlr3/H2-T23	6
GSE22886_NAIVE_CD8_TCELL_VS_MEMORY_TCELL_DN	GSE22886_NAIVE_CD8_TCELL_VS_MEMORY_TCELL_DN	GSE22886_NAIVE_CD8_TCELL_VS_MEMORY_TCELL_DN	6/183	175/13010	0.0372648	1	0.239379	Il6ra/Prr14l/Edem1/Lims1/Trim25/Cast	6
GSE22886_NAIVE_TCELL_VS_NKCELL_DN	GSE22886_NAIVE_TCELL_VS_NKCELL_DN	GSE22886_NAIVE_TCELL_VS_NKCELL_DN	6/183	175/13010	0.0372648	1	0.239379	Ptprc/Htt/Creb3l2/Smad5/Heg1/H2-T23	6
GSE24142_EARLY_THYMIC_PROGENITOR_VS_DN3_THYMOCYTE_UP	GSE24142_EARLY_THYMIC_PROGENITOR_VS_DN3_THYMOCYTE_UP	GSE24142_EARLY_THYMIC_PROGENITOR_VS_DN3_THYMOCYTE_UP	6/183	175/13010	0.0372648	1	0.239379	Fam129a/Btk/Cyfip1/Tjp1/Prcp/Csf1r	6
GSE2770_IL4_ACT_VS_ACT_CD4_TCELL_48H_UP	GSE2770_IL4_ACT_VS_ACT_CD4_TCELL_48H_UP	GSE2770_IL4_ACT_VS_ACT_CD4_TCELL_48H_UP	6/183	175/13010	0.0372648	1	0.239379	Man1a2/Atp2a2/Creb3l2/Itpripl2/Wdfy4/H2-T23	6
GSE27786_LSK_VS_CD8_TCELL_DN	GSE27786_LSK_VS_CD8_TCELL_DN	GSE27786_LSK_VS_CD8_TCELL_DN	6/183	175/13010	0.0372648	1	0.239379	Ptprc/Ralgapb/Laptm5/Rpl23/Sema4d/Itga1	6
GSE339_CD4POS_VS_CD8POS_DC_IN_CULTURE_DN	GSE339_CD4POS_VS_CD8POS_DC_IN_CULTURE_DN	GSE339_CD4POS_VS_CD8POS_DC_IN_CULTURE_DN	6/183	175/13010	0.0372648	1	0.239379	Ly75/Rpl28/Rpl13a/Rps26/Rpl37/Mpeg1	6
GSE360_T_GONDII_VS_B_MALAYI_HIGH_DOSE_DC_DN	GSE360_T_GONDII_VS_B_MALAYI_HIGH_DOSE_DC_DN	GSE360_T_GONDII_VS_B_MALAYI_HIGH_DOSE_DC_DN	6/183	175/13010	0.0372648	1	0.239379	Inpp5d/Prcp/Usp32/Cast/Hexb/H2-T23	6
GSE41867_NAIVE_VS_DAY6_LCMV_ARMSTRONG_EFFECTOR_CD8_TCELL_UP	GSE41867_NAIVE_VS_DAY6_LCMV_ARMSTRONG_EFFECTOR_CD8_TCELL_UP	GSE41867_NAIVE_VS_DAY6_LCMV_ARMSTRONG_EFFECTOR_CD8_TCELL_UP	6/183	175/13010	0.0372648	1	0.239379	Ptbp3/Trim56/Tcf12/Myo5a/Slfn5/Gabpa	6
GSE43863_NAIVE_VS_MEMORY_LY6C_INT_CXCR5POS_CD4_TCELL_D150_LCMV_UP	GSE43863_NAIVE_VS_MEMORY_LY6C_INT_CXCR5POS_CD4_TCELL_D150_LCMV_UP	GSE43863_NAIVE_VS_MEMORY_LY6C_INT_CXCR5POS_CD4_TCELL_D150_LCMV_UP	6/183	175/13010	0.0372648	1	0.239379	Gpr34/Il6ra/Abca1/Cyfip1/Tmem173/Csf1r	6
GSE7219_UNSTIM_VS_LPS_AND_ANTI_CD40_STIM_NIK_NFKB2_KO_DC_DN	GSE7219_UNSTIM_VS_LPS_AND_ANTI_CD40_STIM_NIK_NFKB2_KO_DC_DN	GSE7219_UNSTIM_VS_LPS_AND_ANTI_CD40_STIM_NIK_NFKB2_KO_DC_DN	6/183	175/13010	0.0372648	1	0.239379	Zyg11b/Tjp1/Rnf213/Itga1/Entpd1/Pik3ap1	6
GSE9006_HEALTHY_VS_TYPE_1_DIABETES_PBMC_AT_DX_UP	GSE9006_HEALTHY_VS_TYPE_1_DIABETES_PBMC_AT_DX_UP	GSE9006_HEALTHY_VS_TYPE_1_DIABETES_PBMC_AT_DX_UP	6/183	175/13010	0.0372648	1	0.239379	Cpne3/Naca/Tep1/Cast/Pfdn5/Lpp	6
GSE4984_UNTREATED_VS_GALECTIN1_TREATED_DC_DN	GSE4984_UNTREATED_VS_GALECTIN1_TREATED_DC_DN	GSE4984_UNTREATED_VS_GALECTIN1_TREATED_DC_DN	5/183	131/13010	0.0375923	1	0.24033	Rps6/Rps3/Pde3b/Gcc2/Rpsa	5
PUIFFE_INVASION_INHIBITED_BY_ASCITES_DN	PUIFFE_INVASION_INHIBITED_BY_ASCITES_DN	PUIFFE_INVASION_INHIBITED_BY_ASCITES_DN	5/183	131/13010	0.0375923	1	0.24033	Fndc3b/Mecom/Arhgap29/Stag1/Synj1	5
BIOCARTA_HER2_PATHWAY	BIOCARTA_HER2_PATHWAY	BIOCARTA_HER2_PATHWAY	2/183	22/13010	0.0378038	1	0.24033	Il6ra/Pik3cg	2
chr21q21	chr21q21	chr21q21	2/183	22/13010	0.0378038	1	0.24033	Gabpa/Cyyr1	2
GNF2_CASP8	GNF2_CASP8	GNF2_CASP8	2/183	22/13010	0.0378038	1	0.24033	Ptprc/Sema4d	2
GNF2_SNRK	GNF2_SNRK	GNF2_SNRK	2/183	22/13010	0.0378038	1	0.24033	Ptprc/Sema4d	2
GO_CYTOPLASMIC_PATTERN_RECOGNITION_RECEPTOR_SIGNALING_PATHWAY_IN_RESPONSE_TO_VIRUS	GO_CYTOPLASMIC_PATTERN_RECOGNITION_RECEPTOR_SIGNALING_PATHWAY_IN_RESPONSE_TO_VIRUS	GO_CYTOPLASMIC_PATTERN_RECOGNITION_RECEPTOR_SIGNALING_PATHWAY_IN_RESPONSE_TO_VIRUS	2/183	22/13010	0.0378038	1	0.24033	Ifih1/Tmem173	2
GO_LEUKOCYTE_ADHESION_TO_VASCULAR_ENDOTHELIAL_CELL	GO_LEUKOCYTE_ADHESION_TO_VASCULAR_ENDOTHELIAL_CELL	GO_LEUKOCYTE_ADHESION_TO_VASCULAR_ENDOTHELIAL_CELL	2/183	22/13010	0.0378038	1	0.24033	Ptafr/Cx3cr1	2
GO_MICROTUBULE_ANCHORING	GO_MICROTUBULE_ANCHORING	GO_MICROTUBULE_ANCHORING	2/183	22/13010	0.0378038	1	0.24033	Bicd1/Gcc2	2
GO_PHOSPHATIDYLINOSITOL_DEPHOSPHORYLATION	GO_PHOSPHATIDYLINOSITOL_DEPHOSPHORYLATION	GO_PHOSPHATIDYLINOSITOL_DEPHOSPHORYLATION	2/183	22/13010	0.0378038	1	0.24033	Inpp5d/Synj1	2
GO_POSITIVE_T_CELL_SELECTION	GO_POSITIVE_T_CELL_SELECTION	GO_POSITIVE_T_CELL_SELECTION	2/183	22/13010	0.0378038	1	0.24033	Ptprc/Dock2	2
GO_REGULATION_OF_PROTEIN_EXIT_FROM_ENDOPLASMIC_RETICULUM	GO_REGULATION_OF_PROTEIN_EXIT_FROM_ENDOPLASMIC_RETICULUM	GO_REGULATION_OF_PROTEIN_EXIT_FROM_ENDOPLASMIC_RETICULUM	2/183	22/13010	0.0378038	1	0.24033	Edem1/Gcc2	2
GO_RESPONSE_TO_FUNGUS	GO_RESPONSE_TO_FUNGUS	GO_RESPONSE_TO_FUNGUS	2/183	22/13010	0.0378038	1	0.24033	Btk/Tlr4	2
PID_GLYPICAN_1PATHWAY	PID_GLYPICAN_1PATHWAY	PID_GLYPICAN_1PATHWAY	2/183	22/13010	0.0378038	1	0.24033	Tgfbr1/Flt1	2
PID_TOLL_ENDOGENOUS_PATHWAY	PID_TOLL_ENDOGENOUS_PATHWAY	PID_TOLL_ENDOGENOUS_PATHWAY	2/183	22/13010	0.0378038	1	0.24033	Tlr4/Tlr3	2
REACTOME_G_BETA:GAMMA_SIGNALLING_THROUGH_PI3KGAMMA	REACTOME_G_BETA:GAMMA_SIGNALLING_THROUGH_PI3KGAMMA	REACTOME_G_BETA:GAMMA_SIGNALLING_THROUGH_PI3KGAMMA	2/183	22/13010	0.0378038	1	0.24033	Pik3r5/Pik3cg	2
GO_NEGATIVE_REGULATION_OF_DEPHOSPHORYLATION	GO_NEGATIVE_REGULATION_OF_DEPHOSPHORYLATION	GO_NEGATIVE_REGULATION_OF_DEPHOSPHORYLATION	4/183	90/13010	0.0380352	1	0.240497	Iqgap1/Sema4d/Nckap1l/Cep192	4
KEGG_CELL_ADHESION_MOLECULES_CAMS	KEGG_CELL_ADHESION_MOLECULES_CAMS	KEGG_CELL_ADHESION_MOLECULES_CAMS	4/183	90/13010	0.0380352	1	0.240497	Ptprc/Itga6/Itgam/H2-T23	4
KEGG_LEUKOCYTE_TRANSENDOTHELIAL_MIGRATION	KEGG_LEUKOCYTE_TRANSENDOTHELIAL_MIGRATION	KEGG_LEUKOCYTE_TRANSENDOTHELIAL_MIGRATION	4/183	90/13010	0.0380352	1	0.240497	Ctnnd1/Itgam/Pik3r5/Pik3cg	4
GO_ANTIGEN_RECEPTOR_MEDIATED_SIGNALING_PATHWAY	GO_ANTIGEN_RECEPTOR_MEDIATED_SIGNALING_PATHWAY	GO_ANTIGEN_RECEPTOR_MEDIATED_SIGNALING_PATHWAY	6/183	176/13010	0.038148	1	0.240497	Inpp5d/Ptprc/Btk/Rps3/Nckap1l/Pak2	6
GO_OSTEOBLAST_DIFFERENTIATION	GO_OSTEOBLAST_DIFFERENTIATION	GO_OSTEOBLAST_DIFFERENTIATION	6/183	176/13010	0.038148	1	0.240497	Ddr2/Il6ra/Tmem119/Rps15/Sema4d/Smad5	6
GSE20715_0H_VS_6H_OZONE_LUNG_UP	GSE20715_0H_VS_6H_OZONE_LUNG_UP	GSE20715_0H_VS_6H_OZONE_LUNG_UP	6/183	176/13010	0.038148	1	0.240497	Btk/Rpl6/Rps26/Sema4d/Pld4/Myo1f	6
GSE2770_UNTREATED_VS_IL12_TREATED_ACT_CD4_TCELL_2H_UP	GSE2770_UNTREATED_VS_IL12_TREATED_ACT_CD4_TCELL_2H_UP	GSE2770_UNTREATED_VS_IL12_TREATED_ACT_CD4_TCELL_2H_UP	6/183	176/13010	0.038148	1	0.240497	Cpne3/Rpl11/Iqgap1/Dmxl2/Myo5a/Dock2	6
GSE27786_LSK_VS_BCELL_DN	GSE27786_LSK_VS_BCELL_DN	GSE27786_LSK_VS_BCELL_DN	6/183	176/13010	0.038148	1	0.240497	Ralgapb/Mrpl52/Ikzf1/Dock2/Sp1/Osbpl11	6
GSE28737_BCL6_HET_VS_BCL6_KO_MARGINAL_ZONE_BCELL_DN	GSE28737_BCL6_HET_VS_BCL6_KO_MARGINAL_ZONE_BCELL_DN	GSE28737_BCL6_HET_VS_BCL6_KO_MARGINAL_ZONE_BCELL_DN	6/183	176/13010	0.038148	1	0.240497	Mfsd1/Edem1/Itgam/Sacs/Dmxl2/Rps23	6
GSE32034_UNTREATED_VS_ROSIGLIZATONE_TREATED_LY6C_HIGH_MONOCYTE_DN	GSE32034_UNTREATED_VS_ROSIGLIZATONE_TREATED_LY6C_HIGH_MONOCYTE_DN	GSE32034_UNTREATED_VS_ROSIGLIZATONE_TREATED_LY6C_HIGH_MONOCYTE_DN	6/183	176/13010	0.038148	1	0.240497	Rps6/Rpl6/Rpl28/Rpl13a/Rps23/Myo1f	6
GSE37301_MULTIPOTENT_PROGENITOR_VS_PRO_BCELL_DN	GSE37301_MULTIPOTENT_PROGENITOR_VS_PRO_BCELL_DN	GSE37301_MULTIPOTENT_PROGENITOR_VS_PRO_BCELL_DN	6/183	176/13010	0.038148	1	0.240497	Ctnnd1/Cysltr1/Ptafr/Creb3l2/Abcc3/Cast	6
GSE7219_WT_VS_NIK_NFKB2_KO_LPS_AND_ANTI_CD40_STIM_DC_DN	GSE7219_WT_VS_NIK_NFKB2_KO_LPS_AND_ANTI_CD40_STIM_DC_DN	GSE7219_WT_VS_NIK_NFKB2_KO_LPS_AND_ANTI_CD40_STIM_DC_DN	6/183	176/13010	0.038148	1	0.240497	Gbp7/Itpripl2/Tep1/Mrpl52/Pik3r5/H2-T23	6
GSE8685_IL2_STARVED_VS_IL15_ACT_IL2_STARVED_CD4_TCELL_DN	GSE8685_IL2_STARVED_VS_IL15_ACT_IL2_STARVED_CD4_TCELL_DN	GSE8685_IL2_STARVED_VS_IL15_ACT_IL2_STARVED_CD4_TCELL_DN	6/183	176/13010	0.038148	1	0.240497	Ctnnd1/Rpl13/Cx3cr1/Ikzf1/Ncoa1/Rpl36	6
BARIS_THYROID_CANCER_DN	BARIS_THYROID_CANCER_DN	BARIS_THYROID_CANCER_DN	3/183	53/13010	0.0384003	1	0.241623	Inpp5d/Rpl13a/Abcc3	3
GO_POSITIVE_REGULATION_OF_RECEPTOR_SIGNALING_PATHWAY_VIA_STAT	GO_POSITIVE_REGULATION_OF_RECEPTOR_SIGNALING_PATHWAY_VIA_STAT	GO_POSITIVE_REGULATION_OF_RECEPTOR_SIGNALING_PATHWAY_VIA_STAT	3/183	53/13010	0.0384003	1	0.241623	Il6ra/Parp14/Csf1r	3
LEE_LIVER_CANCER_ACOX1_UP	LEE_LIVER_CANCER_ACOX1_UP	LEE_LIVER_CANCER_ACOX1_UP	3/183	53/13010	0.0384003	1	0.241623	Fam129a/Rpl12/Rpl36	3
GAVIN_FOXP3_TARGETS_CLUSTER_P3	GAVIN_FOXP3_TARGETS_CLUSTER_P3	GAVIN_FOXP3_TARGETS_CLUSTER_P3	5/183	132/13010	0.0386448	1	0.242541	Gpr34/Bicd1/Pde3b/Myo1f/Entpd1	5
GCM_PTK2	GCM_PTK2	GCM_PTK2	5/183	132/13010	0.0386448	1	0.242541	Atrn/Clcn3/Bace1/Usp32/Ralgapa1	5
VERHAAK_AML_WITH_NPM1_MUTATED_UP	VERHAAK_AML_WITH_NPM1_MUTATED_UP	VERHAAK_AML_WITH_NPM1_MUTATED_UP	5/183	132/13010	0.0386448	1	0.242541	Tlr4/Ptafr/Dmxl2/Cx3cr1/Cast	5
WNT_UP.V1_DN	WNT_UP.V1_DN	WNT_UP.V1_DN	5/183	132/13010	0.0386448	1	0.242541	Ifih1/Tgfbr1/Abca1/Abcc3/Eif2ak2	5
GSE10325_BCELL_VS_LUPUS_BCELL_DN	GSE10325_BCELL_VS_LUPUS_BCELL_DN	GSE10325_BCELL_VS_LUPUS_BCELL_DN	6/183	177/13010	0.0390445	1	0.243033	Stat1/Fndc3b/Man1a2/H2-T23/Pja2/Eif2ak2	6
GSE15330_HSC_VS_GRANULOCYTE_MONOCYTE_PROGENITOR_IKAROS_KO_UP	GSE15330_HSC_VS_GRANULOCYTE_MONOCYTE_PROGENITOR_IKAROS_KO_UP	GSE15330_HSC_VS_GRANULOCYTE_MONOCYTE_PROGENITOR_IKAROS_KO_UP	6/183	177/13010	0.0390445	1	0.243033	Man1a2/Tgfbr1/Rps6/Creb3l2/Sacs/Lpp	6
GSE17721_LPS_VS_POLYIC_24H_BMDC_DN	GSE17721_LPS_VS_POLYIC_24H_BMDC_DN	GSE17721_LPS_VS_POLYIC_24H_BMDC_DN	6/183	177/13010	0.0390445	1	0.243033	Plcb2/Cysltr1/Ptbp3/Rpl28/Iqgap1/Ikzf1	6
GSE17721_POLYIC_VS_GARDIQUIMOD_8H_BMDC_UP	GSE17721_POLYIC_VS_GARDIQUIMOD_8H_BMDC_UP	GSE17721_POLYIC_VS_GARDIQUIMOD_8H_BMDC_UP	6/183	177/13010	0.0390445	1	0.243033	Tlr4/Rpl13a/Tep1/Vwa5a/Hexb/H2-T23	6
GSE22601_DOUBLE_NEGATIVE_VS_CD4_SINGLE_POSITIVE_THYMOCYTE_DN	GSE22601_DOUBLE_NEGATIVE_VS_CD4_SINGLE_POSITIVE_THYMOCYTE_DN	GSE22601_DOUBLE_NEGATIVE_VS_CD4_SINGLE_POSITIVE_THYMOCYTE_DN	6/183	177/13010	0.0390445	1	0.243033	Arhgap29/Atp2a2/Vwa5a/Pfn1/Parp14/Tmem173	6
GSE23695_CD57_POS_VS_NEG_NK_CELL_DN	GSE23695_CD57_POS_VS_NEG_NK_CELL_DN	GSE23695_CD57_POS_VS_NEG_NK_CELL_DN	6/183	177/13010	0.0390445	1	0.243033	Scai/Abca1/Creb3l2/Wdfy4/Scamp2/Gabpa	6
GSE27859_DC_VS_CD11C_INT_F480_INT_DC_UP	GSE27859_DC_VS_CD11C_INT_F480_INT_DC_UP	GSE27859_DC_VS_CD11C_INT_F480_INT_DC_UP	6/183	177/13010	0.0390445	1	0.243033	Man1a2/Tlr4/Zkscan1/Rps16/Tep1/Myo1f	6
GSE28408_LY6G_POS_VS_NEG_DC_DN	GSE28408_LY6G_POS_VS_NEG_DC_DN	GSE28408_LY6G_POS_VS_NEG_DC_DN	6/183	177/13010	0.0390445	1	0.243033	Mfsd1/Atp2a2/Cx3cr1/Rpsa/Hexb/Entpd1	6
GSE29618_MONOCYTE_VS_PDC_DAY7_FLU_VACCINE_UP	GSE29618_MONOCYTE_VS_PDC_DAY7_FLU_VACCINE_UP	GSE29618_MONOCYTE_VS_PDC_DAY7_FLU_VACCINE_UP	6/183	177/13010	0.0390445	1	0.243033	Cyfip1/Itgam/Naip2/Myo1f/Csf1r/Entpd1	6
GSE32533_WT_VS_MIR17_KO_ACT_CD4_TCELL_DN	GSE32533_WT_VS_MIR17_KO_ACT_CD4_TCELL_DN	GSE32533_WT_VS_MIR17_KO_ACT_CD4_TCELL_DN	6/183	177/13010	0.0390445	1	0.243033	Man1a2/Ptbp3/Znrf2/Pde3b/Ssh2/Gnaq	6
GSE3982_MAC_VS_BASOPHIL_UP	GSE3982_MAC_VS_BASOPHIL_UP	GSE3982_MAC_VS_BASOPHIL_UP	6/183	177/13010	0.0390445	1	0.243033	Tgfbr1/Flt1/Myo5a/Abcc3/Cast/Ralgapa1	6
GSE40666_WT_VS_STAT1_KO_CD8_TCELL_WITH_IFNA_STIM_90MIN_DN	GSE40666_WT_VS_STAT1_KO_CD8_TCELL_WITH_IFNA_STIM_90MIN_DN	GSE40666_WT_VS_STAT1_KO_CD8_TCELL_WITH_IFNA_STIM_90MIN_DN	6/183	177/13010	0.0390445	1	0.243033	Tor1aip2/Ifih1/Fam168a/Trim25/Rnf213/Eif2ak2	6
GSE45365_NK_CELL_VS_CD8_TCELL_MCMV_INFECTION_UP	GSE45365_NK_CELL_VS_CD8_TCELL_MCMV_INFECTION_UP	GSE45365_NK_CELL_VS_CD8_TCELL_MCMV_INFECTION_UP	6/183	177/13010	0.0390445	1	0.243033	Mfsd1/Cpne3/Naip2/Lpp/Osbpl11/Csf1r	6
TORCHIA_TARGETS_OF_EWSR1_FLI1_FUSION_DN	TORCHIA_TARGETS_OF_EWSR1_FLI1_FUSION_DN	TORCHIA_TARGETS_OF_EWSR1_FLI1_FUSION_DN	8/183	273/13010	0.0392774	1	0.244328	Ptprc/Cpne3/Pde3b/Dock2/Lhfpl2/Pdxp/Nckap1l/Prkd3	8
BASSO_B_LYMPHOCYTE_NETWORK	BASSO_B_LYMPHOCYTE_NETWORK	BASSO_B_LYMPHOCYTE_NETWORK	5/183	133/13010	0.0397152	1	0.245895	Plcb2/Laptm5/Rps26/Tep1/H2-T23	5
WONG_EMBRYONIC_STEM_CELL_CORE	WONG_EMBRYONIC_STEM_CELL_CORE	WONG_EMBRYONIC_STEM_CELL_CORE	9/183	324/13010	0.0397407	1	0.245895	Kpna6/Rps16/Rps3/Rpl27a/Rps12/Rpl13/Rpsa/Rps23/Rpl10a	9
HOLLMANN_APOPTOSIS_VIA_CD40_DN	HOLLMANN_APOPTOSIS_VIA_CD40_DN	HOLLMANN_APOPTOSIS_VIA_CD40_DN	7/183	225/13010	0.0399032	1	0.245895	Stat1/Ly75/Ifih1/Fndc3b/Eef1d/Rpl8/H2-T23	7
MORF_ATF2	MORF_ATF2	MORF_ATF2	7/183	225/13010	0.0399032	1	0.245895	Dnajc16/Adam22/Ptprb/Clcn3/Stag1/Gabrb2/Atp8b1	7
GSE11057_NAIVE_CD4_VS_PBMC_CD4_TCELL_DN	GSE11057_NAIVE_CD4_VS_PBMC_CD4_TCELL_DN	GSE11057_NAIVE_CD4_VS_PBMC_CD4_TCELL_DN	6/183	178/13010	0.0399543	1	0.245895	Fndc3b/Atp2a2/Lims1/Myl6/Wdfy4/Tep1	6
GSE22140_HEALTHY_VS_ARTHRITIC_GERMFREE_MOUSE_CD4_TCELL_UP	GSE22140_HEALTHY_VS_ARTHRITIC_GERMFREE_MOUSE_CD4_TCELL_UP	GSE22140_HEALTHY_VS_ARTHRITIC_GERMFREE_MOUSE_CD4_TCELL_UP	6/183	178/13010	0.0399543	1	0.245895	Stat1/Ly75/Vwa5a/Pik3cg/Myo1f/H2-T23	6
GSE2405_HEAT_KILLED_LYSATE_VS_LIVE_A_PHAGOCYTOPHILUM_STIM_NEUTROPHIL_24H_UP	GSE2405_HEAT_KILLED_LYSATE_VS_LIVE_A_PHAGOCYTOPHILUM_STIM_NEUTROPHIL_24H_UP	GSE2405_HEAT_KILLED_LYSATE_VS_LIVE_A_PHAGOCYTOPHILUM_STIM_NEUTROPHIL_24H_UP	6/183	178/13010	0.0399543	1	0.245895	Fndc3b/Cyfip1/Lpcat2/Hexb/Pld4/Csf1r	6
GSE24634_TEFF_VS_TCONV_DAY7_IN_CULTURE_DN	GSE24634_TEFF_VS_TCONV_DAY7_IN_CULTURE_DN	GSE24634_TEFF_VS_TCONV_DAY7_IN_CULTURE_DN	6/183	178/13010	0.0399543	1	0.245895	Fndc3b/Cyfip1/Itgam/Slc29a3/Lhfpl2/H2-T23	6
GSE24634_TREG_VS_TCONV_POST_DAY3_IL4_CONVERSION_DN	GSE24634_TREG_VS_TCONV_POST_DAY3_IL4_CONVERSION_DN	GSE24634_TREG_VS_TCONV_POST_DAY3_IL4_CONVERSION_DN	6/183	178/13010	0.0399543	1	0.245895	Atrn/Abca1/Mob1a/Abcc3/Hexb/Pfdn5	6
GSE27786_LSK_VS_LIN_NEG_CELL_UP	GSE27786_LSK_VS_LIN_NEG_CELL_UP	GSE27786_LSK_VS_LIN_NEG_CELL_UP	6/183	178/13010	0.0399543	1	0.245895	Plcb2/Adam22/Erap1/Parp14/Tmem173/Pik3ap1	6
GSE29949_CD8_POS_DC_SPLEEN_VS_MONOCYTE_BONE_MARROW_DN	GSE29949_CD8_POS_DC_SPLEEN_VS_MONOCYTE_BONE_MARROW_DN	GSE29949_CD8_POS_DC_SPLEEN_VS_MONOCYTE_BONE_MARROW_DN	6/183	178/13010	0.0399543	1	0.245895	Rps17/Rpl27a/Naca/Rpl19/Rps23/Atp8b1	6
GSE37532_WT_VS_PPARG_KO_VISCERAL_ADIPOSE_TISSUE_TREG_DN	GSE37532_WT_VS_PPARG_KO_VISCERAL_ADIPOSE_TISSUE_TREG_DN	GSE37532_WT_VS_PPARG_KO_VISCERAL_ADIPOSE_TISSUE_TREG_DN	6/183	178/13010	0.0399543	1	0.245895	Cpne3/Abca1/Atp2a2/Myl6/Vwa5a/Rpl23	6
GSE39820_TGFBETA3_IL6_VS_TGFBETA3_IL6_IL23A_TREATED_CD4_TCELL_UP	GSE39820_TGFBETA3_IL6_VS_TGFBETA3_IL6_IL23A_TREATED_CD4_TCELL_UP	GSE39820_TGFBETA3_IL6_VS_TGFBETA3_IL6_IL23A_TREATED_CD4_TCELL_UP	6/183	178/13010	0.0399543	1	0.245895	Cpne3/Htt/Iqgap1/Pik3r5/Nckap1l/Pak2	6
GSE3982_MAST_CELL_VS_NEUTROPHIL_UP	GSE3982_MAST_CELL_VS_NEUTROPHIL_UP	GSE3982_MAST_CELL_VS_NEUTROPHIL_UP	6/183	178/13010	0.0399543	1	0.245895	Ppip5k1/Btk/Rpl13a/Tcf12/Gabrb2/Wdr7	6
GSE3982_NEUTROPHIL_VS_BCELL_DN	GSE3982_NEUTROPHIL_VS_BCELL_DN	GSE3982_NEUTROPHIL_VS_BCELL_DN	6/183	178/13010	0.0399543	1	0.245895	Rps16/Rpl13a/Rpl13/Erap1/Rps23/Rpl8	6
GSE40273_XBP1_KO_VS_WT_TREG_DN	GSE40273_XBP1_KO_VS_WT_TREG_DN	GSE40273_XBP1_KO_VS_WT_TREG_DN	6/183	178/13010	0.0399543	1	0.245895	Gpr34/Il6ra/Rassf4/Wdfy4/Myo1f/Mpeg1	6
GSE43863_TH1_VS_LY6C_INT_CXCR5POS_EFFECTOR_CD4_TCELL_DN	GSE43863_TH1_VS_LY6C_INT_CXCR5POS_EFFECTOR_CD4_TCELL_DN	GSE43863_TH1_VS_LY6C_INT_CXCR5POS_EFFECTOR_CD4_TCELL_DN	6/183	178/13010	0.0399543	1	0.245895	Ptprc/Abca1/Dock2/Pik3r5/Ncoa1/Prkd3	6
GO_LIPID_STORAGE	GO_LIPID_STORAGE	GO_LIPID_STORAGE	3/183	54/13010	0.0402516	1	0.246793	Abca1/Hexb/Osbpl11	3
GO_REGULATION_OF_CELL_KILLING	GO_REGULATION_OF_CELL_KILLING	GO_REGULATION_OF_CELL_KILLING	3/183	54/13010	0.0402516	1	0.246793	Ptprc/Itgam/H2-T23	3
GO_REGULATION_OF_PHOSPHOLIPID_METABOLIC_PROCESS	GO_REGULATION_OF_PHOSPHOLIPID_METABOLIC_PROCESS	GO_REGULATION_OF_PHOSPHOLIPID_METABOLIC_PROCESS	3/183	54/13010	0.0402516	1	0.246793	Tek/Flt1/Pik3r5	3
GO_T_CELL_DIFFERENTIATION_IN_THYMUS	GO_T_CELL_DIFFERENTIATION_IN_THYMUS	GO_T_CELL_DIFFERENTIATION_IN_THYMUS	3/183	54/13010	0.0402516	1	0.246793	Ptprc/Dock2/Adam17	3
DANG_REGULATED_BY_MYC_DN	DANG_REGULATED_BY_MYC_DN	DANG_REGULATED_BY_MYC_DN	7/183	226/13010	0.0407101	1	0.246793	Fam129a/Rps12/Lims1/Cast/Rps23/Pak2/Synj1	7
OSWALD_HEMATOPOIETIC_STEM_CELL_IN_COLLAGEN_GEL_DN	OSWALD_HEMATOPOIETIC_STEM_CELL_IN_COLLAGEN_GEL_DN	OSWALD_HEMATOPOIETIC_STEM_CELL_IN_COLLAGEN_GEL_DN	7/183	226/13010	0.0407101	1	0.246793	Ptafr/Zkscan1/Ptprb/Cx3cr1/Erap1/Pak2/Rpl36	7
GO_CELLULAR_RESPONSE_TO_EXTERNAL_STIMULUS	GO_CELLULAR_RESPONSE_TO_EXTERNAL_STIMULUS	GO_CELLULAR_RESPONSE_TO_EXTERNAL_STIMULUS	8/183	275/13010	0.0407159	1	0.246793	Ptprc/Itga6/Tlr4/Prkaa2/Tlr3/Ncoa1/Pdxp/Eif2ak2	8
KEGG_JAK_STAT_SIGNALING_PATHWAY	KEGG_JAK_STAT_SIGNALING_PATHWAY	KEGG_JAK_STAT_SIGNALING_PATHWAY	4/183	92/13010	0.0407172	1	0.246793	Stat1/Il6ra/Pik3r5/Pik3cg	4
GSE20727_DNFB_ALLERGEN_VS_ROS_INH_AND_DNFB_ALLERGEN_TREATED_DC_UP	GSE20727_DNFB_ALLERGEN_VS_ROS_INH_AND_DNFB_ALLERGEN_TREATED_DC_UP	GSE20727_DNFB_ALLERGEN_VS_ROS_INH_AND_DNFB_ALLERGEN_TREATED_DC_UP	5/183	134/13010	0.0408035	1	0.246793	Rpl35/Shroom4/Rps6/Rplp2/Eef1d	5
GO_SYNAPTIC_VESICLE_CYCLE	GO_SYNAPTIC_VESICLE_CYCLE	GO_SYNAPTIC_VESICLE_CYCLE	6/183	179/13010	0.0408775	1	0.246793	Atp2a2/Cyfip1/Clcn3/Cadps/Bace1/Synj1	6
GSE16451_IMMATURE_VS_MATURE_NEURON_CELL_LINE_WEST_EQUINE_ENC_VIRUS_UP	GSE16451_IMMATURE_VS_MATURE_NEURON_CELL_LINE_WEST_EQUINE_ENC_VIRUS_UP	GSE16451_IMMATURE_VS_MATURE_NEURON_CELL_LINE_WEST_EQUINE_ENC_VIRUS_UP	6/183	179/13010	0.0408775	1	0.246793	Mfsd1/Man1a2/Cpne3/Tep1/Erap1/Pja2	6
GSE17721_0.5H_VS_24H_GARDIQUIMOD_BMDC_UP	GSE17721_0.5H_VS_24H_GARDIQUIMOD_BMDC_UP	GSE17721_0.5H_VS_24H_GARDIQUIMOD_BMDC_UP	6/183	179/13010	0.0408775	1	0.246793	Btk/Rps6/Flt1/Rplp2/Rpl4/Entpd1	6
GSE17721_0.5H_VS_4H_GARDIQUIMOD_BMDC_DN	GSE17721_0.5H_VS_4H_GARDIQUIMOD_BMDC_DN	GSE17721_0.5H_VS_4H_GARDIQUIMOD_BMDC_DN	6/183	179/13010	0.0408775	1	0.246793	Ifih1/Mfsd1/Man1a2/Adam17/Lpp/Gabpa	6
GSE17721_POLYIC_VS_CPG_1H_BMDC_UP	GSE17721_POLYIC_VS_CPG_1H_BMDC_UP	GSE17721_POLYIC_VS_CPG_1H_BMDC_UP	6/183	179/13010	0.0408775	1	0.246793	Kpna6/Rps16/Tlr9/Myo1f/Eif2ak2/Fau	6
GSE19198_1H_VS_24H_IL21_TREATED_TCELL_UP	GSE19198_1H_VS_24H_IL21_TREATED_TCELL_UP	GSE19198_1H_VS_24H_IL21_TREATED_TCELL_UP	6/183	179/13010	0.0408775	1	0.246793	Ctnnd1/Tek/Prcp/Cx3cr1/Myo1f/Csf1r	6
GSE29164_CD8_TCELL_VS_CD8_TCELL_AND_IL12_TREATED_MELANOMA_DAY3_DN	GSE29164_CD8_TCELL_VS_CD8_TCELL_AND_IL12_TREATED_MELANOMA_DAY3_DN	GSE29164_CD8_TCELL_VS_CD8_TCELL_AND_IL12_TREATED_MELANOMA_DAY3_DN	6/183	179/13010	0.0408775	1	0.246793	Itga6/Il6ra/Rpl28/Rps16/Rps26/Lpp	6
GSE32986_CURDLAN_LOWDOSE_VS_GMCSF_AND_CURDLAN_LOWDOSE_STIM_DC_UP	GSE32986_CURDLAN_LOWDOSE_VS_GMCSF_AND_CURDLAN_LOWDOSE_STIM_DC_UP	GSE32986_CURDLAN_LOWDOSE_VS_GMCSF_AND_CURDLAN_LOWDOSE_STIM_DC_UP	6/183	179/13010	0.0408775	1	0.246793	Fam129a/Slc29a3/Tlr3/Lhfpl2/Gabpa/Myo1f	6
GSE33424_CD161_HIGH_VS_INT_CD8_TCELL_UP	GSE33424_CD161_HIGH_VS_INT_CD8_TCELL_UP	GSE33424_CD161_HIGH_VS_INT_CD8_TCELL_UP	6/183	179/13010	0.0408775	1	0.246793	Itga6/Myl6/Tep1/Myo5a/Pld4/Mpeg1	6
GSE37301_CD4_TCELL_VS_RAG2_KO_NK_CELL_DN	GSE37301_CD4_TCELL_VS_RAG2_KO_NK_CELL_DN	GSE37301_CD4_TCELL_VS_RAG2_KO_NK_CELL_DN	6/183	179/13010	0.0408775	1	0.246793	Itpripl2/Lpcat2/Slfn5/Itga1/Ncoa1/Gnaq	6
GSE38304_MYC_NEG_VS_POS_GC_BCELL_UP	GSE38304_MYC_NEG_VS_POS_GC_BCELL_UP	GSE38304_MYC_NEG_VS_POS_GC_BCELL_UP	6/183	179/13010	0.0408775	1	0.246793	Inpp4a/Arhgap29/Gbp7/Trim56/Ssh2/Slfn5	6
GSE5589_WT_VS_IL10_KO_LPS_STIM_MACROPHAGE_45MIN_DN	GSE5589_WT_VS_IL10_KO_LPS_STIM_MACROPHAGE_45MIN_DN	GSE5589_WT_VS_IL10_KO_LPS_STIM_MACROPHAGE_45MIN_DN	6/183	179/13010	0.0408775	1	0.246793	Ppip5k1/Ralgapb/Zyg11b/Tep1/Smad5/Gabpa	6
GSE9037_CTRL_VS_LPS_4H_STIM_IRAK4_KO_BMDM_DN	GSE9037_CTRL_VS_LPS_4H_STIM_IRAK4_KO_BMDM_DN	GSE9037_CTRL_VS_LPS_4H_STIM_IRAK4_KO_BMDM_DN	6/183	179/13010	0.0408775	1	0.246793	Stat1/Prr14l/Tjp1/Lims1/Tlr3/Bace1	6
GSE9878_CTRL_VS_EBF_TRANSDUCED_PAX5_KO_PRO_BCELL_DN	GSE9878_CTRL_VS_EBF_TRANSDUCED_PAX5_KO_PRO_BCELL_DN	GSE9878_CTRL_VS_EBF_TRANSDUCED_PAX5_KO_PRO_BCELL_DN	6/183	179/13010	0.0408775	1	0.246793	Atrn/Pde3b/Sacs/Ikzf1/Adam17/Pik3ap1	6
OCT1_05	OCT1_05	OCT1_05	6/183	179/13010	0.0408775	1	0.246793	Ctnnd1/Il1rapl1/Btk/Atp2a2/Tcf12/Lpp	6
BIOCARTA_GLEEVEC_PATHWAY	BIOCARTA_GLEEVEC_PATHWAY	BIOCARTA_GLEEVEC_PATHWAY	2/183	23/13010	0.0410288	1	0.246793	Stat1/Pik3cg	2
BIOCARTA_TPO_PATHWAY	BIOCARTA_TPO_PATHWAY	BIOCARTA_TPO_PATHWAY	2/183	23/13010	0.0410288	1	0.246793	Stat1/Pik3cg	2
BOYAULT_LIVER_CANCER_SUBCLASS_G5_DN	BOYAULT_LIVER_CANCER_SUBCLASS_G5_DN	BOYAULT_LIVER_CANCER_SUBCLASS_G5_DN	2/183	23/13010	0.0410288	1	0.246793	Stat1/Laptm5	2
GNF2_MSN	GNF2_MSN	GNF2_MSN	2/183	23/13010	0.0410288	1	0.246793	Iqgap1/Pfn1	2
GO_LAMININ_BINDING	GO_LAMININ_BINDING	GO_LAMININ_BINDING	2/183	23/13010	0.0410288	1	0.246793	Itga6/Rpsa	2
GO_NEGATIVE_REGULATION_OF_CYTOKINE_BIOSYNTHETIC_PROCESS	GO_NEGATIVE_REGULATION_OF_CYTOKINE_BIOSYNTHETIC_PROCESS	GO_NEGATIVE_REGULATION_OF_CYTOKINE_BIOSYNTHETIC_PROCESS	2/183	23/13010	0.0410288	1	0.246793	Inpp5d/Ptprc	2
GO_PHOSPHATIDYLINOSITOL_3_KINASE_COMPLEX	GO_PHOSPHATIDYLINOSITOL_3_KINASE_COMPLEX	GO_PHOSPHATIDYLINOSITOL_3_KINASE_COMPLEX	2/183	23/13010	0.0410288	1	0.246793	Pik3r5/Pik3cg	2
GO_PHOSPHOLIPID_DEPHOSPHORYLATION	GO_PHOSPHOLIPID_DEPHOSPHORYLATION	GO_PHOSPHOLIPID_DEPHOSPHORYLATION	2/183	23/13010	0.0410288	1	0.246793	Inpp5d/Synj1	2
GO_POSITIVE_REGULATION_OF_LYMPHOCYTE_MIGRATION	GO_POSITIVE_REGULATION_OF_LYMPHOCYTE_MIGRATION	GO_POSITIVE_REGULATION_OF_LYMPHOCYTE_MIGRATION	2/183	23/13010	0.0410288	1	0.246793	Adam17/Dock8	2
GO_REGULATION_OF_EXECUTION_PHASE_OF_APOPTOSIS	GO_REGULATION_OF_EXECUTION_PHASE_OF_APOPTOSIS	GO_REGULATION_OF_EXECUTION_PHASE_OF_APOPTOSIS	2/183	23/13010	0.0410288	1	0.246793	Rps3/Pak2	2
GO_REGULATION_OF_RUFFLE_ASSEMBLY	GO_REGULATION_OF_RUFFLE_ASSEMBLY	GO_REGULATION_OF_RUFFLE_ASSEMBLY	2/183	23/13010	0.0410288	1	0.246793	Cyfip1/Pfn1	2
MODULE_200	MODULE_200	MODULE_200	2/183	23/13010	0.0410288	1	0.246793	Ddr2/Tek	2
REACTOME_SEMA4D_IN_SEMAPHORIN_SIGNALING	REACTOME_SEMA4D_IN_SEMAPHORIN_SIGNALING	REACTOME_SEMA4D_IN_SEMAPHORIN_SIGNALING	2/183	23/13010	0.0410288	1	0.246793	Myl6/Sema4d	2
IVANOVA_HEMATOPOIESIS_LATE_PROGENITOR	IVANOVA_HEMATOPOIESIS_LATE_PROGENITOR	IVANOVA_HEMATOPOIESIS_LATE_PROGENITOR	11/183	431/13010	0.0412684	1	0.248083	Atrn/Fndc3b/Lpcat2/Cx3cr1/Abca9/Sema4d/Lhfpl2/Itga1/Eef1d/Wdr7/Mpeg1	11
GSE11961_MARGINAL_ZONE_BCELL_VS_GERMINAL_CENTER_BCELL_DAY40_UP	GSE11961_MARGINAL_ZONE_BCELL_VS_GERMINAL_CENTER_BCELL_DAY40_UP	GSE11961_MARGINAL_ZONE_BCELL_VS_GERMINAL_CENTER_BCELL_DAY40_UP	6/183	180/13010	0.0418142	1	0.249837	Ppip5k1/Pde3b/Clcn3/Sacs/Ikzf1/Prkd3	6
GSE17721_0.5H_VS_12H_CPG_BMDC_DN	GSE17721_0.5H_VS_12H_CPG_BMDC_DN	GSE17721_0.5H_VS_12H_CPG_BMDC_DN	6/183	180/13010	0.0418142	1	0.249837	Fam129a/Sppl2a/Abca1/Tjp1/Adam17/Parp14	6
GSE17721_CTRL_VS_PAM3CSK4_6H_BMDC_UP	GSE17721_CTRL_VS_PAM3CSK4_6H_BMDC_UP	GSE17721_CTRL_VS_PAM3CSK4_6H_BMDC_UP	6/183	180/13010	0.0418142	1	0.249837	Btk/Tgfbr1/Slc29a3/Trim25/Fau/Entpd1	6
GSE17721_LPS_VS_GARDIQUIMOD_16H_BMDC_DN	GSE17721_LPS_VS_GARDIQUIMOD_16H_BMDC_DN	GSE17721_LPS_VS_GARDIQUIMOD_16H_BMDC_DN	6/183	180/13010	0.0418142	1	0.249837	Rpl7a/Tmem119/Atp2a2/Rps16/Rplp2/Abcc3	6
GSE1791_CTRL_VS_NEUROMEDINU_IN_T_CELL_LINE_6H_DN	GSE1791_CTRL_VS_NEUROMEDINU_IN_T_CELL_LINE_6H_DN	GSE1791_CTRL_VS_NEUROMEDINU_IN_T_CELL_LINE_6H_DN	6/183	180/13010	0.0418142	1	0.249837	Man1a2/Flt1/Cyfip1/Ncoa1/Osbpl11/Prkd3	6
GSE411_100MIN_VS_400MIN_IL6_STIM_SOCS3_KO_MACROPHAGE_DN	GSE411_100MIN_VS_400MIN_IL6_STIM_SOCS3_KO_MACROPHAGE_DN	GSE411_100MIN_VS_400MIN_IL6_STIM_SOCS3_KO_MACROPHAGE_DN	6/183	180/13010	0.0418142	1	0.249837	Zyg11b/Iqgap1/Wdfy4/Cast/Pik3cg/Parp14	6
GSE43863_TH1_VS_TFH_MEMORY_CD4_TCELL_DN	GSE43863_TH1_VS_TFH_MEMORY_CD4_TCELL_DN	GSE43863_TH1_VS_TFH_MEMORY_CD4_TCELL_DN	6/183	180/13010	0.0418142	1	0.249837	Ptprc/Gpr34/Abca1/Pde3b/Sema4d/Pik3cg	6
GSE8835_CD4_VS_CD8_TCELL_CLL_PATIENT_DN	GSE8835_CD4_VS_CD8_TCELL_CLL_PATIENT_DN	GSE8835_CD4_VS_CD8_TCELL_CLL_PATIENT_DN	6/183	180/13010	0.0418142	1	0.249837	Il1rl2/Dnajc16/Adam22/Lpcat2/Dmxl2/Cx3cr1	6
KEGG_FOCAL_ADHESION	KEGG_FOCAL_ADHESION	KEGG_FOCAL_ADHESION	6/183	180/13010	0.0418142	1	0.249837	Itga6/Flt1/Pik3r5/Itga1/Pik3cg/Pak2	6
MORF_PAX7	MORF_PAX7	MORF_PAX7	6/183	180/13010	0.0418142	1	0.249837	Abca1/Dnajc16/Flt1/Gabrb2/Atp8b1/Entpd1	6
GO_REGULATION_OF_STEM_CELL_PROLIFERATION	GO_REGULATION_OF_STEM_CELL_PROLIFERATION	GO_REGULATION_OF_STEM_CELL_PROLIFERATION	3/183	55/13010	0.0421473	1	0.251369	Ptprc/Cx3cr1/Eif2ak2	3
LIU_COMMON_CANCER_GENES	LIU_COMMON_CANCER_GENES	LIU_COMMON_CANCER_GENES	3/183	55/13010	0.0421473	1	0.251369	Scamp2/Slfn5/Atp8b1	3
NADLER_OBESITY_UP	NADLER_OBESITY_UP	NADLER_OBESITY_UP	3/183	55/13010	0.0421473	1	0.251369	Laptm5/Pfn1/Csf1r	3
GO_PROTEIN_DEPHOSPHORYLATION	GO_PROTEIN_DEPHOSPHORYLATION	GO_PROTEIN_DEPHOSPHORYLATION	8/183	277/13010	0.0421892	1	0.251467	Ptprc/Htt/Ptprb/Ssh2/Itga1/Pdxp/Nckap1l/Eif2ak2	8
GSE17721_LPS_VS_PAM3CSK4_16H_BMDC_DN	GSE17721_LPS_VS_PAM3CSK4_16H_BMDC_DN	GSE17721_LPS_VS_PAM3CSK4_16H_BMDC_DN	6/183	181/13010	0.0427643	1	0.254124	Tmem119/Rps16/Cyfip1/Rbfox2/Rps10/Pja2	6
GSE17721_POLYIC_VS_GARDIQUIMOD_4H_BMDC_UP	GSE17721_POLYIC_VS_GARDIQUIMOD_4H_BMDC_UP	GSE17721_POLYIC_VS_GARDIQUIMOD_4H_BMDC_UP	6/183	181/13010	0.0427643	1	0.254124	Inpp4a/Ifih1/Plcb2/Prcp/Tcf12/H2-T23	6
GSE17812_WT_VS_THPOK_KO_MEMORY_CD8_TCELL_DN	GSE17812_WT_VS_THPOK_KO_MEMORY_CD8_TCELL_DN	GSE17812_WT_VS_THPOK_KO_MEMORY_CD8_TCELL_DN	6/183	181/13010	0.0427643	1	0.254124	Mob1a/Iqgap1/Lpcat2/Sema4d/Adam17/Nckap1l	6
GSE40666_UNTREATED_VS_IFNA_STIM_CD8_TCELL_90MIN_DN	GSE40666_UNTREATED_VS_IFNA_STIM_CD8_TCELL_90MIN_DN	GSE40666_UNTREATED_VS_IFNA_STIM_CD8_TCELL_90MIN_DN	6/183	181/13010	0.0427643	1	0.254124	Psd4/Gpr34/Ptafr/Rps26/Clcn3/Naip2	6
GSE7831_UNSTIM_VS_CPG_STIM_PDC_1H_UP	GSE7831_UNSTIM_VS_CPG_STIM_PDC_1H_UP	GSE7831_UNSTIM_VS_CPG_STIM_PDC_1H_UP	6/183	181/13010	0.0427643	1	0.254124	Prr14l/Mrpl52/Tcf12/Pfn1/Tmem173/Dock8	6
GSE10500_ARTHRITIC_SYNOVIAL_FLUID_VS_HEALTHY_MACROPHAGE_UP	GSE10500_ARTHRITIC_SYNOVIAL_FLUID_VS_HEALTHY_MACROPHAGE_UP	GSE10500_ARTHRITIC_SYNOVIAL_FLUID_VS_HEALTHY_MACROPHAGE_UP	5/183	136/13010	0.0430341	1	0.255573	Rpl11/Rps3/Eef1d/Rpl10a/Fau	5
GO_NEGATIVE_REGULATION_OF_TRANSFERASE_ACTIVITY	GO_NEGATIVE_REGULATION_OF_TRANSFERASE_ACTIVITY	GO_NEGATIVE_REGULATION_OF_TRANSFERASE_ACTIVITY	7/183	229/13010	0.0431947	1	0.256372	Ptprc/Rpl11/Rpl23/Pak2/Heg1/Dtx3l/Gnaq	7
GO_NEGATIVE_REGULATION_OF_VASCULATURE_DEVELOPMENT	GO_NEGATIVE_REGULATION_OF_VASCULATURE_DEVELOPMENT	GO_NEGATIVE_REGULATION_OF_VASCULATURE_DEVELOPMENT	4/183	94/13010	0.0435041	1	0.258053	Stat1/Tek/Pde3b/Cx3cr1	4
CAMP_UP.V1_DN	CAMP_UP.V1_DN	CAMP_UP.V1_DN	6/183	182/13010	0.0437279	1	0.258415	Ptprc/Ptbp3/Tjp1/Bace1/Ralgapa1/Gnaq	6
GO_CELL_MATRIX_ADHESION	GO_CELL_MATRIX_ADHESION	GO_CELL_MATRIX_ADHESION	6/183	182/13010	0.0437279	1	0.258415	Ddr2/Itga6/Tek/Iqgap1/Lims1/Itga1	6
GSE17721_POLYIC_VS_CPG_4H_BMDC_UP	GSE17721_POLYIC_VS_CPG_4H_BMDC_UP	GSE17721_POLYIC_VS_CPG_4H_BMDC_UP	6/183	182/13010	0.0437279	1	0.258415	Rps6/Rpl28/Tlr3/Rpsa/Pja2/Fau	6
GSE5589_LPS_VS_LPS_AND_IL6_STIM_IL6_KO_MACROPHAGE_45MIN_DN	GSE5589_LPS_VS_LPS_AND_IL6_STIM_IL6_KO_MACROPHAGE_45MIN_DN	GSE5589_LPS_VS_LPS_AND_IL6_STIM_IL6_KO_MACROPHAGE_45MIN_DN	6/183	182/13010	0.0437279	1	0.258415	Ly75/Plcb2/Iqgap1/Fam168a/Dmxl2/Trim25	6
GSE9316_IL6_KO_VS_IFNG_KO_INVIVO_EXPANDED_CD4_TCELL_UP	GSE9316_IL6_KO_VS_IFNG_KO_INVIVO_EXPANDED_CD4_TCELL_UP	GSE9316_IL6_KO_VS_IFNG_KO_INVIVO_EXPANDED_CD4_TCELL_UP	6/183	182/13010	0.0437279	1	0.258415	Laptm5/Ptprb/Tep1/Abcc3/Hexb/Pld4	6
DIRMEIER_LMP1_RESPONSE_EARLY	DIRMEIER_LMP1_RESPONSE_EARLY	DIRMEIER_LMP1_RESPONSE_EARLY	3/183	56/13010	0.0440873	1	0.258415	Rps16/Pik3cg/Rps10	3
GARGALOVIC_RESPONSE_TO_OXIDIZED_PHOSPHOLIPIDS_BLUE_DN	GARGALOVIC_RESPONSE_TO_OXIDIZED_PHOSPHOLIPIDS_BLUE_DN	GARGALOVIC_RESPONSE_TO_OXIDIZED_PHOSPHOLIPIDS_BLUE_DN	3/183	56/13010	0.0440873	1	0.258415	Mecom/Htt/Vwa5a	3
GO_POSITIVE_REGULATION_OF_DNA_REPAIR	GO_POSITIVE_REGULATION_OF_DNA_REPAIR	GO_POSITIVE_REGULATION_OF_DNA_REPAIR	3/183	56/13010	0.0440873	1	0.258415	Rps3/Fam168a/Dtx3l	3
RHEIN_ALL_GLUCOCORTICOID_THERAPY_UP	RHEIN_ALL_GLUCOCORTICOID_THERAPY_UP	RHEIN_ALL_GLUCOCORTICOID_THERAPY_UP	3/183	56/13010	0.0440873	1	0.258415	Ptprc/Abca1/Itgam	3
GO_ALCOHOL_BIOSYNTHETIC_PROCESS	GO_ALCOHOL_BIOSYNTHETIC_PROCESS	GO_ALCOHOL_BIOSYNTHETIC_PROCESS	5/183	137/13010	0.0441765	1	0.258415	Plcb2/Ppip5k1/Prkaa2/Ptafr/Sp1	5
GSE22886_NAIVE_BCELL_VS_DC_UP	GSE22886_NAIVE_BCELL_VS_DC_UP	GSE22886_NAIVE_BCELL_VS_DC_UP	5/183	137/13010	0.0441765	1	0.258415	Rpl28/Rpl13a/Rps17/Rpl27a/Rps23	5
EINAV_INTERFERON_SIGNATURE_IN_CANCER	EINAV_INTERFERON_SIGNATURE_IN_CANCER	EINAV_INTERFERON_SIGNATURE_IN_CANCER	2/183	24/13010	0.0443534	1	0.258415	Stat1/Eif2ak2	2
GNF2_JAK1	GNF2_JAK1	GNF2_JAK1	2/183	24/13010	0.0443534	1	0.258415	Ptprc/H2-T23	2
GO_BHLH_TRANSCRIPTION_FACTOR_BINDING	GO_BHLH_TRANSCRIPTION_FACTOR_BINDING	GO_BHLH_TRANSCRIPTION_FACTOR_BINDING	2/183	24/13010	0.0443534	1	0.258415	Tcf12/Sp1	2
GO_DYNEIN_INTERMEDIATE_CHAIN_BINDING	GO_DYNEIN_INTERMEDIATE_CHAIN_BINDING	GO_DYNEIN_INTERMEDIATE_CHAIN_BINDING	2/183	24/13010	0.0443534	1	0.258415	Htt/Bicd1	2
GO_FOAM_CELL_DIFFERENTIATION	GO_FOAM_CELL_DIFFERENTIATION	GO_FOAM_CELL_DIFFERENTIATION	2/183	24/13010	0.0443534	1	0.258415	Stat1/Abca1	2
GO_NEGATIVE_REGULATION_OF_BLOOD_CIRCULATION	GO_NEGATIVE_REGULATION_OF_BLOOD_CIRCULATION	GO_NEGATIVE_REGULATION_OF_BLOOD_CIRCULATION	2/183	24/13010	0.0443534	1	0.258415	Atp2a2/Pik3cg	2
GO_NEGATIVE_REGULATION_OF_RNA_SPLICING	GO_NEGATIVE_REGULATION_OF_RNA_SPLICING	GO_NEGATIVE_REGULATION_OF_RNA_SPLICING	2/183	24/13010	0.0443534	1	0.258415	Ptbp3/Rps26	2
GO_PURINERGIC_RECEPTOR_SIGNALING_PATHWAY	GO_PURINERGIC_RECEPTOR_SIGNALING_PATHWAY	GO_PURINERGIC_RECEPTOR_SIGNALING_PATHWAY	2/183	24/13010	0.0443534	1	0.258415	Gpr34/Ptafr	2
GO_REGULATION_OF_NEUROINFLAMMATORY_RESPONSE	GO_REGULATION_OF_NEUROINFLAMMATORY_RESPONSE	GO_REGULATION_OF_NEUROINFLAMMATORY_RESPONSE	2/183	24/13010	0.0443534	1	0.258415	Ptprc/Itgam	2
GO_REGULATION_OF_NEUTROPHIL_MIGRATION	GO_REGULATION_OF_NEUTROPHIL_MIGRATION	GO_REGULATION_OF_NEUTROPHIL_MIGRATION	2/183	24/13010	0.0443534	1	0.258415	Mospd2/Nckap1l	2
GO_SYNAPSE_MATURATION	GO_SYNAPSE_MATURATION	GO_SYNAPSE_MATURATION	2/183	24/13010	0.0443534	1	0.258415	Cx3cr1/Pfn1	2
MOSERLE_IFNA_RESPONSE	MOSERLE_IFNA_RESPONSE	MOSERLE_IFNA_RESPONSE	2/183	24/13010	0.0443534	1	0.258415	Stat1/Ifih1	2
PID_ALK1_PATHWAY	PID_ALK1_PATHWAY	PID_ALK1_PATHWAY	2/183	24/13010	0.0443534	1	0.258415	Tgfbr1/Smad5	2
PID_RXR_VDR_PATHWAY	PID_RXR_VDR_PATHWAY	PID_RXR_VDR_PATHWAY	2/183	24/13010	0.0443534	1	0.258415	Abca1/Ncoa1	2
PLASARI_TGFB1_SIGNALING_VIA_NFIC_10HR_DN	PLASARI_TGFB1_SIGNALING_VIA_NFIC_10HR_DN	PLASARI_TGFB1_SIGNALING_VIA_NFIC_10HR_DN	2/183	24/13010	0.0443534	1	0.258415	Vwa5a/Dock2	2
REACTOME_DAP12_SIGNALING	REACTOME_DAP12_SIGNALING	REACTOME_DAP12_SIGNALING	2/183	24/13010	0.0443534	1	0.258415	Btk/H2-T23	2
REACTOME_NOTCH3_INTRACELLULAR_DOMAIN_REGULATES_TRANSCRIPTION	REACTOME_NOTCH3_INTRACELLULAR_DOMAIN_REGULATES_TRANSCRIPTION	REACTOME_NOTCH3_INTRACELLULAR_DOMAIN_REGULATES_TRANSCRIPTION	2/183	24/13010	0.0443534	1	0.258415	Stat1/Ikzf1	2
REACTOME_SIGNALING_BY_ERYTHROPOIETIN	REACTOME_SIGNALING_BY_ERYTHROPOIETIN	REACTOME_SIGNALING_BY_ERYTHROPOIETIN	2/183	24/13010	0.0443534	1	0.258415	Pik3r5/Pik3cg	2
VALK_AML_CLUSTER_5	VALK_AML_CLUSTER_5	VALK_AML_CLUSTER_5	2/183	24/13010	0.0443534	1	0.258415	Ptafr/Rassf4	2
GSE16755_CTRL_VS_IFNA_TREATED_MAC_UP	GSE16755_CTRL_VS_IFNA_TREATED_MAC_UP	GSE16755_CTRL_VS_IFNA_TREATED_MAC_UP	6/183	183/13010	0.0447051	1	0.259235	Inpp4a/Mospd2/Slc29a3/Tcf12/Lhfpl2/Gnaq	6
GSE17721_0.5H_VS_4H_CPG_BMDC_DN	GSE17721_0.5H_VS_4H_CPG_BMDC_DN	GSE17721_0.5H_VS_4H_CPG_BMDC_DN	6/183	183/13010	0.0447051	1	0.259235	Tor1aip2/Gbp7/Abca1/Tjp1/Lims1/Adam17	6
GSE17721_LPS_VS_CPG_16H_BMDC_UP	GSE17721_LPS_VS_CPG_16H_BMDC_UP	GSE17721_LPS_VS_CPG_16H_BMDC_UP	6/183	183/13010	0.0447051	1	0.259235	Ifih1/Gbp7/Edem1/Slc29a3/Ncoa1/H2-T23	6
GSE22886_NAIVE_CD8_TCELL_VS_MONOCYTE_DN	GSE22886_NAIVE_CD8_TCELL_VS_MONOCYTE_DN	GSE22886_NAIVE_CD8_TCELL_VS_MONOCYTE_DN	6/183	183/13010	0.0447051	1	0.259235	Mfsd1/Laptm5/Ptafr/Dmxl2/Hexb/Csf1r	6
GSE31082_DN_VS_DP_THYMOCYTE_DN	GSE31082_DN_VS_DP_THYMOCYTE_DN	GSE31082_DN_VS_DP_THYMOCYTE_DN	6/183	183/13010	0.0447051	1	0.259235	Ptprc/Psd4/Zyg11b/Syf2/Tcf12/Usp32	6
GSE43955_1H_VS_60H_ACT_CD4_TCELL_WITH_TGFB_IL6_UP	GSE43955_1H_VS_60H_ACT_CD4_TCELL_WITH_TGFB_IL6_UP	GSE43955_1H_VS_60H_ACT_CD4_TCELL_WITH_TGFB_IL6_UP	6/183	183/13010	0.0447051	1	0.259235	Tor1aip2/Rpl6/Ikzf1/Abcc3/Rpl19/Rps10	6
GSE5589_IL6_KO_VS_IL10_KO_LPS_AND_IL10_STIM_MACROPHAGE_45MIN_DN	GSE5589_IL6_KO_VS_IL10_KO_LPS_AND_IL10_STIM_MACROPHAGE_45MIN_DN	GSE5589_IL6_KO_VS_IL10_KO_LPS_AND_IL10_STIM_MACROPHAGE_45MIN_DN	6/183	183/13010	0.0447051	1	0.259235	Ly75/Ppip5k1/Ptbp3/Pde3b/Trim25/Osbpl11	6
WELCSH_BRCA1_TARGETS_UP	WELCSH_BRCA1_TARGETS_UP	WELCSH_BRCA1_TARGETS_UP	6/183	183/13010	0.0447051	1	0.259235	Stat1/Iqgap1/Prcp/Lims1/Hexb/Itga1	6
DER_IFN_BETA_RESPONSE_UP	DER_IFN_BETA_RESPONSE_UP	DER_IFN_BETA_RESPONSE_UP	4/183	95/13010	0.044937	1	0.26012	Stat1/Iqgap1/H2-T23/Eif2ak2	4
REACTOME_CELL_SURFACE_INTERACTIONS_AT_THE_VASCULAR_WALL	REACTOME_CELL_SURFACE_INTERACTIONS_AT_THE_VASCULAR_WALL	REACTOME_CELL_SURFACE_INTERACTIONS_AT_THE_VASCULAR_WALL	4/183	95/13010	0.044937	1	0.26012	Inpp5d/Itga6/Tek/Itgam	4
REACTOME_INTEGRATION_OF_ENERGY_METABOLISM	REACTOME_INTEGRATION_OF_ENERGY_METABOLISM	REACTOME_INTEGRATION_OF_ENERGY_METABOLISM	4/183	95/13010	0.044937	1	0.26012	Plcb2/Prkaa2/Iqgap1/Gnaq	4
GO_LIPID_LOCALIZATION	GO_LIPID_LOCALIZATION	GO_LIPID_LOCALIZATION	8/183	281/13010	0.0452413	1	0.261727	Abca1/Prkaa2/Abcc3/Abca9/Hexb/Ncoa1/Osbpl11/Atp8b1	8
GSE24574_BCL6_HIGH_TFH_VS_TFH_CD4_TCELL_UP	GSE24574_BCL6_HIGH_TFH_VS_TFH_CD4_TCELL_UP	GSE24574_BCL6_HIGH_TFH_VS_TFH_CD4_TCELL_UP	5/183	138/13010	0.0453369	1	0.262126	Ifih1/Kpna6/Clcn3/Itga1/Rbfox2	5
GSE10239_NAIVE_VS_MEMORY_CD8_TCELL_UP	GSE10239_NAIVE_VS_MEMORY_CD8_TCELL_UP	GSE10239_NAIVE_VS_MEMORY_CD8_TCELL_UP	6/183	184/13010	0.0456959	1	0.263273	Trim56/Clcn3/Rpl23/Parp14/Gabpa/Prkd3	6
GSE14308_TH17_VS_INDUCED_TREG_UP	GSE14308_TH17_VS_INDUCED_TREG_UP	GSE14308_TH17_VS_INDUCED_TREG_UP	6/183	184/13010	0.0456959	1	0.263273	Sppl2a/Mrpl52/Sacs/Tcf12/Stag1/Rpl17	6
GSE21546_WT_VS_SAP1A_KO_AND_ELK1_KO_DP_THYMOCYTES_DN	GSE21546_WT_VS_SAP1A_KO_AND_ELK1_KO_DP_THYMOCYTES_DN	GSE21546_WT_VS_SAP1A_KO_AND_ELK1_KO_DP_THYMOCYTES_DN	6/183	184/13010	0.0456959	1	0.263273	Mecom/Arhgap29/Trim25/Rnf213/Parp14/Prkd3	6
GSE22935_UNSTIM_VS_12H_MBOVIS_BCG_STIM_MACROPHAGE_DN	GSE22935_UNSTIM_VS_12H_MBOVIS_BCG_STIM_MACROPHAGE_DN	GSE22935_UNSTIM_VS_12H_MBOVIS_BCG_STIM_MACROPHAGE_DN	6/183	184/13010	0.0456959	1	0.263273	Inpp4a/Rpl28/Rpl27a/Rpl19/Rpl36/Dock8	6
GSE26351_UNSTIM_VS_WNT_PATHWAY_STIM_HEMATOPOIETIC_PROGENITORS_UP	GSE26351_UNSTIM_VS_WNT_PATHWAY_STIM_HEMATOPOIETIC_PROGENITORS_UP	GSE26351_UNSTIM_VS_WNT_PATHWAY_STIM_HEMATOPOIETIC_PROGENITORS_UP	6/183	184/13010	0.0456959	1	0.263273	Ctnnd1/Gbp7/Scamp2/Ikzf1/Smad5/Unc93b1	6
GSE411_UNSTIM_VS_100MIN_IL6_STIM_MACROPHAGE_UP	GSE411_UNSTIM_VS_100MIN_IL6_STIM_MACROPHAGE_UP	GSE411_UNSTIM_VS_100MIN_IL6_STIM_MACROPHAGE_UP	6/183	184/13010	0.0456959	1	0.263273	Gpr34/Edem1/Pde3b/Rpsa/Rps10/Mpeg1	6
CHANG_IMMORTALIZED_BY_HPV31_UP	CHANG_IMMORTALIZED_BY_HPV31_UP	CHANG_IMMORTALIZED_BY_HPV31_UP	3/183	57/13010	0.0460711	1	0.264814	Prkaa2/Tmem119/Gabpa	3
GO_AZUROPHIL_GRANULE_MEMBRANE	GO_AZUROPHIL_GRANULE_MEMBRANE	GO_AZUROPHIL_GRANULE_MEMBRANE	3/183	57/13010	0.0460711	1	0.264814	Cpne3/Prcp/H2-T23	3
GO_MONONUCLEAR_CELL_MIGRATION	GO_MONONUCLEAR_CELL_MIGRATION	GO_MONONUCLEAR_CELL_MIGRATION	3/183	57/13010	0.0460711	1	0.264814	Mospd2/Il6ra/Flt1	3
TURASHVILI_BREAST_NORMAL_DUCTAL_VS_LOBULAR_UP	TURASHVILI_BREAST_NORMAL_DUCTAL_VS_LOBULAR_UP	TURASHVILI_BREAST_NORMAL_DUCTAL_VS_LOBULAR_UP	3/183	57/13010	0.0460711	1	0.264814	Zyg11b/Clcn3/Smad5	3
GO_NCRNA_METABOLIC_PROCESS	GO_NCRNA_METABOLIC_PROCESS	GO_NCRNA_METABOLIC_PROCESS	10/183	386/13010	0.0463355	1	0.266023	Rpl7a/Rpl35/Rps6/Rpl11/Rps16/Rps17/Rps15/Rpsa/Rpl26/Rpl10a	10
SENESE_HDAC1_TARGETS_UP	SENESE_HDAC1_TARGETS_UP	SENESE_HDAC1_TARGETS_UP	10/183	386/13010	0.0463355	1	0.266023	Itga6/Il1rapl1/Il6ra/Tgfbr1/Ptbp3/Mob1a/Iqgap1/Rpl27a/Usp32/Epg5	10
GSE14413_UNSTIM_VS_IFNB_STIM_NIH3T3_CELLS_UP	GSE14413_UNSTIM_VS_IFNB_STIM_NIH3T3_CELLS_UP	GSE14413_UNSTIM_VS_IFNB_STIM_NIH3T3_CELLS_UP	5/183	139/13010	0.0465155	1	0.266745	Rpl13/Rpl37/Pfdn5/Heg1/Rpl36	5
GSE21033_CTRL_VS_POLYIC_STIM_DC_24H_UP	GSE21033_CTRL_VS_POLYIC_STIM_DC_24H_UP	GSE21033_CTRL_VS_POLYIC_STIM_DC_24H_UP	5/183	139/13010	0.0465155	1	0.266745	Rpl13a/Ssh2/Slfn5/Hexb/Myo1f	5
GSE17721_LPS_VS_POLYIC_4H_BMDC_DN	GSE17721_LPS_VS_POLYIC_4H_BMDC_DN	GSE17721_LPS_VS_POLYIC_4H_BMDC_DN	6/183	185/13010	0.0467002	1	0.266871	Inpp4a/Prcp/Tep1/Tcf12/Rpl26/Eif3h	6
GSE19198_CTRL_VS_IL21_TREATED_TCELL_6H_UP	GSE19198_CTRL_VS_IL21_TREATED_TCELL_6H_UP	GSE19198_CTRL_VS_IL21_TREATED_TCELL_6H_UP	6/183	185/13010	0.0467002	1	0.266871	Inpp5d/Cysltr1/Mob1a/Naip2/Tmem173/Mpeg1	6
GSE24634_TEFF_VS_TCONV_DAY10_IN_CULTURE_DN	GSE24634_TEFF_VS_TCONV_DAY10_IN_CULTURE_DN	GSE24634_TEFF_VS_TCONV_DAY10_IN_CULTURE_DN	6/183	185/13010	0.0467002	1	0.266871	Btk/Il6ra/Prcp/Itgam/Nckap1l/H2-T23	6
GSE26343_WT_VS_NFAT5_KO_MACROPHAGE_LPS_STIM_DN	GSE26343_WT_VS_NFAT5_KO_MACROPHAGE_LPS_STIM_DN	GSE26343_WT_VS_NFAT5_KO_MACROPHAGE_LPS_STIM_DN	6/183	185/13010	0.0467002	1	0.266871	Inpp4a/Itga6/Plcb2/Lpcat2/Tep1/Wdr7	6
GSE28726_ACT_CD4_TCELL_VS_ACT_VA24NEG_NKTCELL_DN	GSE28726_ACT_CD4_TCELL_VS_ACT_VA24NEG_NKTCELL_DN	GSE28726_ACT_CD4_TCELL_VS_ACT_VA24NEG_NKTCELL_DN	6/183	185/13010	0.0467002	1	0.266871	Itga6/Laptm5/Mob1a/Rpl23/Heg1/H2-T23	6
GSE9006_TYPE_1_VS_TYPE_2_DIABETES_PBMC_AT_DX_UP	GSE9006_TYPE_1_VS_TYPE_2_DIABETES_PBMC_AT_DX_UP	GSE9006_TYPE_1_VS_TYPE_2_DIABETES_PBMC_AT_DX_UP	6/183	185/13010	0.0467002	1	0.266871	Rpl11/Rplp2/Pfn1/Rpl37/Eef1d/Rpl36	6
GSE16385_IFNG_TNF_VS_ROSIGLITAZONE_STIM_MACROPHAGE_UP	GSE16385_IFNG_TNF_VS_ROSIGLITAZONE_STIM_MACROPHAGE_UP	GSE16385_IFNG_TNF_VS_ROSIGLITAZONE_STIM_MACROPHAGE_UP	5/183	140/13010	0.0477122	1	0.270011	Rpl11/Itpripl2/Naca/Mrpl52/Cx3cr1	5
GSE17974_0H_VS_24H_IN_VITRO_ACT_CD4_TCELL_UP	GSE17974_0H_VS_24H_IN_VITRO_ACT_CD4_TCELL_UP	GSE17974_0H_VS_24H_IN_VITRO_ACT_CD4_TCELL_UP	5/183	140/13010	0.0477122	1	0.270011	Itga6/Itgam/Vwa5a/Pik3r5/Nlrp1a	5
GSE9006_HEALTHY_VS_TYPE_1_DIABETES_PBMC_1MONTH_POST_DX_DN	GSE9006_HEALTHY_VS_TYPE_1_DIABETES_PBMC_1MONTH_POST_DX_DN	GSE9006_HEALTHY_VS_TYPE_1_DIABETES_PBMC_1MONTH_POST_DX_DN	5/183	140/13010	0.0477122	1	0.270011	Tek/Bicd1/Rps16/Bace1/Nckap1l	5
GSE17721_0.5H_VS_8H_LPS_BMDC_UP	GSE17721_0.5H_VS_8H_LPS_BMDC_UP	GSE17721_0.5H_VS_8H_LPS_BMDC_UP	6/183	186/13010	0.0477183	1	0.270011	Rpl12/Rpl6/Rpl13a/Rps3/Pik3cg/Entpd1	6
GSE21670_TGFB_VS_TGFB_AND_IL6_TREATED_STAT3_KO_CD4_TCELL_DN	GSE21670_TGFB_VS_TGFB_AND_IL6_TREATED_STAT3_KO_CD4_TCELL_DN	GSE21670_TGFB_VS_TGFB_AND_IL6_TREATED_STAT3_KO_CD4_TCELL_DN	6/183	186/13010	0.0477183	1	0.270011	Psd4/Ppip5k1/Snrpn/Scamp2/Myo5a/Pfn1	6
GSE23398_WT_VS_IL2_KO_CD4_TCELL_SCURFY_MOUSE_DN	GSE23398_WT_VS_IL2_KO_CD4_TCELL_SCURFY_MOUSE_DN	GSE23398_WT_VS_IL2_KO_CD4_TCELL_SCURFY_MOUSE_DN	6/183	186/13010	0.0477183	1	0.270011	Creb3l2/Rpl13a/Rpl4/Ssh2/Eif3h/Tmem173	6
SRF_Q5_01	SRF_Q5_01	SRF_Q5_01	6/183	186/13010	0.0477183	1	0.270011	Ctnnd1/Abca1/Prr14l/Myl6/Pfn1/Lpp	6
BIOCARTA_NO1_PATHWAY	BIOCARTA_NO1_PATHWAY	BIOCARTA_NO1_PATHWAY	2/183	25/13010	0.0477742	1	0.270011	Flt1/Pde3b	2
BIOCARTA_TOLL_PATHWAY	BIOCARTA_TOLL_PATHWAY	BIOCARTA_TOLL_PATHWAY	2/183	25/13010	0.0477742	1	0.270011	Tlr3/Eif2ak2	2
GO_MITOGEN_ACTIVATED_PROTEIN_KINASE_BINDING	GO_MITOGEN_ACTIVATED_PROTEIN_KINASE_BINDING	GO_MITOGEN_ACTIVATED_PROTEIN_KINASE_BINDING	2/183	25/13010	0.0477742	1	0.270011	Ptafr/Iqgap1	2
GO_NEGATIVE_REGULATION_OF_B_CELL_ACTIVATION	GO_NEGATIVE_REGULATION_OF_B_CELL_ACTIVATION	GO_NEGATIVE_REGULATION_OF_B_CELL_ACTIVATION	2/183	25/13010	0.0477742	1	0.270011	Inpp5d/Btk	2
GO_REGULATION_OF_INTRINSIC_APOPTOTIC_SIGNALING_PATHWAY_BY_P53_CLASS_MEDIATOR	GO_REGULATION_OF_INTRINSIC_APOPTOTIC_SIGNALING_PATHWAY_BY_P53_CLASS_MEDIATOR	GO_REGULATION_OF_INTRINSIC_APOPTOTIC_SIGNALING_PATHWAY_BY_P53_CLASS_MEDIATOR	2/183	25/13010	0.0477742	1	0.270011	Rpl11/Rpl26	2
GO_REGULATION_OF_NATURAL_KILLER_CELL_ACTIVATION	GO_REGULATION_OF_NATURAL_KILLER_CELL_ACTIVATION	GO_REGULATION_OF_NATURAL_KILLER_CELL_ACTIVATION	2/183	25/13010	0.0477742	1	0.270011	Il6ra/H2-T23	2
HOWLIN_CITED1_TARGETS_1_UP	HOWLIN_CITED1_TARGETS_1_UP	HOWLIN_CITED1_TARGETS_1_UP	2/183	25/13010	0.0477742	1	0.270011	Il6ra/Rbfox2	2
KUROZUMI_RESPONSE_TO_ONCOCYTIC_VIRUS	KUROZUMI_RESPONSE_TO_ONCOCYTIC_VIRUS	KUROZUMI_RESPONSE_TO_ONCOCYTIC_VIRUS	2/183	25/13010	0.0477742	1	0.270011	Il6ra/Itgam	2
PID_IL8_CXCR1_PATHWAY	PID_IL8_CXCR1_PATHWAY	PID_IL8_CXCR1_PATHWAY	2/183	25/13010	0.0477742	1	0.270011	Plcb2/Pik3cg	2
REACTOME_ANTIGEN_PRESENTATION:_FOLDING_ASSEMBLY_AND_PEPTIDE_LOADING_OF_CLASS_I_MHC	REACTOME_ANTIGEN_PRESENTATION:_FOLDING_ASSEMBLY_AND_PEPTIDE_LOADING_OF_CLASS_I_MHC	REACTOME_ANTIGEN_PRESENTATION:_FOLDING_ASSEMBLY_AND_PEPTIDE_LOADING_OF_CLASS_I_MHC	2/183	25/13010	0.0477742	1	0.270011	Erap1/H2-T23	2
REACTOME_BILE_ACID_AND_BILE_SALT_METABOLISM	REACTOME_BILE_ACID_AND_BILE_SALT_METABOLISM	REACTOME_BILE_ACID_AND_BILE_SALT_METABOLISM	2/183	25/13010	0.0477742	1	0.270011	Abcc3/Ncoa1	2
ALCALAY_AML_BY_NPM1_LOCALIZATION_UP	ALCALAY_AML_BY_NPM1_LOCALIZATION_UP	ALCALAY_AML_BY_NPM1_LOCALIZATION_UP	4/183	97/13010	0.0478813	1	0.270011	Ctnnd1/Tlr4/Slc29a3/Adam17	4
GO_CELL_CELL_ADHERENS_JUNCTION	GO_CELL_CELL_ADHERENS_JUNCTION	GO_CELL_CELL_ADHERENS_JUNCTION	4/183	97/13010	0.0478813	1	0.270011	Itga6/Ctnnd1/Atp2a2/Tjp1	4
GO_SEQUESTERING_OF_CALCIUM_ION	GO_SEQUESTERING_OF_CALCIUM_ION	GO_SEQUESTERING_OF_CALCIUM_ION	4/183	97/13010	0.0478813	1	0.270011	Ptprc/Plcb2/Htt/Myo5a	4
GSE29614_CTRL_VS_DAY7_TIV_FLU_VACCINE_PBMC_UP	GSE29614_CTRL_VS_DAY7_TIV_FLU_VACCINE_PBMC_UP	GSE29614_CTRL_VS_DAY7_TIV_FLU_VACCINE_PBMC_UP	4/183	97/13010	0.0478813	1	0.270011	Syf2/Tjp1/Dock2/Ncoa1	4
ICHIBA_GRAFT_VERSUS_HOST_DISEASE_D7_UP	ICHIBA_GRAFT_VERSUS_HOST_DISEASE_D7_UP	ICHIBA_GRAFT_VERSUS_HOST_DISEASE_D7_UP	4/183	97/13010	0.0478813	1	0.270011	Stat1/Ly75/Pld4/Mpeg1	4
KEGG_LEISHMANIA_INFECTION	KEGG_LEISHMANIA_INFECTION	KEGG_LEISHMANIA_INFECTION	3/183	58/13010	0.0480985	1	0.270798	Stat1/Tlr4/Itgam	3
KIM_GERMINAL_CENTER_T_HELPER_UP	KIM_GERMINAL_CENTER_T_HELPER_UP	KIM_GERMINAL_CENTER_T_HELPER_UP	3/183	58/13010	0.0480985	1	0.270798	Stat1/Iqgap1/Lpp	3
SMID_BREAST_CANCER_NORMAL_LIKE_UP	SMID_BREAST_CANCER_NORMAL_LIKE_UP	SMID_BREAST_CANCER_NORMAL_LIKE_UP	9/183	336/13010	0.0481033	1	0.270798	Ptprc/Ly75/Plcb2/Btk/Il6ra/Tep1/Dock2/Nlrp1a/Nckap1l	9
GO_REGULATION_OF_VESICLE_MEDIATED_TRANSPORT	GO_REGULATION_OF_VESICLE_MEDIATED_TRANSPORT	GO_REGULATION_OF_VESICLE_MEDIATED_TRANSPORT	11/183	443/13010	0.0485813	1	0.273332	Ptprc/Il1rapl1/Ptafr/Atp2a2/Bicd1/Itgam/Bace1/Dock2/Usp32/Nckap1l/H2-T23	11
GO_PROTEIN_KINASE_B_SIGNALING	GO_PROTEIN_KINASE_B_SIGNALING	GO_PROTEIN_KINASE_B_SIGNALING	6/183	187/13010	0.04875	1	0.273655	Tgfbr1/Tek/Cx3cr1/Pik3r5/Pik3cg/Pik3ap1	6
GSE3039_ALPHAALPHA_CD8_TCELL_VS_B2_BCELL_DN	GSE3039_ALPHAALPHA_CD8_TCELL_VS_B2_BCELL_DN	GSE3039_ALPHAALPHA_CD8_TCELL_VS_B2_BCELL_DN	6/183	187/13010	0.04875	1	0.273655	Gpr34/Man1a2/Lhfpl2/Hexb/H2-T23/Pik3ap1	6
GSE9988_ANTI_TREM1_VS_CTRL_TREATED_MONOCYTES_DN	GSE9988_ANTI_TREM1_VS_CTRL_TREATED_MONOCYTES_DN	GSE9988_ANTI_TREM1_VS_CTRL_TREATED_MONOCYTES_DN	6/183	187/13010	0.04875	1	0.273655	Ctnnd1/Ptafr/Nckap1l/Myo1f/Csf1r/Mpeg1	6
PAX4_02	PAX4_02	PAX4_02	6/183	187/13010	0.04875	1	0.273655	Il1rapl1/Tgfbr1/Atp2a2/Gabrb2/Usp32/Cast	6
FIRESTEIN_PROLIFERATION	FIRESTEIN_PROLIFERATION	FIRESTEIN_PROLIFERATION	5/183	141/13010	0.048927	1	0.274335	Inpp4a/Inpp5d/Btk/Pik3cg/Pik3ap1	5
GSE41176_UNSTIM_VS_ANTI_IGM_STIM_TAK1_KO_BCELL_3H_UP	GSE41176_UNSTIM_VS_ANTI_IGM_STIM_TAK1_KO_BCELL_3H_UP	GSE41176_UNSTIM_VS_ANTI_IGM_STIM_TAK1_KO_BCELL_3H_UP	5/183	141/13010	0.048927	1	0.274335	Rpl35/Btk/Adam22/Prr14l/Smad5	5
GO_POSITIVE_REGULATION_OF_CHEMOTAXIS	GO_POSITIVE_REGULATION_OF_CHEMOTAXIS	GO_POSITIVE_REGULATION_OF_CHEMOTAXIS	4/183	98/13010	0.0493927	1	0.276473	Mospd2/Il6ra/Adam17/Nckap1l	4
GO_STEM_CELL_PROLIFERATION	GO_STEM_CELL_PROLIFERATION	GO_STEM_CELL_PROLIFERATION	4/183	98/13010	0.0493927	1	0.276473	Ptprc/Mecom/Cx3cr1/Eif2ak2	4
REACTOME_CELL_CELL_COMMUNICATION	REACTOME_CELL_CELL_COMMUNICATION	REACTOME_CELL_CELL_COMMUNICATION	4/183	98/13010	0.0493927	1	0.276473	Itga6/Ctnnd1/Iqgap1/Lims1	4
GSE27786_BCELL_VS_CD8_TCELL_UP	GSE27786_BCELL_VS_CD8_TCELL_UP	GSE27786_BCELL_VS_CD8_TCELL_UP	6/183	188/13010	0.0497954	1	0.278569	Cyfip1/Prcp/Ncoa1/Sp1/H2-T23/Pik3ap1	6
FULCHER_INFLAMMATORY_RESPONSE_LECTIN_VS_LPS_UP	FULCHER_INFLAMMATORY_RESPONSE_LECTIN_VS_LPS_UP	FULCHER_INFLAMMATORY_RESPONSE_LECTIN_VS_LPS_UP	12/183	500/13010	0.0500536	1	0.279073	Fam129a/Tgfbr1/Edem1/Wdfy4/Mrpl52/Myo5a/Abcc3/Pik3cg/Lpp/Rpl10a/Prkd3/Mpeg1	12
FLECHNER_PBL_KIDNEY_TRANSPLANT_OK_VS_DONOR_UP	FLECHNER_PBL_KIDNEY_TRANSPLANT_OK_VS_DONOR_UP	FLECHNER_PBL_KIDNEY_TRANSPLANT_OK_VS_DONOR_UP	5/183	142/13010	0.05016	1	0.279073	Rpl35/Rpl11/Rpl23/Rpl19/Rps23	5
GO_GLYCEROPHOSPHOLIPID_METABOLIC_PROCESS	GO_GLYCEROPHOSPHOLIPID_METABOLIC_PROCESS	GO_GLYCEROPHOSPHOLIPID_METABOLIC_PROCESS	5/183	142/13010	0.05016	1	0.279073	Inpp5d/Lpcat2/Pik3cg/Synj1/Csf1r	5
GSE21670_STAT3_KO_VS_WT_CD4_TCELL_UP	GSE21670_STAT3_KO_VS_WT_CD4_TCELL_UP	GSE21670_STAT3_KO_VS_WT_CD4_TCELL_UP	5/183	142/13010	0.05016	1	0.279073	Ly75/Cysltr1/Parp14/H2-T23/Mpeg1	5
GSE45365_NK_CELL_VS_CD8A_DC_MCMV_INFECTION_DN	GSE45365_NK_CELL_VS_CD8A_DC_MCMV_INFECTION_DN	GSE45365_NK_CELL_VS_CD8A_DC_MCMV_INFECTION_DN	5/183	142/13010	0.05016	1	0.279073	Btk/Mecom/Adam17/Osbpl11/Csf1r	5
GO_TERTIARY_GRANULE_MEMBRANE	GO_TERTIARY_GRANULE_MEMBRANE	GO_TERTIARY_GRANULE_MEMBRANE	3/183	59/13010	0.0501692	1	0.279073	Ptafr/Itgam/Ptprb	3
LEE_CALORIE_RESTRICTION_NEOCORTEX_DN	LEE_CALORIE_RESTRICTION_NEOCORTEX_DN	LEE_CALORIE_RESTRICTION_NEOCORTEX_DN	3/183	59/13010	0.0501692	1	0.279073	Ddr2/Atp2a2/Eef1d	3
MODULE_76	MODULE_76	MODULE_76	3/183	59/13010	0.0501692	1	0.279073	Ly75/Ptafr/Tlr3	3
PID_ENDOTHELIN_PATHWAY	PID_ENDOTHELIN_PATHWAY	PID_ENDOTHELIN_PATHWAY	3/183	59/13010	0.0501692	1	0.279073	Plcb2/Cysltr1/Gnaq	3
REACTOME_CYTOSOLIC_SENSORS_OF_PATHOGEN_ASSOCIATED_DNA	REACTOME_CYTOSOLIC_SENSORS_OF_PATHOGEN_ASSOCIATED_DNA	REACTOME_CYTOSOLIC_SENSORS_OF_PATHOGEN_ASSOCIATED_DNA	3/183	59/13010	0.0501692	1	0.279073	Trim56/Tlr3/Tmem173	3
GSE5589_LPS_VS_LPS_AND_IL10_STIM_IL6_KO_MACROPHAGE_180MIN_UP	GSE5589_LPS_VS_LPS_AND_IL10_STIM_IL6_KO_MACROPHAGE_180MIN_UP	GSE5589_LPS_VS_LPS_AND_IL10_STIM_IL6_KO_MACROPHAGE_180MIN_UP	6/183	189/13010	0.0508546	1	0.282566	Rpl27a/Wdfy4/Scamp2/Tcf12/Adam17/Fau	6
SENESE_HDAC1_AND_HDAC2_TARGETS_UP	SENESE_HDAC1_AND_HDAC2_TARGETS_UP	SENESE_HDAC1_AND_HDAC2_TARGETS_UP	6/183	189/13010	0.0508546	1	0.282566	Itga6/Il1rapl1/Il6ra/Laptm5/Iqgap1/Rpl27a	6
GO_POSITIVE_REGULATION_OF_CELL_SUBSTRATE_ADHESION	GO_POSITIVE_REGULATION_OF_CELL_SUBSTRATE_ADHESION	GO_POSITIVE_REGULATION_OF_CELL_SUBSTRATE_ADHESION	4/183	99/13010	0.0509302	1	0.282666	Itga6/Tek/Iqgap1/Lims1	4
GSE13762_CTRL_VS_125_VITAMIND_DAY12_DC_DN	GSE13762_CTRL_VS_125_VITAMIND_DAY12_DC_DN	GSE13762_CTRL_VS_125_VITAMIND_DAY12_DC_DN	4/183	99/13010	0.0509302	1	0.282666	Gpr34/Nbea/Gabrb2/Cep192	4
GO_REGULATION_OF_APOPTOTIC_SIGNALING_PATHWAY	GO_REGULATION_OF_APOPTOTIC_SIGNALING_PATHWAY	GO_REGULATION_OF_APOPTOTIC_SIGNALING_PATHWAY	9/183	340/13010	0.0511326	1	0.283532	Ptprc/Itga6/Tgfbr1/Rpl11/Htt/Rps3/Cx3cr1/Rpl26/Pak2	9
GNF2_PAK2	GNF2_PAK2	GNF2_PAK2	2/183	26/13010	0.0512879	1	0.283532	Dock2/Pak2	2
GO_HISTONE_ACETYLTRANSFERASE_BINDING	GO_HISTONE_ACETYLTRANSFERASE_BINDING	GO_HISTONE_ACETYLTRANSFERASE_BINDING	2/183	26/13010	0.0512879	1	0.283532	Stat1/Sp1	2
GO_POSITIVE_REGULATION_OF_INTERLEUKIN_2_PRODUCTION	GO_POSITIVE_REGULATION_OF_INTERLEUKIN_2_PRODUCTION	GO_POSITIVE_REGULATION_OF_INTERLEUKIN_2_PRODUCTION	2/183	26/13010	0.0512879	1	0.283532	Ptprc/Rps3	2
GO_POSITIVE_REGULATION_OF_PHOSPHATASE_ACTIVITY	GO_POSITIVE_REGULATION_OF_PHOSPHATASE_ACTIVITY	GO_POSITIVE_REGULATION_OF_PHOSPHATASE_ACTIVITY	2/183	26/13010	0.0512879	1	0.283532	Ptprc/Itga1	2
GO_STEROL_TRANSPORTER_ACTIVITY	GO_STEROL_TRANSPORTER_ACTIVITY	GO_STEROL_TRANSPORTER_ACTIVITY	2/183	26/13010	0.0512879	1	0.283532	Abca1/Osbpl11	2
SAKAI_TUMOR_INFILTRATING_MONOCYTES_UP	SAKAI_TUMOR_INFILTRATING_MONOCYTES_UP	SAKAI_TUMOR_INFILTRATING_MONOCYTES_UP	2/183	26/13010	0.0512879	1	0.283532	Lims1/Pfn1	2
GO_REGULATION_OF_OSSIFICATION	GO_REGULATION_OF_OSSIFICATION	GO_REGULATION_OF_OSSIFICATION	5/183	143/13010	0.0514113	1	0.284054	Ddr2/Il6ra/Tmem119/Sema4d/Smad5	5
GNF2_PTPRC	GNF2_PTPRC	GNF2_PTPRC	3/183	60/13010	0.0522827	1	0.288383	Ptprc/Sema4d/H2-T23	3
GO_HYDROLASE_ACTIVITY_HYDROLYZING_O_GLYCOSYL_COMPOUNDS	GO_HYDROLASE_ACTIVITY_HYDROLYZING_O_GLYCOSYL_COMPOUNDS	GO_HYDROLASE_ACTIVITY_HYDROLYZING_O_GLYCOSYL_COMPOUNDS	3/183	60/13010	0.0522827	1	0.288383	Man1a2/Edem1/Hexb	3
GO_MEMBRANE_INVAGINATION	GO_MEMBRANE_INVAGINATION	GO_MEMBRANE_INVAGINATION	3/183	60/13010	0.0522827	1	0.288383	Abca1/Itgam/Nckap1l	3
GO_NEGATIVE_REGULATION_OF_IMMUNE_RESPONSE	GO_NEGATIVE_REGULATION_OF_IMMUNE_RESPONSE	GO_NEGATIVE_REGULATION_OF_IMMUNE_RESPONSE	4/183	100/13010	0.0524938	1	0.289223	Inpp5d/Ptprc/Parp14/H2-T23	4
GO_REGULATION_OF_CELL_MATRIX_ADHESION	GO_REGULATION_OF_CELL_MATRIX_ADHESION	GO_REGULATION_OF_CELL_MATRIX_ADHESION	4/183	100/13010	0.0524938	1	0.289223	Ddr2/Tek/Iqgap1/Lims1	4
GSE32533_MIR17_KO_VS_MIR17_OVEREXPRESS_ACT_CD4_TCELL_DN	GSE32533_MIR17_KO_VS_MIR17_OVEREXPRESS_ACT_CD4_TCELL_DN	GSE32533_MIR17_KO_VS_MIR17_OVEREXPRESS_ACT_CD4_TCELL_DN	5/183	144/13010	0.0526807	1	0.289928	Ptprc/Dnajc16/Ikzf1/Sema4d/Mpeg1	5
GSE41867_NAIVE_VS_DAY30_LCMV_CLONE13_EXHAUSTED_CD8_TCELL_UP	GSE41867_NAIVE_VS_DAY30_LCMV_CLONE13_EXHAUSTED_CD8_TCELL_UP	GSE41867_NAIVE_VS_DAY30_LCMV_CLONE13_EXHAUSTED_CD8_TCELL_UP	5/183	144/13010	0.0526807	1	0.289928	Stat1/Ifih1/Pik3r5/Rnf213/Parp14	5
GO_ORGANIC_HYDROXY_COMPOUND_BIOSYNTHETIC_PROCESS	GO_ORGANIC_HYDROXY_COMPOUND_BIOSYNTHETIC_PROCESS	GO_ORGANIC_HYDROXY_COMPOUND_BIOSYNTHETIC_PROCESS	6/183	191/13010	0.0530142	1	0.2916	Plcb2/Ppip5k1/Prkaa2/Ptafr/Myo5a/Sp1	6
DUTERTRE_ESTRADIOL_RESPONSE_24HR_DN	DUTERTRE_ESTRADIOL_RESPONSE_24HR_DN	DUTERTRE_ESTRADIOL_RESPONSE_24HR_DN	11/183	450/13010	0.0532326	1	0.292637	Mecom/Nbea/Abca1/Zkscan1/Creb3l2/Lpcat2/Abcc3/Cast/Lhfpl2/Parp14/Dtx3l	11
GO_POSITIVE_REGULATION_OF_ERK1_AND_ERK2_CASCADE	GO_POSITIVE_REGULATION_OF_ERK1_AND_ERK2_CASCADE	GO_POSITIVE_REGULATION_OF_ERK1_AND_ERK2_CASCADE	5/183	145/13010	0.0539683	1	0.295526	Ptprc/Tlr4/Tek/Flt1/Csf1r	5
GO_T_CELL_RECEPTOR_SIGNALING_PATHWAY	GO_T_CELL_RECEPTOR_SIGNALING_PATHWAY	GO_T_CELL_RECEPTOR_SIGNALING_PATHWAY	5/183	145/13010	0.0539683	1	0.295526	Inpp5d/Ptprc/Btk/Rps3/Pak2	5
GSE11057_NAIVE_VS_MEMORY_CD4_TCELL_UP	GSE11057_NAIVE_VS_MEMORY_CD4_TCELL_UP	GSE11057_NAIVE_VS_MEMORY_CD4_TCELL_UP	5/183	145/13010	0.0539683	1	0.295526	Scai/Itga6/Nbea/Snrpn/Pde3b	5
GSE21033_CTRL_VS_POLYIC_STIM_DC_12H_UP	GSE21033_CTRL_VS_POLYIC_STIM_DC_12H_UP	GSE21033_CTRL_VS_POLYIC_STIM_DC_12H_UP	5/183	145/13010	0.0539683	1	0.295526	Mfsd1/Rps26/Slfn5/Hexb/Myo1f	5
GSE27859_MACROPHAGE_VS_DC_UP	GSE27859_MACROPHAGE_VS_DC_UP	GSE27859_MACROPHAGE_VS_DC_UP	5/183	145/13010	0.0539683	1	0.295526	Ptafr/Atp2a2/Cyfip1/Parp14/Pik3ap1	5
GSE37301_HEMATOPOIETIC_STEM_CELL_VS_COMMON_LYMPHOID_PROGENITOR_UP	GSE37301_HEMATOPOIETIC_STEM_CELL_VS_COMMON_LYMPHOID_PROGENITOR_UP	GSE37301_HEMATOPOIETIC_STEM_CELL_VS_COMMON_LYMPHOID_PROGENITOR_UP	5/183	145/13010	0.0539683	1	0.295526	Il6ra/Tek/Creb3l2/Tlr3/Csf1r	5
GSE40274_FOXP3_VS_FOXP3_AND_XBP1_TRANSDUCED_ACTIVATED_CD4_TCELL_DN	GSE40274_FOXP3_VS_FOXP3_AND_XBP1_TRANSDUCED_ACTIVATED_CD4_TCELL_DN	GSE40274_FOXP3_VS_FOXP3_AND_XBP1_TRANSDUCED_ACTIVATED_CD4_TCELL_DN	5/183	145/13010	0.0539683	1	0.295526	Il6ra/Tgfbr1/Itgam/Rnf213/Parp14	5
GO_RESPONSE_TO_MOLECULE_OF_BACTERIAL_ORIGIN	GO_RESPONSE_TO_MOLECULE_OF_BACTERIAL_ORIGIN	GO_RESPONSE_TO_MOLECULE_OF_BACTERIAL_ORIGIN	7/183	241/13010	0.0541051	1	0.295669	Abca1/Tlr4/Ptafr/Atp2a2/Tlr9/Cx3cr1/Adam17	7
GSE12392_CD8A_POS_VS_NEG_SPLEEN_IFNB_KO_DC_UP	GSE12392_CD8A_POS_VS_NEG_SPLEEN_IFNB_KO_DC_UP	GSE12392_CD8A_POS_VS_NEG_SPLEEN_IFNB_KO_DC_UP	6/183	192/13010	0.0541148	1	0.295669	Stat1/Tcf12/Myo5a/Osbpl11/H2-T23/Eif2ak2	6
GSE17721_CPG_VS_GARDIQUIMOD_2H_BMDC_DN	GSE17721_CPG_VS_GARDIQUIMOD_2H_BMDC_DN	GSE17721_CPG_VS_GARDIQUIMOD_2H_BMDC_DN	6/183	192/13010	0.0541148	1	0.295669	Ctnnd1/Tlr4/Sacs/Myo5a/Gabrb2/Pja2	6
GSE17721_POLYIC_VS_CPG_8H_BMDC_DN	GSE17721_POLYIC_VS_CPG_8H_BMDC_DN	GSE17721_POLYIC_VS_CPG_8H_BMDC_DN	6/183	192/13010	0.0541148	1	0.295669	Atp2a2/Stag1/Erap1/Adam17/Gabpa/H2-T23	6
BOSCO_INTERFERON_INDUCED_ANTIVIRAL_MODULE	BOSCO_INTERFERON_INDUCED_ANTIVIRAL_MODULE	BOSCO_INTERFERON_INDUCED_ANTIVIRAL_MODULE	3/183	61/13010	0.0544387	1	0.296451	Ifih1/Gbp7/Eif2ak2	3
GO_CYTOKINE_RECEPTOR_ACTIVITY	GO_CYTOKINE_RECEPTOR_ACTIVITY	GO_CYTOKINE_RECEPTOR_ACTIVITY	3/183	61/13010	0.0544387	1	0.296451	Il1rl2/Il6ra/Cx3cr1	3
MODULE_375	MODULE_375	MODULE_375	3/183	61/13010	0.0544387	1	0.296451	Plcb2/Ptafr/Cx3cr1	3
REACTOME_TRANSLOCATION_OF_SLC2A4_GLUT4_TO_THE_PLASMA_MEMBRANE	REACTOME_TRANSLOCATION_OF_SLC2A4_GLUT4_TO_THE_PLASMA_MEMBRANE	REACTOME_TRANSLOCATION_OF_SLC2A4_GLUT4_TO_THE_PLASMA_MEMBRANE	3/183	61/13010	0.0544387	1	0.296451	Ralgapb/Prkaa2/Myo5a	3
ZHAN_MULTIPLE_MYELOMA_CD1_VS_CD2_UP	ZHAN_MULTIPLE_MYELOMA_CD1_VS_CD2_UP	ZHAN_MULTIPLE_MYELOMA_CD1_VS_CD2_UP	3/183	61/13010	0.0544387	1	0.296451	Fam129a/Itpripl2/Tmem173	3
ZHONG_RESPONSE_TO_AZACITIDINE_AND_TSA_DN	ZHONG_RESPONSE_TO_AZACITIDINE_AND_TSA_DN	ZHONG_RESPONSE_TO_AZACITIDINE_AND_TSA_DN	3/183	61/13010	0.0544387	1	0.296451	Mob1a/Rpl13a/Eif2ak2	3
BIOCARTA_VEGF_PATHWAY	BIOCARTA_VEGF_PATHWAY	BIOCARTA_VEGF_PATHWAY	2/183	27/13010	0.0548911	1	0.296615	Flt1/Pik3cg	2
chr13q13	chr13q13	chr13q13	2/183	27/13010	0.0548911	1	0.296615	Nbea/Eef1d	2
GO_ACTIVATED_T_CELL_PROLIFERATION	GO_ACTIVATED_T_CELL_PROLIFERATION	GO_ACTIVATED_T_CELL_PROLIFERATION	2/183	27/13010	0.0548911	1	0.296615	Il6ra/Rps3	2
GO_LUMENAL_SIDE_OF_MEMBRANE	GO_LUMENAL_SIDE_OF_MEMBRANE	GO_LUMENAL_SIDE_OF_MEMBRANE	2/183	27/13010	0.0548911	1	0.296615	Sppl2a/H2-T23	2
GO_REGULATION_OF_T_CELL_MEDIATED_CYTOTOXICITY	GO_REGULATION_OF_T_CELL_MEDIATED_CYTOTOXICITY	GO_REGULATION_OF_T_CELL_MEDIATED_CYTOTOXICITY	2/183	27/13010	0.0548911	1	0.296615	Ptprc/H2-T23	2
GO_RESPONSE_TO_STEROL	GO_RESPONSE_TO_STEROL	GO_RESPONSE_TO_STEROL	2/183	27/13010	0.0548911	1	0.296615	Tgfbr1/Abca1	2
GO_T_HELPER_1_TYPE_IMMUNE_RESPONSE	GO_T_HELPER_1_TYPE_IMMUNE_RESPONSE	GO_T_HELPER_1_TYPE_IMMUNE_RESPONSE	2/183	27/13010	0.0548911	1	0.296615	Il6ra/Tlr4	2
LANG_MYB_FAMILY_TARGETS	LANG_MYB_FAMILY_TARGETS	LANG_MYB_FAMILY_TARGETS	2/183	27/13010	0.0548911	1	0.296615	Psd4/Iqgap1	2
MODULE_115	MODULE_115	MODULE_115	2/183	27/13010	0.0548911	1	0.296615	Eif3h/Eef1d	2
PLASARI_TGFB1_SIGNALING_VIA_NFIC_1HR_UP	PLASARI_TGFB1_SIGNALING_VIA_NFIC_1HR_UP	PLASARI_TGFB1_SIGNALING_VIA_NFIC_1HR_UP	2/183	27/13010	0.0548911	1	0.296615	Flt1/Vwa5a	2
REACTOME_ANTIGEN_ACTIVATES_B_CELL_RECEPTOR_BCR_LEADING_TO_GENERATION_OF_SECOND_MESSENGERS	REACTOME_ANTIGEN_ACTIVATES_B_CELL_RECEPTOR_BCR_LEADING_TO_GENERATION_OF_SECOND_MESSENGERS	REACTOME_ANTIGEN_ACTIVATES_B_CELL_RECEPTOR_BCR_LEADING_TO_GENERATION_OF_SECOND_MESSENGERS	2/183	27/13010	0.0548911	1	0.296615	Btk/Pik3ap1	2
REACTOME_VEGFR2_MEDIATED_VASCULAR_PERMEABILITY	REACTOME_VEGFR2_MEDIATED_VASCULAR_PERMEABILITY	REACTOME_VEGFR2_MEDIATED_VASCULAR_PERMEABILITY	2/183	27/13010	0.0548911	1	0.296615	Ctnnd1/Pak2	2
TIEN_INTESTINE_PROBIOTICS_2HR_UP	TIEN_INTESTINE_PROBIOTICS_2HR_UP	TIEN_INTESTINE_PROBIOTICS_2HR_UP	2/183	27/13010	0.0548911	1	0.296615	Rps6/Rpl23	2
ZHAN_V1_LATE_DIFFERENTIATION_GENES_UP	ZHAN_V1_LATE_DIFFERENTIATION_GENES_UP	ZHAN_V1_LATE_DIFFERENTIATION_GENES_UP	2/183	27/13010	0.0548911	1	0.296615	Itga6/Prcp	2
GO_COAGULATION	GO_COAGULATION	GO_COAGULATION	7/183	242/13010	0.0550856	1	0.297503	Tlr4/Prcp/Pik3r5/Pik3cg/Gnaq/Dock8/Entpd1	7
GSE39152_BRAIN_VS_SPLEEN_CD103_NEG_MEMORY_CD8_TCELL_UP	GSE39152_BRAIN_VS_SPLEEN_CD103_NEG_MEMORY_CD8_TCELL_UP	GSE39152_BRAIN_VS_SPLEEN_CD103_NEG_MEMORY_CD8_TCELL_UP	6/183	193/13010	0.0552291	1	0.298114	Stat1/Tor1aip2/Gbp7/Iqgap1/H2-T23/Prkd3	6
GSE37605_TREG_VS_TCONV_C57BL6_FOXP3_IRES_GFP_DN	GSE37605_TREG_VS_TCONV_C57BL6_FOXP3_IRES_GFP_DN	GSE37605_TREG_VS_TCONV_C57BL6_FOXP3_IRES_GFP_DN	5/183	146/13010	0.0552742	1	0.298194	Rpl11/Prcp/Rplp2/Eif3h/Rpl36	5
GO_PRIMARY_ACTIVE_TRANSMEMBRANE_TRANSPORTER_ACTIVITY	GO_PRIMARY_ACTIVE_TRANSMEMBRANE_TRANSPORTER_ACTIVITY	GO_PRIMARY_ACTIVE_TRANSMEMBRANE_TRANSPORTER_ACTIVITY	4/183	102/13010	0.0556989	1	0.30032	Abca1/Atp2a2/Abcc3/Abca9	4
GO_REGULATION_OF_EXOCYTOSIS	GO_REGULATION_OF_EXOCYTOSIS	GO_REGULATION_OF_EXOCYTOSIS	6/183	194/13010	0.0563573	1	0.303537	Il1rapl1/Ptafr/Atp2a2/Itgam/Bace1/H2-T23	6
SREBP1_Q6	SREBP1_Q6	SREBP1_Q6	6/183	194/13010	0.0563573	1	0.303537	Inpp4a/Nbea/Tmem119/Myl6/Pdxp/Rps10	6
GO_REGULATION_OF_REGULATED_SECRETORY_PATHWAY	GO_REGULATION_OF_REGULATED_SECRETORY_PATHWAY	GO_REGULATION_OF_REGULATED_SECRETORY_PATHWAY	5/183	147/13010	0.0565982	1	0.303877	Ptafr/Atp2a2/Itgam/Bace1/H2-T23	5
GSE24671_CTRL_VS_SENDAI_VIRUS_INFECTED_MOUSE_SPLENOCYTES_UP	GSE24671_CTRL_VS_SENDAI_VIRUS_INFECTED_MOUSE_SPLENOCYTES_UP	GSE24671_CTRL_VS_SENDAI_VIRUS_INFECTED_MOUSE_SPLENOCYTES_UP	5/183	147/13010	0.0565982	1	0.303877	Sppl2a/Clcn3/Parp14/Myo1f/Dock8	5
GSE42021_TREG_PLN_VS_CD24LO_TREG_THYMUS_DN	GSE42021_TREG_PLN_VS_CD24LO_TREG_THYMUS_DN	GSE42021_TREG_PLN_VS_CD24LO_TREG_THYMUS_DN	5/183	147/13010	0.0565982	1	0.303877	Stat1/Ifih1/H2-T23/Eif2ak2/Unc93b1	5
GO_POSITIVE_REGULATION_OF_LYMPHOCYTE_MEDIATED_IMMUNITY	GO_POSITIVE_REGULATION_OF_LYMPHOCYTE_MEDIATED_IMMUNITY	GO_POSITIVE_REGULATION_OF_LYMPHOCYTE_MEDIATED_IMMUNITY	3/183	62/13010	0.0566367	1	0.303877	Ptprc/Btk/H2-T23	3
KEGG_COLORECTAL_CANCER	KEGG_COLORECTAL_CANCER	KEGG_COLORECTAL_CANCER	3/183	62/13010	0.0566367	1	0.303877	Tgfbr1/Pik3r5/Pik3cg	3
SETLUR_PROSTATE_CANCER_TMPRSS2_ERG_FUSION_UP	SETLUR_PROSTATE_CANCER_TMPRSS2_ERG_FUSION_UP	SETLUR_PROSTATE_CANCER_TMPRSS2_ERG_FUSION_UP	3/183	62/13010	0.0566367	1	0.303877	Arhgap29/Cadps/Ncoa1	3
ZHANG_RESPONSE_TO_CANTHARIDIN_DN	ZHANG_RESPONSE_TO_CANTHARIDIN_DN	ZHANG_RESPONSE_TO_CANTHARIDIN_DN	3/183	62/13010	0.0566367	1	0.303877	Rpl4/Rpsa/Eef1d	3
MODULE_46	MODULE_46	MODULE_46	7/183	244/13010	0.0570797	1	0.306087	Stat1/Il6ra/Ptafr/Cx3cr1/Sema4d/H2-T23/Entpd1	7
LINDGREN_BLADDER_CANCER_WITH_LOH_IN_CHR9Q	LINDGREN_BLADDER_CANCER_WITH_LOH_IN_CHR9Q	LINDGREN_BLADDER_CANCER_WITH_LOH_IN_CHR9Q	4/183	103/13010	0.0573403	1	0.307317	Rpl35/Tgfbr1/Gnaq/Dock8	4
MANALO_HYPOXIA_UP	MANALO_HYPOXIA_UP	MANALO_HYPOXIA_UP	6/183	195/13010	0.0574993	1	0.308001	Fndc3b/Abca1/Creb3l2/Lims1/Ptprb/H2-T23	6
ATGAAGG_MIR205	ATGAAGG_MIR205	ATGAAGG_MIR205	5/183	148/13010	0.0579404	1	0.309493	Pde3b/Dmxl2/Lhfpl2/Pja2/Cep192	5
GO_LEADING_EDGE_MEMBRANE	GO_LEADING_EDGE_MEMBRANE	GO_LEADING_EDGE_MEMBRANE	5/183	148/13010	0.0579404	1	0.309493	Psd4/Rps3/Adam17/Pdxp/Dock8	5
GSE14000_UNSTIM_VS_4H_LPS_DC_TRANSLATED_RNA_DN	GSE14000_UNSTIM_VS_4H_LPS_DC_TRANSLATED_RNA_DN	GSE14000_UNSTIM_VS_4H_LPS_DC_TRANSLATED_RNA_DN	5/183	148/13010	0.0579404	1	0.309493	Stat1/Ifih1/Trim56/Slfn5/Dtx3l	5
GSE20715_0H_VS_6H_OZONE_TLR4_KO_LUNG_UP	GSE20715_0H_VS_6H_OZONE_TLR4_KO_LUNG_UP	GSE20715_0H_VS_6H_OZONE_TLR4_KO_LUNG_UP	5/183	148/13010	0.0579404	1	0.309493	Rpl35/Zkscan1/Rps3/Gabrb2/Pik3ap1	5
GSE22886_CD4_TCELL_VS_BCELL_NAIVE_DN	GSE22886_CD4_TCELL_VS_BCELL_NAIVE_DN	GSE22886_CD4_TCELL_VS_BCELL_NAIVE_DN	5/183	148/13010	0.0579404	1	0.309493	Btk/Tgfbr1/Smad5/Lhfpl2/Entpd1	5
GO_REGULATION_OF_MULTI_ORGANISM_PROCESS	GO_REGULATION_OF_MULTI_ORGANISM_PROCESS	GO_REGULATION_OF_MULTI_ORGANISM_PROCESS	8/183	296/13010	0.0579665	1	0.309493	Stat1/Ptafr/Trim25/Lhfpl2/Sp1/Dtx3l/Eif2ak2/Tmem173	8
BIOCARTA_PDGF_PATHWAY	BIOCARTA_PDGF_PATHWAY	BIOCARTA_PDGF_PATHWAY	2/183	28/13010	0.0585808	1	0.311926	Stat1/Pik3cg	2
GO_CELLULAR_DEFENSE_RESPONSE	GO_CELLULAR_DEFENSE_RESPONSE	GO_CELLULAR_DEFENSE_RESPONSE	2/183	28/13010	0.0585808	1	0.311926	Il1rl2/Cx3cr1	2
GO_NEGATIVE_REGULATION_OF_LYMPHOCYTE_MEDIATED_IMMUNITY	GO_NEGATIVE_REGULATION_OF_LYMPHOCYTE_MEDIATED_IMMUNITY	GO_NEGATIVE_REGULATION_OF_LYMPHOCYTE_MEDIATED_IMMUNITY	2/183	28/13010	0.0585808	1	0.311926	Ptprc/H2-T23	2
GO_PROTEIN_DEGLYCOSYLATION	GO_PROTEIN_DEGLYCOSYLATION	GO_PROTEIN_DEGLYCOSYLATION	2/183	28/13010	0.0585808	1	0.311926	Man1a2/Edem1	2
GO_REGULATION_OF_T_CELL_MIGRATION	GO_REGULATION_OF_T_CELL_MIGRATION	GO_REGULATION_OF_T_CELL_MIGRATION	2/183	28/13010	0.0585808	1	0.311926	Adam17/Dock8	2
BONOME_OVARIAN_CANCER_SURVIVAL_OPTIMAL_DEBULKING	BONOME_OVARIAN_CANCER_SURVIVAL_OPTIMAL_DEBULKING	BONOME_OVARIAN_CANCER_SURVIVAL_OPTIMAL_DEBULKING	6/183	196/13010	0.0586552	1	0.312153	Iqgap1/Pde3b/Slc29a3/Sacs/Ncoa1/Ralgapa1	6
GCM_MAP1B	GCM_MAP1B	GCM_MAP1B	3/183	63/13010	0.0588765	1	0.312823	Ralgapa1/Rbfox2/Pdxp	3
GO_REGULATION_OF_PHAGOCYTOSIS	GO_REGULATION_OF_PHAGOCYTOSIS	GO_REGULATION_OF_PHAGOCYTOSIS	3/183	63/13010	0.0588765	1	0.312823	Ptprc/Dock2/Nckap1l	3
MARTIN_VIRAL_GPCR_SIGNALING_UP	MARTIN_VIRAL_GPCR_SIGNALING_UP	MARTIN_VIRAL_GPCR_SIGNALING_UP	3/183	63/13010	0.0588765	1	0.312823	Flt1/Iqgap1/Pld4	3
GSE25677_MPL_VS_MPL_AND_R848_STIM_BCELL_DN	GSE25677_MPL_VS_MPL_AND_R848_STIM_BCELL_DN	GSE25677_MPL_VS_MPL_AND_R848_STIM_BCELL_DN	4/183	104/13010	0.0590075	1	0.313349	Inpp4a/Ptafr/Slc29a3/Slfn5	4
GO_RENAL_SYSTEM_DEVELOPMENT	GO_RENAL_SYSTEM_DEVELOPMENT	GO_RENAL_SYSTEM_DEVELOPMENT	7/183	246/13010	0.0591181	1	0.313768	Stat1/Itga6/Il6ra/Tgfbr1/Tek/Iqgap1/Smad5	7
GSE17974_IL4_AND_ANTI_IL12_VS_UNTREATED_72H_ACT_CD4_TCELL_DN	GSE17974_IL4_AND_ANTI_IL12_VS_UNTREATED_72H_ACT_CD4_TCELL_DN	GSE17974_IL4_AND_ANTI_IL12_VS_UNTREATED_72H_ACT_CD4_TCELL_DN	5/183	149/13010	0.0593009	1	0.31389	Stat1/Ifih1/Cyfip1/Parp14/Dtx3l	5
GSE19401_PAM2CSK4_VS_RETINOIC_ACID_STIM_FOLLICULAR_DC_DN	GSE19401_PAM2CSK4_VS_RETINOIC_ACID_STIM_FOLLICULAR_DC_DN	GSE19401_PAM2CSK4_VS_RETINOIC_ACID_STIM_FOLLICULAR_DC_DN	5/183	149/13010	0.0593009	1	0.31389	Cpne3/Zkscan1/Tjp1/Pde3b/Lpp	5
GSE21670_IL6_VS_TGFB_AND_IL6_TREATED_CD4_TCELL_UP	GSE21670_IL6_VS_TGFB_AND_IL6_TREATED_CD4_TCELL_UP	GSE21670_IL6_VS_TGFB_AND_IL6_TREATED_CD4_TCELL_UP	5/183	149/13010	0.0593009	1	0.31389	Rpl12/Itga6/Rpl6/Gabrb2/Rpl17	5
GSE2706_UNSTIM_VS_8H_LPS_DC_DN	GSE2706_UNSTIM_VS_8H_LPS_DC_DN	GSE2706_UNSTIM_VS_8H_LPS_DC_DN	5/183	149/13010	0.0593009	1	0.31389	Edem1/Rnf213/Parp14/Dtx3l/Eif2ak2	5
GSE42021_TREG_PLN_VS_TREG_PRECURSORS_THYMUS_UP	GSE42021_TREG_PLN_VS_TREG_PRECURSORS_THYMUS_UP	GSE42021_TREG_PLN_VS_TREG_PRECURSORS_THYMUS_UP	5/183	149/13010	0.0593009	1	0.31389	Mecom/Nbea/Man1a2/Osbpl11/Cep192	5
GO_ENDOMEMBRANE_SYSTEM_ORGANIZATION	GO_ENDOMEMBRANE_SYSTEM_ORGANIZATION	GO_ENDOMEMBRANE_SYSTEM_ORGANIZATION	9/183	351/13010	0.0601033	1	0.317967	Ptprc/Tor1aip2/Abca1/Htt/Atp2a2/Gcc2/Clcn3/Synj1/Atp8b1	9
GO_RECYCLING_ENDOSOME	GO_RECYCLING_ENDOSOME	GO_RECYCLING_ENDOSOME	5/183	150/13010	0.0606795	1	0.320264	Bace1/Scamp2/Myo5a/Usp32/H2-T23	5
GSE1925_CTRL_VS_3H_IFNG_STIM_IFNG_PRIMED_MACROPHAGE_UP	GSE1925_CTRL_VS_3H_IFNG_STIM_IFNG_PRIMED_MACROPHAGE_UP	GSE1925_CTRL_VS_3H_IFNG_STIM_IFNG_PRIMED_MACROPHAGE_UP	5/183	150/13010	0.0606795	1	0.320264	Ptafr/Edem1/Rpl13a/Rpl27a/Heatr5a	5
GSE37301_MULTIPOTENT_PROGENITOR_VS_CD4_TCELL_UP	GSE37301_MULTIPOTENT_PROGENITOR_VS_CD4_TCELL_UP	GSE37301_MULTIPOTENT_PROGENITOR_VS_CD4_TCELL_UP	5/183	150/13010	0.0606795	1	0.320264	Il1rl2/Ly75/Il6ra/Znrf2/Pde3b	5
GSE41978_WT_VS_BIM_KO_KLRG1_LOW_EFFECTOR_CD8_TCELL_UP	GSE41978_WT_VS_BIM_KO_KLRG1_LOW_EFFECTOR_CD8_TCELL_UP	GSE41978_WT_VS_BIM_KO_KLRG1_LOW_EFFECTOR_CD8_TCELL_UP	5/183	150/13010	0.0606795	1	0.320264	Sppl2a/Mospd2/Cpne3/Abca1/Mpeg1	5
GO_NEGATIVE_REGULATION_OF_HEMOPOIESIS	GO_NEGATIVE_REGULATION_OF_HEMOPOIESIS	GO_NEGATIVE_REGULATION_OF_HEMOPOIESIS	4/183	105/13010	0.0607004	1	0.320264	Inpp5d/Tlr4/Tlr3/Gabpa	4
GO_CELL_LEADING_EDGE	GO_CELL_LEADING_EDGE	GO_CELL_LEADING_EDGE	9/183	352/13010	0.060966	1	0.321297	Psd4/Ctnnd1/Cyfip1/Iqgap1/Rps3/Myo5a/Adam17/Pdxp/Dock8	9
E2A_Q2	E2A_Q2	E2A_Q2	6/183	198/13010	0.0610087	1	0.321297	Itga6/Plcb2/Atp2a2/Rpl28/Rnf213/Cast	6
GAVIN_FOXP3_TARGETS_CLUSTER_P2	GAVIN_FOXP3_TARGETS_CLUSTER_P2	GAVIN_FOXP3_TARGETS_CLUSTER_P2	3/183	64/13010	0.0611576	1	0.321297	Slfn5/Nckap1l/Cep192	3
GINESTIER_BREAST_CANCER_ZNF217_AMPLIFIED_UP	GINESTIER_BREAST_CANCER_ZNF217_AMPLIFIED_UP	GINESTIER_BREAST_CANCER_ZNF217_AMPLIFIED_UP	3/183	64/13010	0.0611576	1	0.321297	Sppl2a/Sp1/Lpp	3
GO_LYMPHOCYTE_MIGRATION	GO_LYMPHOCYTE_MIGRATION	GO_LYMPHOCYTE_MIGRATION	3/183	64/13010	0.0611576	1	0.321297	Adam17/Pik3cg/Dock8	3
GO_POLYOL_BIOSYNTHETIC_PROCESS	GO_POLYOL_BIOSYNTHETIC_PROCESS	GO_POLYOL_BIOSYNTHETIC_PROCESS	3/183	64/13010	0.0611576	1	0.321297	Plcb2/Ppip5k1/Ptafr	3
GO_REGULATION_OF_ADHERENS_JUNCTION_ORGANIZATION	GO_REGULATION_OF_ADHERENS_JUNCTION_ORGANIZATION	GO_REGULATION_OF_ADHERENS_JUNCTION_ORGANIZATION	3/183	64/13010	0.0611576	1	0.321297	Tek/Iqgap1/Lims1	3
KEGG_ARRHYTHMOGENIC_RIGHT_VENTRICULAR_CARDIOMYOPATHY_ARVC	KEGG_ARRHYTHMOGENIC_RIGHT_VENTRICULAR_CARDIOMYOPATHY_ARVC	KEGG_ARRHYTHMOGENIC_RIGHT_VENTRICULAR_CARDIOMYOPATHY_ARVC	3/183	64/13010	0.0611576	1	0.321297	Itga6/Atp2a2/Itga1	3
GSE1460_CD4_THYMOCYTE_VS_NAIVE_CD4_TCELL_CORD_BLOOD_DN	GSE1460_CD4_THYMOCYTE_VS_NAIVE_CD4_TCELL_CORD_BLOOD_DN	GSE1460_CD4_THYMOCYTE_VS_NAIVE_CD4_TCELL_CORD_BLOOD_DN	5/183	151/13010	0.0620763	1	0.324115	Rps6/Rps16/Rpl27a/Abcc3/Fau	5
GSE1460_CD4_THYMOCYTE_VS_THYMIC_STROMAL_CELL_UP	GSE1460_CD4_THYMOCYTE_VS_THYMIC_STROMAL_CELL_UP	GSE1460_CD4_THYMOCYTE_VS_THYMIC_STROMAL_CELL_UP	5/183	151/13010	0.0620763	1	0.324115	Inpp5d/Dnajc16/Ikzf1/Rps23/Ncoa1	5
GSE18281_MEDULLARY_THYMOCYTE_VS_WHOLE_MEDULLA_THYMUS_UP	GSE18281_MEDULLARY_THYMOCYTE_VS_WHOLE_MEDULLA_THYMUS_UP	GSE18281_MEDULLARY_THYMOCYTE_VS_WHOLE_MEDULLA_THYMUS_UP	5/183	151/13010	0.0620763	1	0.324115	Btk/Lpcat2/Mrpl52/Vwa5a/Fau	5
GSE7509_UNSTIM_VS_FCGRIIB_STIM_DC_DN	GSE7509_UNSTIM_VS_FCGRIIB_STIM_DC_DN	GSE7509_UNSTIM_VS_FCGRIIB_STIM_DC_DN	5/183	151/13010	0.0620763	1	0.324115	Psd4/Vwa5a/Ikzf1/Unc93b1/Entpd1	5
KEGG_ALZHEIMERS_DISEASE	KEGG_ALZHEIMERS_DISEASE	KEGG_ALZHEIMERS_DISEASE	5/183	151/13010	0.0620763	1	0.324115	Plcb2/Atp2a2/Bace1/Adam17/Gnaq	5
BIOCARTA_ALK_PATHWAY	BIOCARTA_ALK_PATHWAY	BIOCARTA_ALK_PATHWAY	2/183	29/13010	0.0623538	1	0.324115	Tgfbr1/Smad5	2
GNF2_CBFB	GNF2_CBFB	GNF2_CBFB	2/183	29/13010	0.0623538	1	0.324115	Inpp5d/Dock2	2
GO_CYSTEINE_TYPE_ENDOPEPTIDASE_INHIBITOR_ACTIVITY	GO_CYSTEINE_TYPE_ENDOPEPTIDASE_INHIBITOR_ACTIVITY	GO_CYSTEINE_TYPE_ENDOPEPTIDASE_INHIBITOR_ACTIVITY	2/183	29/13010	0.0623538	1	0.324115	Cast/Naip2	2
GO_CYSTEINE_TYPE_ENDOPEPTIDASE_REGULATOR_ACTIVITY_INVOLVED_IN_APOPTOTIC_PROCESS	GO_CYSTEINE_TYPE_ENDOPEPTIDASE_REGULATOR_ACTIVITY_INVOLVED_IN_APOPTOTIC_PROCESS	GO_CYSTEINE_TYPE_ENDOPEPTIDASE_REGULATOR_ACTIVITY_INVOLVED_IN_APOPTOTIC_PROCESS	2/183	29/13010	0.0623538	1	0.324115	Nlrp1a/Naip2	2
GO_CYTOPLASMIC_TRANSLATIONAL_INITIATION	GO_CYTOPLASMIC_TRANSLATIONAL_INITIATION	GO_CYTOPLASMIC_TRANSLATIONAL_INITIATION	2/183	29/13010	0.0623538	1	0.324115	Rpl13a/Eif3h	2
GO_PEPTIDYL_TYROSINE_AUTOPHOSPHORYLATION	GO_PEPTIDYL_TYROSINE_AUTOPHOSPHORYLATION	GO_PEPTIDYL_TYROSINE_AUTOPHOSPHORYLATION	2/183	29/13010	0.0623538	1	0.324115	Btk/Iqgap1	2
GO_POSITIVE_REGULATION_OF_LIPID_KINASE_ACTIVITY	GO_POSITIVE_REGULATION_OF_LIPID_KINASE_ACTIVITY	GO_POSITIVE_REGULATION_OF_LIPID_KINASE_ACTIVITY	2/183	29/13010	0.0623538	1	0.324115	Tek/Flt1	2
GO_PROTEIN_LOCALIZATION_TO_MICROTUBULE_ORGANIZING_CENTER	GO_PROTEIN_LOCALIZATION_TO_MICROTUBULE_ORGANIZING_CENTER	GO_PROTEIN_LOCALIZATION_TO_MICROTUBULE_ORGANIZING_CENTER	2/183	29/13010	0.0623538	1	0.324115	Bicd1/Cep192	2
GO_REPRODUCTIVE_BEHAVIOR	GO_REPRODUCTIVE_BEHAVIOR	GO_REPRODUCTIVE_BEHAVIOR	2/183	29/13010	0.0623538	1	0.324115	Hexb/Ncoa1	2
GO_RESPONSE_TO_INTERLEUKIN_6	GO_RESPONSE_TO_INTERLEUKIN_6	GO_RESPONSE_TO_INTERLEUKIN_6	2/183	29/13010	0.0623538	1	0.324115	Stat1/Il6ra	2
PID_HIF2PATHWAY	PID_HIF2PATHWAY	PID_HIF2PATHWAY	2/183	29/13010	0.0623538	1	0.324115	Flt1/Sp1	2
PID_S1P_S1P3_PATHWAY	PID_S1P_S1P3_PATHWAY	PID_S1P_S1P3_PATHWAY	2/183	29/13010	0.0623538	1	0.324115	Flt1/Gnaq	2
REACTOME_LAMININ_INTERACTIONS	REACTOME_LAMININ_INTERACTIONS	REACTOME_LAMININ_INTERACTIONS	2/183	29/13010	0.0623538	1	0.324115	Itga6/Itga1	2
REACTOME_THE_ROLE_OF_NEF_IN_HIV_1_REPLICATION_AND_DISEASE_PATHOGENESIS	REACTOME_THE_ROLE_OF_NEF_IN_HIV_1_REPLICATION_AND_DISEASE_PATHOGENESIS	REACTOME_THE_ROLE_OF_NEF_IN_HIV_1_REPLICATION_AND_DISEASE_PATHOGENESIS	2/183	29/13010	0.0623538	1	0.324115	Dock2/Pak2	2
GO_CALCIUM_ION_TRANSMEMBRANE_IMPORT_INTO_CYTOSOL	GO_CALCIUM_ION_TRANSMEMBRANE_IMPORT_INTO_CYTOSOL	GO_CALCIUM_ION_TRANSMEMBRANE_IMPORT_INTO_CYTOSOL	4/183	106/13010	0.0624189	1	0.324115	Ptprc/Plcb2/Htt/Myo5a	4
HAHTOLA_MYCOSIS_FUNGOIDES_CD4_DN	HAHTOLA_MYCOSIS_FUNGOIDES_CD4_DN	HAHTOLA_MYCOSIS_FUNGOIDES_CD4_DN	4/183	106/13010	0.0624189	1	0.324115	Inpp4a/Ly75/Naca/Nlrp1a	4
LENAOUR_DENDRITIC_CELL_MATURATION_DN	LENAOUR_DENDRITIC_CELL_MATURATION_DN	LENAOUR_DENDRITIC_CELL_MATURATION_DN	4/183	106/13010	0.0624189	1	0.324115	Il6ra/Ptafr/Lhfpl2/Csf1r	4
GO_REGULATION_OF_PROTEIN_COMPLEX_ASSEMBLY	GO_REGULATION_OF_PROTEIN_COMPLEX_ASSEMBLY	GO_REGULATION_OF_PROTEIN_COMPLEX_ASSEMBLY	9/183	354/13010	0.0627151	1	0.325481	Abca1/Tlr4/Prkaa2/Rpl13a/Cyfip1/Rps3/Pfn1/Nckap1l/Eif2ak2	9
MODULE_75	MODULE_75	MODULE_75	7/183	250/13010	0.0633289	1	0.328124	Stat1/Il6ra/Tek/Ptafr/Cx3cr1/Sema4d/H2-T23	7
GO_ACTOMYOSIN	GO_ACTOMYOSIN	GO_ACTOMYOSIN	3/183	65/13010	0.0634795	1	0.328124	Shroom4/Tek/Myo5a	3
GO_POSITIVE_REGULATION_OF_DENDRITE_DEVELOPMENT	GO_POSITIVE_REGULATION_OF_DENDRITE_DEVELOPMENT	GO_POSITIVE_REGULATION_OF_DENDRITE_DEVELOPMENT	3/183	65/13010	0.0634795	1	0.328124	Il1rapl1/Cyfip1/Iqgap1	3
GO_CIRCULATORY_SYSTEM_PROCESS	GO_CIRCULATORY_SYSTEM_PROCESS	GO_CIRCULATORY_SYSTEM_PROCESS	10/183	409/13010	0.0634822	1	0.328124	Stat1/Tek/Ptafr/Atp2a2/Prcp/Smad5/Erap1/Itga1/Pik3cg/Heg1	10
GO_PLASMA_MEMBRANE_RECEPTOR_COMPLEX	GO_PLASMA_MEMBRANE_RECEPTOR_COMPLEX	GO_PLASMA_MEMBRANE_RECEPTOR_COMPLEX	5/183	152/13010	0.0634912	1	0.328124	Itga6/Il6ra/Tgfbr1/Itgam/Itga1	5
GSE39820_IL1B_IL6_VS_IL1B_IL6_IL23A_TREATED_CD4_TCELL_UP	GSE39820_IL1B_IL6_VS_IL1B_IL6_IL23A_TREATED_CD4_TCELL_UP	GSE39820_IL1B_IL6_VS_IL1B_IL6_IL23A_TREATED_CD4_TCELL_UP	5/183	152/13010	0.0634912	1	0.328124	Il1rapl1/Gbp7/Dtx3l/H2-T23/Atp8b1	5
GSE3982_CENT_MEMORY_CD4_TCELL_VS_TH1_UP	GSE3982_CENT_MEMORY_CD4_TCELL_VS_TH1_UP	GSE3982_CENT_MEMORY_CD4_TCELL_VS_TH1_UP	5/183	152/13010	0.0634912	1	0.328124	Ly75/Pde3b/Rplp2/Naca/H2-T23	5
GSE3982_MAC_VS_NEUTROPHIL_DN	GSE3982_MAC_VS_NEUTROPHIL_DN	GSE3982_MAC_VS_NEUTROPHIL_DN	5/183	152/13010	0.0634912	1	0.328124	Ptafr/Cx3cr1/Eef1d/Pak2/Gnaq	5
GO_CELLULAR_RESPONSE_TO_DRUG	GO_CELLULAR_RESPONSE_TO_DRUG	GO_CELLULAR_RESPONSE_TO_DRUG	8/183	302/13010	0.0636344	1	0.328691	Prkaa2/Ptafr/Rps3/Tlr3/Ncoa1/Pdxp/Gabpa/Gnaq	8
MODULE_111	MODULE_111	MODULE_111	4/183	107/13010	0.064163	1	0.328958	Inpp5d/Flt1/Edem1/Nckap1l	4
GO_TRANS_GOLGI_NETWORK	GO_TRANS_GOLGI_NETWORK	GO_TRANS_GOLGI_NETWORK	6/183	201/13010	0.064643	1	0.328958	Nbea/Bicd1/Gcc2/Bace1/Scamp2/Pld4	6
GSE21033_CTRL_VS_POLYIC_STIM_DC_6H_UP	GSE21033_CTRL_VS_POLYIC_STIM_DC_6H_UP	GSE21033_CTRL_VS_POLYIC_STIM_DC_6H_UP	5/183	153/13010	0.0649243	1	0.328958	Flt1/Sacs/Usp32/Gabpa/Synj1	5
GSE22886_NAIVE_CD4_TCELL_VS_DC_UP	GSE22886_NAIVE_CD4_TCELL_VS_DC_UP	GSE22886_NAIVE_CD4_TCELL_VS_DC_UP	5/183	153/13010	0.0649243	1	0.328958	Rps3/Rps15/Ikzf1/Ralgapa1/Eif3h	5
GSE25147_UNSTIM_VS_HELIOBACTER_PYLORI_LPS_STIM_MKN45_CELL_UP	GSE25147_UNSTIM_VS_HELIOBACTER_PYLORI_LPS_STIM_MKN45_CELL_UP	GSE25147_UNSTIM_VS_HELIOBACTER_PYLORI_LPS_STIM_MKN45_CELL_UP	5/183	153/13010	0.0649243	1	0.328958	Zyg11b/Znrf2/Sacs/Rpsa/Itga1	5
GSE27786_LSK_VS_MONO_MAC_DN	GSE27786_LSK_VS_MONO_MAC_DN	GSE27786_LSK_VS_MONO_MAC_DN	5/183	153/13010	0.0649243	1	0.328958	Ptprc/Itpripl2/Hexb/Pik3cg/Synj1	5
GSE5542_UNTREATED_VS_IFNA_TREATED_EPITHELIAL_CELLS_6H_UP	GSE5542_UNTREATED_VS_IFNA_TREATED_EPITHELIAL_CELLS_6H_UP	GSE5542_UNTREATED_VS_IFNA_TREATED_EPITHELIAL_CELLS_6H_UP	5/183	153/13010	0.0649243	1	0.328958	Fam129a/Cysltr1/Iqgap1/Myo1f/Entpd1	5
GSE7400_CTRL_VS_CSF3_IN_VIVO_TREATED_PBMC_DN	GSE7400_CTRL_VS_CSF3_IN_VIVO_TREATED_PBMC_DN	GSE7400_CTRL_VS_CSF3_IN_VIVO_TREATED_PBMC_DN	5/183	153/13010	0.0649243	1	0.328958	Sppl2a/Mob1a/Myl6/Naip2/Pik3ap1	5
HALLMARK_ALLOGRAFT_REJECTION	HALLMARK_ALLOGRAFT_REJECTION	HALLMARK_ALLOGRAFT_REJECTION	5/183	153/13010	0.0649243	1	0.328958	Stat1/Ptprc/Ly75/Tlr3/H2-T23	5
GO_REGULATION_OF_BODY_FLUID_LEVELS	GO_REGULATION_OF_BODY_FLUID_LEVELS	GO_REGULATION_OF_BODY_FLUID_LEVELS	9/183	357/13010	0.0653985	1	0.328958	Tlr4/Prcp/Pik3r5/Ncoa1/Pik3cg/Heg1/Gnaq/Dock8/Entpd1	9
GO_ENDOCYTIC_VESICLE	GO_ENDOCYTIC_VESICLE	GO_ENDOCYTIC_VESICLE	7/183	252/13010	0.0655013	1	0.328958	Abca1/Clcn3/Tlr9/Heatr5a/Pld4/H2-T23/Unc93b1	7
GO_REGULATION_OF_CYTOSOLIC_CALCIUM_ION_CONCENTRATION	GO_REGULATION_OF_CYTOSOLIC_CALCIUM_ION_CONCENTRATION	GO_REGULATION_OF_CYTOSOLIC_CALCIUM_ION_CONCENTRATION	7/183	252/13010	0.0655013	1	0.328958	Ptprc/Plcb2/Cysltr1/Htt/Myo5a/Cx3cr1/Pik3cg	7
TBK1.DF_DN	TBK1.DF_DN	TBK1.DF_DN	7/183	252/13010	0.0655013	1	0.328958	Kpna6/Dnajc16/Zkscan1/Lims1/Smad5/Erap1/Prkd3	7
GO_POSITIVE_REGULATION_OF_MYELOID_CELL_DIFFERENTIATION	GO_POSITIVE_REGULATION_OF_MYELOID_CELL_DIFFERENTIATION	GO_POSITIVE_REGULATION_OF_MYELOID_CELL_DIFFERENTIATION	3/183	66/13010	0.0658418	1	0.328958	Stat1/Inpp5d/Nckap1l	3
GO_REGULATION_OF_ATPASE_ACTIVITY	GO_REGULATION_OF_ATPASE_ACTIVITY	GO_REGULATION_OF_ATPASE_ACTIVITY	3/183	66/13010	0.0658418	1	0.328958	Tor1aip2/Tlr9/Pfn1	3
GO_REGULATION_OF_LEUKOCYTE_APOPTOTIC_PROCESS	GO_REGULATION_OF_LEUKOCYTE_APOPTOTIC_PROCESS	GO_REGULATION_OF_LEUKOCYTE_APOPTOTIC_PROCESS	3/183	66/13010	0.0658418	1	0.328958	Btk/Adam17/Dock8	3
MORF_PTEN	MORF_PTEN	MORF_PTEN	3/183	66/13010	0.0658418	1	0.328958	Ptbp3/Dnajc16/Stag1	3
MULLIGHAN_NPM1_MUTATED_SIGNATURE_2_DN	MULLIGHAN_NPM1_MUTATED_SIGNATURE_2_DN	MULLIGHAN_NPM1_MUTATED_SIGNATURE_2_DN	3/183	66/13010	0.0658418	1	0.328958	Mob1a/Rpl28/Eef1d	3
GO_MRNA_BINDING	GO_MRNA_BINDING	GO_MRNA_BINDING	6/183	202/13010	0.0658822	1	0.328958	Rpl35/Rpl13a/Rps3/Rps26/Rpl26/Rbfox2	6
GO_POSITIVE_REGULATION_OF_PROTEIN_POLYMERIZATION	GO_POSITIVE_REGULATION_OF_PROTEIN_POLYMERIZATION	GO_POSITIVE_REGULATION_OF_PROTEIN_POLYMERIZATION	4/183	108/13010	0.0659325	1	0.328958	Cyfip1/Rps3/Pfn1/Nckap1l	4
GO_RESPONSE_TO_AMMONIUM_ION	GO_RESPONSE_TO_AMMONIUM_ION	GO_RESPONSE_TO_AMMONIUM_ION	4/183	108/13010	0.0659325	1	0.328958	Ptafr/Gabrb2/Gabpa/Gnaq	4
GO_HIPPOCAMPAL_MOSSY_FIBER_TO_CA3_SYNAPSE	GO_HIPPOCAMPAL_MOSSY_FIBER_TO_CA3_SYNAPSE	GO_HIPPOCAMPAL_MOSSY_FIBER_TO_CA3_SYNAPSE	2/183	30/13010	0.0662071	1	0.328958	Ctnnd1/Bace1	2
GO_INTERLEUKIN_10_PRODUCTION	GO_INTERLEUKIN_10_PRODUCTION	GO_INTERLEUKIN_10_PRODUCTION	2/183	30/13010	0.0662071	1	0.328958	Tlr4/Tlr9	2
GO_MONONUCLEAR_CELL_DIFFERENTIATION	GO_MONONUCLEAR_CELL_DIFFERENTIATION	GO_MONONUCLEAR_CELL_DIFFERENTIATION	2/183	30/13010	0.0662071	1	0.328958	Inpp5d/Csf1r	2
GO_NEGATIVE_REGULATION_OF_EPITHELIAL_CELL_APOPTOTIC_PROCESS	GO_NEGATIVE_REGULATION_OF_EPITHELIAL_CELL_APOPTOTIC_PROCESS	GO_NEGATIVE_REGULATION_OF_EPITHELIAL_CELL_APOPTOTIC_PROCESS	2/183	30/13010	0.0662071	1	0.328958	Tek/Cast	2
GO_POSITIVE_REGULATION_OF_INTERLEUKIN_1_PRODUCTION	GO_POSITIVE_REGULATION_OF_INTERLEUKIN_1_PRODUCTION	GO_POSITIVE_REGULATION_OF_INTERLEUKIN_1_PRODUCTION	2/183	30/13010	0.0662071	1	0.328958	Tlr4/Nlrp1a	2
GO_REGULATION_OF_GRANULOCYTE_CHEMOTAXIS	GO_REGULATION_OF_GRANULOCYTE_CHEMOTAXIS	GO_REGULATION_OF_GRANULOCYTE_CHEMOTAXIS	2/183	30/13010	0.0662071	1	0.328958	Mospd2/Nckap1l	2
KRASNOSELSKAYA_ILF3_TARGETS_UP	KRASNOSELSKAYA_ILF3_TARGETS_UP	KRASNOSELSKAYA_ILF3_TARGETS_UP	2/183	30/13010	0.0662071	1	0.328958	Stat1/H2-T23	2
MIKKELSEN_MEF_LCP_WITH_H3K27ME3	MIKKELSEN_MEF_LCP_WITH_H3K27ME3	MIKKELSEN_MEF_LCP_WITH_H3K27ME3	2/183	30/13010	0.0662071	1	0.328958	Plcb2/Myo1f	2
MORI_PLASMA_CELL_DN	MORI_PLASMA_CELL_DN	MORI_PLASMA_CELL_DN	2/183	30/13010	0.0662071	1	0.328958	Laptm5/Pik3ap1	2
PID_ARF6_PATHWAY	PID_ARF6_PATHWAY	PID_ARF6_PATHWAY	2/183	30/13010	0.0662071	1	0.328958	Usp32/Gnaq	2
SHIN_B_CELL_LYMPHOMA_CLUSTER_8	SHIN_B_CELL_LYMPHOMA_CLUSTER_8	SHIN_B_CELL_LYMPHOMA_CLUSTER_8	2/183	30/13010	0.0662071	1	0.328958	Stat1/Itgam	2
SIG_REGULATION_OF_THE_ACTIN_CYTOSKELETON_BY_RHO_GTPASES	SIG_REGULATION_OF_THE_ACTIN_CYTOSKELETON_BY_RHO_GTPASES	SIG_REGULATION_OF_THE_ACTIN_CYTOSKELETON_BY_RHO_GTPASES	2/183	30/13010	0.0662071	1	0.328958	Pfn1/Pak2	2
GSE17721_CTRL_VS_CPG_0.5H_BMDC_DN	GSE17721_CTRL_VS_CPG_0.5H_BMDC_DN	GSE17721_CTRL_VS_CPG_0.5H_BMDC_DN	5/183	154/13010	0.0663754	1	0.328958	Ddr2/Plcb2/Bace1/Pfdn5/H2-T23	5
GSE42021_CD24HI_VS_CD24LOW_TREG_THYMUS_DN	GSE42021_CD24HI_VS_CD24LOW_TREG_THYMUS_DN	GSE42021_CD24HI_VS_CD24LOW_TREG_THYMUS_DN	5/183	154/13010	0.0663754	1	0.328958	Ifih1/Tlr3/Heg1/H2-T23/Eif2ak2	5
BENPORATH_MYC_TARGETS_WITH_EBOX	BENPORATH_MYC_TARGETS_WITH_EBOX	BENPORATH_MYC_TARGETS_WITH_EBOX	6/183	203/13010	0.0671353	1	0.328958	Rps6/Rpl13a/Rpl27a/Rps15/Tcf12/Rpl19	6
SHEN_SMARCA2_TARGETS_UP	SHEN_SMARCA2_TARGETS_UP	SHEN_SMARCA2_TARGETS_UP	10/183	414/13010	0.0676895	1	0.328958	Ralgapb/Arhgap29/Fam168a/Stag1/Cast/Ncoa1/Pja2/Eif2ak2/Prkd3/Gnaq	10
ZHENG_BOUND_BY_FOXP3	ZHENG_BOUND_BY_FOXP3	ZHENG_BOUND_BY_FOXP3	10/183	414/13010	0.0676895	1	0.328958	Ptprc/Itga6/Man1a2/Ptbp3/Tcf12/Cx3cr1/Ssh2/Cast/Pik3cg/Heatr5a	10
GO_LATE_ENDOSOME_MEMBRANE	GO_LATE_ENDOSOME_MEMBRANE	GO_LATE_ENDOSOME_MEMBRANE	4/183	109/13010	0.0677272	1	0.328958	Sppl2a/Slc29a3/Clcn3/Osbpl11	4
GO_REGULATION_OF_CALCIUM_ION_TRANSMEMBRANE_TRANSPORT	GO_REGULATION_OF_CALCIUM_ION_TRANSMEMBRANE_TRANSPORT	GO_REGULATION_OF_CALCIUM_ION_TRANSMEMBRANE_TRANSPORT	4/183	109/13010	0.0677272	1	0.328958	Htt/Myo5a/Tlr9/Pik3cg	4
ACEVEDO_NORMAL_TISSUE_ADJACENT_TO_LIVER_TUMOR_UP	ACEVEDO_NORMAL_TISSUE_ADJACENT_TO_LIVER_TUMOR_UP	ACEVEDO_NORMAL_TISSUE_ADJACENT_TO_LIVER_TUMOR_UP	5/183	155/13010	0.0678446	1	0.328958	Rpl7a/Rpl27a/Rpl23/H2-T23/Pik3ap1	5
GSE16450_IMMATURE_VS_MATURE_NEURON_CELL_LINE_UP	GSE16450_IMMATURE_VS_MATURE_NEURON_CELL_LINE_UP	GSE16450_IMMATURE_VS_MATURE_NEURON_CELL_LINE_UP	5/183	155/13010	0.0678446	1	0.328958	Itga6/Laptm5/Pik3r5/Nlrp1a/Ssh2	5
GSE2585_THYMIC_DC_VS_THYMIC_MACROPHAGE_DN	GSE2585_THYMIC_DC_VS_THYMIC_MACROPHAGE_DN	GSE2585_THYMIC_DC_VS_THYMIC_MACROPHAGE_DN	5/183	155/13010	0.0678446	1	0.328958	Rpl12/Rpl35/Rps17/Myl6/Pfdn5	5
GSE29618_LAIV_VS_TIV_FLU_VACCINE_DAY7_PDC_DN	GSE29618_LAIV_VS_TIV_FLU_VACCINE_DAY7_PDC_DN	GSE29618_LAIV_VS_TIV_FLU_VACCINE_DAY7_PDC_DN	5/183	155/13010	0.0678446	1	0.328958	Ctnnd1/Il1rapl1/Ikzf1/Pfn1/Smad5	5
GSE30971_WBP7_HET_VS_KO_MACROPHAGE_DN	GSE30971_WBP7_HET_VS_KO_MACROPHAGE_DN	GSE30971_WBP7_HET_VS_KO_MACROPHAGE_DN	5/183	155/13010	0.0678446	1	0.328958	Flt1/Mrpl52/Ralgapa1/H2-T23/Pik3ap1	5
GSE360_CTRL_VS_B_MALAYI_HIGH_DOSE_DC_UP	GSE360_CTRL_VS_B_MALAYI_HIGH_DOSE_DC_UP	GSE360_CTRL_VS_B_MALAYI_HIGH_DOSE_DC_UP	5/183	155/13010	0.0678446	1	0.328958	Btk/Ncoa1/Pik3cg/Nckap1l/Entpd1	5
GSE37605_FOXP3_FUSION_GFP_VS_IRES_GFP_TREG_C57BL6_DN	GSE37605_FOXP3_FUSION_GFP_VS_IRES_GFP_TREG_C57BL6_DN	GSE37605_FOXP3_FUSION_GFP_VS_IRES_GFP_TREG_C57BL6_DN	5/183	155/13010	0.0678446	1	0.328958	Il1rl2/Arhgap29/Abca1/Tmem119/Cyyr1	5
GSE41867_NAIVE_VS_DAY6_LCMV_ARMSTRONG_EFFECTOR_CD8_TCELL_DN	GSE41867_NAIVE_VS_DAY6_LCMV_ARMSTRONG_EFFECTOR_CD8_TCELL_DN	GSE41867_NAIVE_VS_DAY6_LCMV_ARMSTRONG_EFFECTOR_CD8_TCELL_DN	5/183	155/13010	0.0678446	1	0.328958	Cyfip1/Fam168a/Lpcat2/Mrpl52/Myo1f	5
GSE6259_FLT3L_INDUCED_33D1_POS_DC_VS_CD4_TCELL_UP	GSE6259_FLT3L_INDUCED_33D1_POS_DC_VS_CD4_TCELL_UP	GSE6259_FLT3L_INDUCED_33D1_POS_DC_VS_CD4_TCELL_UP	5/183	155/13010	0.0678446	1	0.328958	Ptprb/Dmxl2/Cx3cr1/Abca9/Parp14	5
MEK_UP.V1_DN	MEK_UP.V1_DN	MEK_UP.V1_DN	5/183	155/13010	0.0678446	1	0.328958	Ifih1/Man1a2/Tcf12/Ralgapa1/Atp8b1	5
TMTCGCGANR_UNKNOWN	TMTCGCGANR_UNKNOWN	TMTCGCGANR_UNKNOWN	5/183	155/13010	0.0678446	1	0.328958	Rpl12/Rps6/Rpl26/Rpl10a/Rpl17	5
GO_ORGANOPHOSPHATE_BIOSYNTHETIC_PROCESS	GO_ORGANOPHOSPHATE_BIOSYNTHETIC_PROCESS	GO_ORGANOPHOSPHATE_BIOSYNTHETIC_PROCESS	11/183	470/13010	0.068145	1	0.328958	Inpp4a/Inpp5d/Plcb2/Ppip5k1/Cpne3/Ptafr/Lpcat2/Pik3r5/Hexb/Pik3cg/Synj1	11
TTTGCAC_MIR19A_MIR19B	TTTGCAC_MIR19A_MIR19B	TTTGCAC_MIR19A_MIR19B	11/183	470/13010	0.068145	1	0.328958	Itga6/Nbea/Abca1/Dnajc16/Bace1/Pfn1/Usp32/Smad5/Cast/Lpp/Cep192	11
KEGG_RENAL_CELL_CARCINOMA	KEGG_RENAL_CELL_CARCINOMA	KEGG_RENAL_CELL_CARCINOMA	3/183	67/13010	0.068244	1	0.328958	Pik3r5/Pik3cg/Pak2	3
KESHELAVA_MULTIPLE_DRUG_RESISTANCE	KESHELAVA_MULTIPLE_DRUG_RESISTANCE	KESHELAVA_MULTIPLE_DRUG_RESISTANCE	3/183	67/13010	0.068244	1	0.328958	Iqgap1/Rpl23/Myo1f	3
MORI_SMALL_PRE_BII_LYMPHOCYTE_UP	MORI_SMALL_PRE_BII_LYMPHOCYTE_UP	MORI_SMALL_PRE_BII_LYMPHOCYTE_UP	3/183	67/13010	0.068244	1	0.328958	Ptprb/Tcf12/Myo5a	3
NATSUME_RESPONSE_TO_INTERFERON_BETA_UP	NATSUME_RESPONSE_TO_INTERFERON_BETA_UP	NATSUME_RESPONSE_TO_INTERFERON_BETA_UP	3/183	67/13010	0.068244	1	0.328958	Stat1/H2-T23/Eif2ak2	3
REACTOME_CELL_JUNCTION_ORGANIZATION	REACTOME_CELL_JUNCTION_ORGANIZATION	REACTOME_CELL_JUNCTION_ORGANIZATION	3/183	67/13010	0.068244	1	0.328958	Itga6/Ctnnd1/Lims1	3
BIOCARTA_IFNG_PATHWAY	BIOCARTA_IFNG_PATHWAY	BIOCARTA_IFNG_PATHWAY	1/183	5/13010	0.0683898	1	0.328958	Stat1	1
BIOCARTA_MRP_PATHWAY	BIOCARTA_MRP_PATHWAY	BIOCARTA_MRP_PATHWAY	1/183	5/13010	0.0683898	1	0.328958	Abcc3	1
BIOCARTA_TUBBY_PATHWAY	BIOCARTA_TUBBY_PATHWAY	BIOCARTA_TUBBY_PATHWAY	1/183	5/13010	0.0683898	1	0.328958	Gnaq	1
GO_1_ACYLGLYCEROPHOSPHOCHOLINE_O_ACYLTRANSFERASE_ACTIVITY	GO_1_ACYLGLYCEROPHOSPHOCHOLINE_O_ACYLTRANSFERASE_ACTIVITY	GO_1_ACYLGLYCEROPHOSPHOCHOLINE_O_ACYLTRANSFERASE_ACTIVITY	1/183	5/13010	0.0683898	1	0.328958	Lpcat2	1
GO_APOLIPOPROTEIN_A_I_BINDING	GO_APOLIPOPROTEIN_A_I_BINDING	GO_APOLIPOPROTEIN_A_I_BINDING	1/183	5/13010	0.0683898	1	0.328958	Abca1	1
GO_APOLIPOPROTEIN_A_I_MEDIATED_SIGNALING_PATHWAY	GO_APOLIPOPROTEIN_A_I_MEDIATED_SIGNALING_PATHWAY	GO_APOLIPOPROTEIN_A_I_MEDIATED_SIGNALING_PATHWAY	1/183	5/13010	0.0683898	1	0.328958	Abca1	1
GO_AUTOCRINE_SIGNALING	GO_AUTOCRINE_SIGNALING	GO_AUTOCRINE_SIGNALING	1/183	5/13010	0.0683898	1	0.328958	Cx3cr1	1
GO_BONE_MARROW_DEVELOPMENT	GO_BONE_MARROW_DEVELOPMENT	GO_BONE_MARROW_DEVELOPMENT	1/183	5/13010	0.0683898	1	0.328958	Ptprc	1
GO_CILIARY_NEUROTROPHIC_FACTOR_MEDIATED_SIGNALING_PATHWAY	GO_CILIARY_NEUROTROPHIC_FACTOR_MEDIATED_SIGNALING_PATHWAY	GO_CILIARY_NEUROTROPHIC_FACTOR_MEDIATED_SIGNALING_PATHWAY	1/183	5/13010	0.0683898	1	0.328958	Il6ra	1
GO_CILIARY_NEUROTROPHIC_FACTOR_RECEPTOR_ACTIVITY	GO_CILIARY_NEUROTROPHIC_FACTOR_RECEPTOR_ACTIVITY	GO_CILIARY_NEUROTROPHIC_FACTOR_RECEPTOR_ACTIVITY	1/183	5/13010	0.0683898	1	0.328958	Il6ra	1
GO_C_X3_C_CHEMOKINE_BINDING	GO_C_X3_C_CHEMOKINE_BINDING	GO_C_X3_C_CHEMOKINE_BINDING	1/183	5/13010	0.0683898	1	0.328958	Cx3cr1	1
GO_HEMATOPOIETIC_STEM_CELL_MIGRATION	GO_HEMATOPOIETIC_STEM_CELL_MIGRATION	GO_HEMATOPOIETIC_STEM_CELL_MIGRATION	1/183	5/13010	0.0683898	1	0.328958	Ptprc	1
[truncated: 9,127 more rows]

## Sheet: Description
Variable	Decsription
Names	rownames
ID	identifiant of the pathway
[truncated: 8 more rows]

## Sheet: GSEAhumanANDmouse
Names	ID	Description	GeneRatio	BgRatio	pvalue	p.adjust	qvalue	geneID	Count
[truncated: 12,847 more rows]
