# Supplementary material for: Metabolic and transcriptomic profiles of glioblastoma invasion revealed by comparisons between patients and corresponding orthotopic xenografts in mice
Source: Acta Neuropathol Commun. 2021 Aug 4;9:133. doi: 10.1186/s40478-021-01232-4 (PMC8336020; doi:10.1186/s40478-021-01232-4)
Supplement: Supplementary file 7 — Additional file 7. Pathways linked with metabolite associated gene expression. [file 40478_2021_1232_MOESM7_ESM.xlsx]

## Sheet: Table
Names	ID	Description	GeneRatio	BgRatio	pvalue	p.adjust	qvalue	geneID	Count
MODULE_47	MODULE_47	MODULE_47	17/165	211/14960	1.72479e-10	1.68512e-06	1.57482e-06	FBN1/MYL9/CALD1/MMP11/COL6A1/CNN2/EDNRA/MCAM/NOTCH3/PDGFRB/ACTA2/DDR2/CD34/FN1/SPARC/PTN/GAS6	17
GO_EXTRACELLULAR_MATRIX	GO_EXTRACELLULAR_MATRIX	GO_EXTRACELLULAR_MATRIX	20/165	380/14960	7.2719e-09	7.10464e-05	3.31981e-05	COL5A1/OLFML2A/FBN1/MMP9/P3H1/MMP11/COL6A1/CLEC14A/VEGFA/FN1/THBS4/SPARC/AZGP1/PTN/SRPX2/GPC3/CTSF/ADAMTS20/COL2A1/LINGO1	20
ANASTASSIOU_MULTICANCER_INVASIVENESS_SIGNATURE	ANASTASSIOU_MULTICANCER_INVASIVENESS_SIGNATURE	ANASTASSIOU_MULTICANCER_INVASIVENESS_SIGNATURE	9/165	59/14960	1.52085e-08	0.000148587	4.62873e-05	COL5A1/FBN1/ADAM12/MMP11/EDNRA/PDGFRB/ACTA2/FN1/SPARC	9
MODULE_220	MODULE_220	MODULE_220	16/165	258/14960	2.64876e-08	0.000258783	6.04613e-05	FBN1/JAG1/CALD1/ADAM12/MMP11/TBX2/PDGFRB/ACTA2/ROR1/DDR2/FGF5/ISL1/PTN/NDN/GRB7/CDC42EP1	16
GO_COLLAGEN_CONTAINING_EXTRACELLULAR_MATRIX	GO_COLLAGEN_CONTAINING_EXTRACELLULAR_MATRIX	GO_COLLAGEN_CONTAINING_EXTRACELLULAR_MATRIX	16/165	301/14960	2.22298e-07	0.00217185	0.000319142	COL5A1/FBN1/MMP9/P3H1/COL6A1/CLEC14A/FN1/THBS4/SPARC/AZGP1/PTN/SRPX2/GPC3/CTSF/ADAMTS20/COL2A1	16
MODULE_1	MODULE_1	MODULE_1	17/165	342/14960	2.37431e-07	0.0023197	0.000319142	FBN1/MYL9/CALD1/COL6A1/EDNRA/NOTCH3/VEGFA/PDGFRB/DDR2/CD34/FN1/GPC3/CPQ/NDN/KRT19/EFNA2/CDC42EP1	17
GILDEA_METASTASIS	GILDEA_METASTASIS	GILDEA_METASTASIS	6/165	25/14960	2.44673e-07	0.00239046	0.000319142	MYL9/FN1/IGFBP5/SPARC/CPQ/KRT19	6
MODULE_38	MODULE_38	MODULE_38	18/165	395/14960	3.72656e-07	0.00364085	0.00039885	JAG1/MYL9/MMP11/COL6A1/TBX2/NOTCH3/PDGFRB/CD34/FN1/GPC3/RUNX1T1/PTPRO/COL2A1/SMAGP/GRB7/KRT19/FCGBP/CDC42EP1	18
SCHUETZ_BREAST_CANCER_DUCTAL_INVASIVE_UP	SCHUETZ_BREAST_CANCER_DUCTAL_INVASIVE_UP	SCHUETZ_BREAST_CANCER_DUCTAL_INVASIVE_UP	16/165	314/14960	3.93148e-07	0.00384106	0.00039885	COL5A1/FBN1/MYL9/CALD1/ADAM12/MMP11/COL6A1/EDNRA/PDGFRB/ROR1/FN1/SPARC/SRPX2/CPQ/ALOX5/NDN	16
GO_EXTRACELLULAR_STRUCTURE_ORGANIZATION	GO_EXTRACELLULAR_STRUCTURE_ORGANIZATION	GO_EXTRACELLULAR_STRUCTURE_ORGANIZATION	16/165	332/14960	8.25928e-07	0.00806932	0.000754116	COL5A1/OLFML2A/FBN1/MMP9/ADAM12/MMP11/COL6A1/PHLDB2/DDR2/CD34/FN1/SPARC/CREB3L1/ADAMTS20/COL2A1/GAS6	16
VECCHI_GASTRIC_CANCER_ADVANCED_VS_EARLY_UP	VECCHI_GASTRIC_CANCER_ADVANCED_VS_EARLY_UP	VECCHI_GASTRIC_CANCER_ADVANCED_VS_EARLY_UP	11/165	159/14960	1.48902e-06	0.0145478	0.0011993	FBN1/CALD1/ADAM12/MMP11/EDNRA/PCED1B/DDR2/FN1/THBS4/SPARC/ALOX5	11
FARMER_BREAST_CANCER_CLUSTER_4	FARMER_BREAST_CANCER_CLUSTER_4	FARMER_BREAST_CANCER_CLUSTER_4	5/165	19/14960	1.57621e-06	0.0153996	0.0011993	COL5A1/FBN1/ADAM12/SPARC/SRPX2	5
BERTUCCI_MEDULLARY_VS_DUCTAL_BREAST_CANCER_DN	BERTUCCI_MEDULLARY_VS_DUCTAL_BREAST_CANCER_DN	BERTUCCI_MEDULLARY_VS_DUCTAL_BREAST_CANCER_DN	11/165	164/14960	2.01856e-06	0.0197213	0.00141773	MYL9/CALD1/ADAM12/CNN2/MSRB3/EDNRA/UACA/ACTA2/DDR2/THBS4/SRPX2	11
GO_BLOOD_VESSEL_MORPHOGENESIS	GO_BLOOD_VESSEL_MORPHOGENESIS	GO_BLOOD_VESSEL_MORPHOGENESIS	19/165	497/14960	2.43732e-06	0.0238126	0.00158957	JAG1/ADAM12/ADGRA2/EDNRA/MCAM/TBX2/CLEC14A/NOTCH3/VEGFA/PDGFRB/CD34/FN1/PROK2/ISL1/THBS4/SPARC/PTN/SRPX2/CREB3L1	19
NABA_CORE_MATRISOME	NABA_CORE_MATRISOME	NABA_CORE_MATRISOME	12/165	207/14960	3.16897e-06	0.0309608	0.00192896	COL5A1/FBN1/IGFBPL1/COL6A1/FN1/IGFBP5/SPOCK3/THBS4/SPARC/SRPX2/COL2A1/GAS6	12
GO_PLATELET_DERIVED_GROWTH_FACTOR_BINDING	GO_PLATELET_DERIVED_GROWTH_FACTOR_BINDING	GO_PLATELET_DERIVED_GROWTH_FACTOR_BINDING	4/165	11/14960	4.43325e-06	0.0433129	0.00252987	COL5A1/COL6A1/PDGFRB/COL2A1	4
YAMASHITA_LIVER_CANCER_STEM_CELL_UP	YAMASHITA_LIVER_CANCER_STEM_CELL_UP	YAMASHITA_LIVER_CANCER_STEM_CELL_UP	6/165	41/14960	5.36843e-06	0.0524495	0.00266255	MMP11/PDGFRB/MAPK13/LINGO1/GRB7/PLCB1	6
MODULE_122	MODULE_122	MODULE_122	9/165	116/14960	5.39838e-06	0.0527422	0.00266255	COL5A1/FBN1/ADAM12/COL6A1/MCAM/DDR2/FN1/CHL1/THBS4	9
HALLMARK_EPITHELIAL_MESENCHYMAL_TRANSITION	HALLMARK_EPITHELIAL_MESENCHYMAL_TRANSITION	HALLMARK_EPITHELIAL_MESENCHYMAL_TRANSITION	11/165	182/14960	5.54058e-06	0.0541315	0.00266255	COL5A1/FBN1/MYL9/P3H1/CALD1/ADAM12/VEGFA/PDGFRB/ACTA2/FN1/SPARC	11
GO_GROWTH_FACTOR_BINDING	GO_GROWTH_FACTOR_BINDING	GO_GROWTH_FACTOR_BINDING	9/165	119/14960	6.65888e-06	0.0650573	0.00303996	COL5A1/IGFBPL1/COL6A1/PDGFRB/IGFBP5/PTN/SRPX2/COL2A1/KL	9
GO_NEPHRON_DEVELOPMENT	GO_NEPHRON_DEVELOPMENT	GO_NEPHRON_DEVELOPMENT	9/165	121/14960	7.63259e-06	0.0745704	0.00331855	JAG1/NOTCH3/VEGFA/PDGFRB/ACTA2/CD34/IRX1/GPC3/PTPRO	9
LIU_PROSTATE_CANCER_DN	LIU_PROSTATE_CANCER_DN	LIU_PROSTATE_CANCER_DN	17/165	444/14960	8.37214e-06	0.0817958	0.00333903	COL5A1/FBN1/MYL9/CALD1/EHD2/COL6A1/MSRB3/ADGRA2/VSTM4/MCAM/VEGFA/ACTA2/DDR2/SPARC/GAS6/KRT19/FCGBP	17
MODULE_6	MODULE_6	MODULE_6	14/165	309/14960	8.41108e-06	0.0821763	0.00333903	MYL9/COL6A1/NOTCH3/VEGFA/PDGFRB/CD34/FN1/AZGP1/GPC3/CREB3L1/COL2A1/KRT19/FCGBP/CDC42EP1	14
VERHAAK_GLIOBLASTOMA_MESENCHYMAL	VERHAAK_GLIOBLASTOMA_MESENCHYMAL	VERHAAK_GLIOBLASTOMA_MESENCHYMAL	11/165	192/14960	9.22754e-06	0.0901531	0.00351051	COL5A1/EHD2/ADAM12/CNN2/TMBIM1/CDCP1/MAPK13/SRPX2/CPQ/ALOX5/ST14	11
MODULE_5	MODULE_5	MODULE_5	15/165	362/14960	1.15679e-05	0.113019	0.00422486	MYL9/MMP9/ALOX5AP/CALD1/COL6A1/TBX2/NOTCH3/VEGFA/PDGFRB/CD34/FN1/GPC3/ALOX5/KRT19/CDC42EP1	15
VERHAAK_AML_WITH_NPM1_MUTATED_DN	VERHAAK_AML_WITH_NPM1_MUTATED_DN	VERHAAK_AML_WITH_NPM1_MUTATED_DN	11/165	202/14960	1.48914e-05	0.145489	0.00522946	MMP9/VEGFA/IFI44L/CD34/PCDHGC3/SPARC/RUNX1T1/VLDLR/SMAGP/ISG20/GNG7	11
GO_GLOMERULUS_DEVELOPMENT	GO_GLOMERULUS_DEVELOPMENT	GO_GLOMERULUS_DEVELOPMENT	6/165	50/14960	1.74799e-05	0.170778	0.00550783	JAG1/NOTCH3/PDGFRB/ACTA2/CD34/PTPRO	6
ROZANOV_MMP14_TARGETS_SUBSET	ROZANOV_MMP14_TARGETS_SUBSET	ROZANOV_MMP14_TARGETS_SUBSET	5/165	30/14960	1.75116e-05	0.171089	0.00550783	COL5A1/P3H1/CALD1/COL6A1/FN1	5
KANG_AR_TARGETS_UP	KANG_AR_TARGETS_UP	KANG_AR_TARGETS_UP	4/165	15/14960	1.77156e-05	0.173081	0.00550783	COL5A1/MMP9/COL6A1/COL2A1	4
REACTOME_EXTRACELLULAR_MATRIX_ORGANIZATION	REACTOME_EXTRACELLULAR_MATRIX_ORGANIZATION	REACTOME_EXTRACELLULAR_MATRIX_ORGANIZATION	12/165	246/14960	1.83057e-05	0.178846	0.00550783	COL5A1/FBN1/MMP9/P3H1/ADAM12/MMP11/COL6A1/DDR2/FN1/SPOCK3/SPARC/COL2A1	12
REACTOME_SIGNALING_BY_RECEPTOR_TYROSINE_KINASES	REACTOME_SIGNALING_BY_RECEPTOR_TYROSINE_KINASES	REACTOME_SIGNALING_BY_RECEPTOR_TYROSINE_KINASES	16/165	424/14960	1.87002e-05	0.182701	0.00550783	COL5A1/MMP9/ADAM12/COL6A1/VEGFA/PDGFRB/PRKCE/FN1/FGF5/THBS4/SPARC/MAPK13/PTPRO/COL2A1/KL/GRB7	16
REACTOME_DEGRADATION_OF_THE_EXTRACELLULAR_MATRIX	REACTOME_DEGRADATION_OF_THE_EXTRACELLULAR_MATRIX	REACTOME_DEGRADATION_OF_THE_EXTRACELLULAR_MATRIX	8/165	105/14960	2.07924e-05	0.203142	0.00591921	COL5A1/FBN1/MMP9/MMP11/COL6A1/FN1/SPOCK3/COL2A1	8
WALLACE_PROSTATE_CANCER_RACE_UP	WALLACE_PROSTATE_CANCER_RACE_UP	WALLACE_PROSTATE_CANCER_RACE_UP	11/165	210/14960	2.13935e-05	0.209014	0.00591921	OLFML2A/FBN1/MMP9/ALOX5AP/EDNRA/IFI44L/HERC5/GPM6A/IDO1/DNAJC15/ISG20	11
GO_RENAL_FILTRATION	GO_RENAL_FILTRATION	GO_RENAL_FILTRATION	4/165	16/14960	2.34181e-05	0.228794	0.0062888	MCAM/CD34/PTPRO/GAS6	4
REACTOME_SIGNALING_BY_PDGF	REACTOME_SIGNALING_BY_PDGF	REACTOME_SIGNALING_BY_PDGF	6/165	54/14960	2.73949e-05	0.267648	0.00702159	COL5A1/COL6A1/PDGFRB/THBS4/COL2A1/GRB7	6
MODULE_23	MODULE_23	MODULE_23	15/165	390/14960	2.76848e-05	0.270481	0.00702159	MYL9/MMP11/COL6A1/VEGFA/CD34/FN1/AZGP1/RUNX1T1/CTSF/COL2A1/SMAGP/PCK2/GRB7/EFNA2/CDC42EP1	15
GO_RENAL_SYSTEM_DEVELOPMENT	GO_RENAL_SYSTEM_DEVELOPMENT	GO_RENAL_SYSTEM_DEVELOPMENT	12/165	260/14960	3.16137e-05	0.308866	0.00780134	FBN1/JAG1/MMP9/NOTCH3/VEGFA/PDGFRB/ACTA2/CD34/IRX1/GPC3/PTPRO/PKD1L3	12
ALK_DN.V1_UP	ALK_DN.V1_UP	ALK_DN.V1_UP	7/165	82/14960	3.31874e-05	0.32424	0.00797416	THAP3/ADAM12/VSTM4/TBX2/BEGAIN/VEGFA/PCK2	7
GO_BASEMENT_MEMBRANE	GO_BASEMENT_MEMBRANE	GO_BASEMENT_MEMBRANE	7/165	83/14960	3.59115e-05	0.350855	0.00840746	COL5A1/FBN1/FN1/THBS4/SPARC/PTN/COL2A1	7
GATAAGR_GATA_C	GATAAGR_GATA_C	GATAAGR_GATA_C	11/165	225/14960	4.03752e-05	0.394465	0.00921616	S1PR2/CD34/IGFBP5/PITX2/ISL1/CREB5/STC1/RUNX1T1/GRB7/KRT20/FCGBP	11
GO_APICAL_PLASMA_MEMBRANE	GO_APICAL_PLASMA_MEMBRANE	GO_APICAL_PLASMA_MEMBRANE	11/165	226/14960	4.20415e-05	0.410746	0.00936247	JAG1/PDGFRB/DDR2/CD34/SLC9A4/FN1/STC1/MAL2/KCNA1/PTPRO/KL	11
OISHI_CHOLANGIOMA_STEM_CELL_LIKE_DN	OISHI_CHOLANGIOMA_STEM_CELL_LIKE_DN	OISHI_CHOLANGIOMA_STEM_CELL_LIKE_DN	11/165	227/14960	4.37669e-05	0.427602	0.00947687	COL5A1/FBN1/MYL9/CNN2/ADGRA2/ACTA2/DDR2/TMBIM1/ALOX5/CREB3L1/PCK2	11
BURTON_ADIPOGENESIS_PEAK_AT_0HR	BURTON_ADIPOGENESIS_PEAK_AT_0HR	BURTON_ADIPOGENESIS_PEAK_AT_0HR	6/165	59/14960	4.56691e-05	0.446187	0.00947687	MYL9/NAA10/PDGFRB/ACTA2/RUNX1T1/PCK2	6
GO_COLLAGEN_BINDING	GO_COLLAGEN_BINDING	GO_COLLAGEN_BINDING	6/165	59/14960	4.56691e-05	0.446187	0.00947687	MMP9/P3H1/DDR2/FN1/SPOCK3/SPARC	6
PICCALUGA_ANGIOIMMUNOBLASTIC_LYMPHOMA_UP	PICCALUGA_ANGIOIMMUNOBLASTIC_LYMPHOMA_UP	PICCALUGA_ANGIOIMMUNOBLASTIC_LYMPHOMA_UP	10/165	190/14960	4.90492e-05	0.479211	0.00995212	FBN1/MYL9/MMP9/CALD1/COL6A1/ACTA2/DDR2/FN1/IGFBP5/SPARC	10
SEITZ_NEOPLASTIC_TRANSFORMATION_BY_8P_DELETION_UP	SEITZ_NEOPLASTIC_TRANSFORMATION_BY_8P_DELETION_UP	SEITZ_NEOPLASTIC_TRANSFORMATION_BY_8P_DELETION_UP	6/165	61/14960	5.52657e-05	0.539946	0.0109697	IFI44L/ABCG2/HERC5/PTN/IDO1/ISG20	6
GO_EPITHELIAL_CELL_DIFFERENTIATION_INVOLVED_IN_KIDNEY_DEVELOPMENT	GO_EPITHELIAL_CELL_DIFFERENTIATION_INVOLVED_IN_KIDNEY_DEVELOPMENT	GO_EPITHELIAL_CELL_DIFFERENTIATION_INVOLVED_IN_KIDNEY_DEVELOPMENT	5/165	38/14960	5.74403e-05	0.561191	0.010988	JAG1/MMP9/ACTA2/CD34/PTPRO	5
ROZANOV_MMP14_TARGETS_UP	ROZANOV_MMP14_TARGETS_UP	ROZANOV_MMP14_TARGETS_UP	11/165	235/14960	5.99049e-05	0.585271	0.010988	COL5A1/JAG1/P3H1/CALD1/COL6A1/UACA/C1QTNF6/FN1/CDCP1/SRPX2/ISG20	11
PID_INTEGRIN1_PATHWAY	PID_INTEGRIN1_PATHWAY	PID_INTEGRIN1_PATHWAY	6/165	62/14960	6.06338e-05	0.592392	0.010988	COL5A1/FBN1/COL6A1/VEGFA/FN1/COL2A1	6
TURASHVILI_BREAST_LOBULAR_CARCINOMA_VS_DUCTAL_NORMAL_UP	TURASHVILI_BREAST_LOBULAR_CARCINOMA_VS_DUCTAL_NORMAL_UP	TURASHVILI_BREAST_LOBULAR_CARCINOMA_VS_DUCTAL_NORMAL_UP	6/165	62/14960	6.06338e-05	0.592392	0.010988	COL5A1/FBN1/ADAM12/EDNRA/FN1/SPARC	6
BENPORATH_PRC2_TARGETS	BENPORATH_PRC2_TARGETS	BENPORATH_PRC2_TARGETS	16/165	468/14960	6.13753e-05	0.599636	0.010988	NDUFA4L2/TBX2/CLEC14A/CD34/PRKCE/PROK2/SOX14/FGF5/PITX2/SPOCK3/ISL1/KCNV1/KCNA1/COL2A1/KL/SLC27A2	16
GO_APICAL_PART_OF_CELL	GO_APICAL_PART_OF_CELL	GO_APICAL_PART_OF_CELL	12/165	279/14960	6.26575e-05	0.612163	0.0110018	JAG1/PDGFRB/DDR2/CD34/SLC9A4/FN1/CHL1/STC1/MAL2/KCNA1/PTPRO/KL	12
GO_HEART_DEVELOPMENT	GO_HEART_DEVELOPMENT	GO_HEART_DEVELOPMENT	16/165	473/14960	6.95637e-05	0.679638	0.011984	COL5A1/FBN1/JAG1/EDNRA/TBX2/LEMD2/VEGFA/PDGFRB/PITX2/HELT/ISL1/SPARC/PTN/GPC3/ZIC3/COL2A1	16
GO_METALLOPEPTIDASE_ACTIVITY	GO_METALLOPEPTIDASE_ACTIVITY	GO_METALLOPEPTIDASE_ACTIVITY	8/165	126/14960	7.70297e-05	0.75258	0.0130245	MMP9/CPXM2/ADAM12/MMP11/ATP23/CPQ/ADAMTS20/TRHDE	8
MIYAGAWA_TARGETS_OF_EWSR1_ETS_FUSIONS_DN	MIYAGAWA_TARGETS_OF_EWSR1_ETS_FUSIONS_DN	MIYAGAWA_TARGETS_OF_EWSR1_ETS_FUSIONS_DN	10/165	203/14960	8.54491e-05	0.834837	0.0140338	COL5A1/ADAM12/VSTM4/GPR180/TBX2/GALNT5/SPARC/ARHGEF5/STC1/FIBIN	10
MEL18_DN.V1_UP	MEL18_DN.V1_UP	MEL18_DN.V1_UP	8/165	128/14960	8.60731e-05	0.840934	0.0140338	JAG1/ADAM12/VEGFA/CDCP1/C3orf52/SRPX2/VLDLR/SLC16A6	8
GO_ENDOPLASMIC_RETICULUM_LUMEN	GO_ENDOPLASMIC_RETICULUM_LUMEN	GO_ENDOPLASMIC_RETICULUM_LUMEN	11/165	247/14960	9.35893e-05	0.914367	0.0149916	COL5A1/TOR2A/FBN1/P3H1/COL6A1/FN1/IGFBP5/GPC3/COL2A1/GAS6/SLC27A2	11
GO_UROGENITAL_SYSTEM_DEVELOPMENT	GO_UROGENITAL_SYSTEM_DEVELOPMENT	GO_UROGENITAL_SYSTEM_DEVELOPMENT	12/165	292/14960	9.67229e-05	0.944983	0.0150131	FBN1/JAG1/MMP9/NOTCH3/VEGFA/PDGFRB/ACTA2/CD34/IRX1/GPC3/PTPRO/PKD1L3	12
ONDER_CDH1_TARGETS_2_UP	ONDER_CDH1_TARGETS_2_UP	ONDER_CDH1_TARGETS_2_UP	11/165	248/14960	9.70123e-05	0.94781	0.0150131	COL5A1/FBN1/MYL9/ADAM12/COL6A1/ACTA2/ROR1/DDR2/FN1/SPARC/CREB3L1	11
PID_AVB3_INTEGRIN_PATHWAY	PID_AVB3_INTEGRIN_PATHWAY	PID_AVB3_INTEGRIN_PATHWAY	6/165	68/14960	0.000102234	0.998824	0.015324	COL5A1/COL6A1/ADGRA2/VEGFA/FN1/COL2A1	6
GO_AMEBOIDAL_TYPE_CELL_MIGRATION	GO_AMEBOIDAL_TYPE_CELL_MIGRATION	GO_AMEBOIDAL_TYPE_CELL_MIGRATION	13/165	340/14960	0.000102378	1	0.015324	MMP9/ADGRA2/CLEC14A/VEGFA/DDR2/PRKCE/FN1/PITX2/ISL1/SPARC/SRPX2/GPC3/STC1	13
GO_RENAL_SYSTEM_VASCULATURE_DEVELOPMENT	GO_RENAL_SYSTEM_VASCULATURE_DEVELOPMENT	GO_RENAL_SYSTEM_VASCULATURE_DEVELOPMENT	4/165	23/14960	0.000107275	1	0.0155472	NOTCH3/PDGFRB/ACTA2/CD34	4
LU_TUMOR_ANGIOGENESIS_UP	LU_TUMOR_ANGIOGENESIS_UP	LU_TUMOR_ANGIOGENESIS_UP	4/165	23/14960	0.000107275	1	0.0155472	JAG1/MMP9/VEGFA/STC1	4
TURASHVILI_BREAST_LOBULAR_CARCINOMA_VS_LOBULAR_NORMAL_DN	TURASHVILI_BREAST_LOBULAR_CARCINOMA_VS_LOBULAR_NORMAL_DN	TURASHVILI_BREAST_LOBULAR_CARCINOMA_VS_LOBULAR_NORMAL_DN	6/165	69/14960	0.000110959	1	0.0158166	COL5A1/FBN1/ADAM12/MMP11/FN1/THBS4	6
MEISSNER_BRAIN_HCP_WITH_H3K27ME3	MEISSNER_BRAIN_HCP_WITH_H3K27ME3	MEISSNER_BRAIN_HCP_WITH_H3K27ME3	8/165	133/14960	0.000112598	1	0.0158166	IGFBPL1/NOTCH3/CDCP1/HELT/THBS4/DBX1/IRX6/KRT19	8
KRASNOSELSKAYA_ILF3_TARGETS_DN	KRASNOSELSKAYA_ILF3_TARGETS_DN	KRASNOSELSKAYA_ILF3_TARGETS_DN	5/165	44/14960	0.000117824	1	0.0162999	IGFBP5/THBS4/COL2A1/PCK2/NDN	5
MCBRYAN_PUBERTAL_BREAST_4_5WK_UP	MCBRYAN_PUBERTAL_BREAST_4_5WK_UP	MCBRYAN_PUBERTAL_BREAST_4_5WK_UP	10/165	214/14960	0.00013214	1	0.0180076	CALD1/ACTA2/FN1/CDCP1/IRX1/PTN/ST14/GAS6/KRT19/RIPK4	10
MCBRYAN_PUBERTAL_BREAST_3_4WK_UP	MCBRYAN_PUBERTAL_BREAST_3_4WK_UP	MCBRYAN_PUBERTAL_BREAST_3_4WK_UP	9/165	174/14960	0.000134211	1	0.0180208	PEAR1/EDNRA/PRKCE/FN1/CDCP1/PTN/SRPX2/ST14/KRT19	9
GO_POSITIVE_REGULATION_OF_LOCOMOTION	GO_POSITIVE_REGULATION_OF_LOCOMOTION	GO_POSITIVE_REGULATION_OF_LOCOMOTION	15/165	452/14960	0.000145775	1	0.0192899	MMP9/ADGRA2/PLVAP/MCAM/VEGFA/PDGFRB/DDR2/PRKCE/FN1/IGFBP5/THBS4/SPARC/SRPX2/GAS6/GRB7	15
GNF2_CDH11	GNF2_CDH11	GNF2_CDH11	4/165	25/14960	0.000150637	1	0.0196486	COL5A1/FBN1/COL6A1/FN1	4
GO_EPITHELIAL_CELL_DIFFERENTIATION	GO_EPITHELIAL_CELL_DIFFERENTIATION	GO_EPITHELIAL_CELL_DIFFERENTIATION	15/165	455/14960	0.000156699	1	0.0201514	JAG1/MMP9/S1PR2/VEGFA/ACTA2/CD34/SLC9A4/PITX2/PTN/STC1/ST14/PTPRO/PCK2/KRT20/KRT19	15
KRAS.600.LUNG.BREAST_UP.V1_DN	KRAS.600.LUNG.BREAST_UP.V1_DN	KRAS.600.LUNG.BREAST_UP.V1_DN	9/165	178/14960	0.000159388	1	0.0202125	OLFML2A/MYL9/C17orf80/IFI44L/SCN7A/CREB3L1/ADAMTS20/COL2A1/KRT20	9
GO_CELL_DIFFERENTIATION_INVOLVED_IN_KIDNEY_DEVELOPMENT	GO_CELL_DIFFERENTIATION_INVOLVED_IN_KIDNEY_DEVELOPMENT	GO_CELL_DIFFERENTIATION_INVOLVED_IN_KIDNEY_DEVELOPMENT	5/165	47/14960	0.000162046	1	0.0202681	JAG1/MMP9/ACTA2/CD34/PTPRO	5
SASAI_RESISTANCE_TO_NEOPLASTIC_TRANSFROMATION	SASAI_RESISTANCE_TO_NEOPLASTIC_TRANSFROMATION	SASAI_RESISTANCE_TO_NEOPLASTIC_TRANSFROMATION	5/165	48/14960	0.000179291	1	0.0218545	FBN1/P3H1/MMP11/PDGFRB/VLDLR	5
GO_REGULATION_OF_VASCULATURE_DEVELOPMENT	GO_REGULATION_OF_VASCULATURE_DEVELOPMENT	GO_REGULATION_OF_VASCULATURE_DEVELOPMENT	11/165	266/14960	0.000179653	1	0.0218545	ADAM12/ADGRA2/VEGFA/CD34/PROK2/ISL1/THBS4/SPARC/PTN/SRPX2/CREB3L1	11
GO_WOUND_HEALING	GO_WOUND_HEALING	GO_WOUND_HEALING	14/165	410/14960	0.000181911	1	0.0218545	COL5A1/MYL9/PEAR1/EHD2/DOCK6/MCAM/PHLDB2/PDGFRB/CD34/PRKCE/FN1/SPARC/CPQ/GAS6	14
WANG_SMARCE1_TARGETS_UP	WANG_SMARCE1_TARGETS_UP	WANG_SMARCE1_TARGETS_UP	11/165	267/14960	0.000185612	1	0.0220095	COL5A1/JAG1/MYL9/CALD1/ACTA2/ROR1/FN1/IGFBP5/VLDLR/JDP2/PLCB1	11
GATA1_04	GATA1_04	GATA1_04	9/165	183/14960	0.000196292	1	0.0228726	CALD1/NDUFA4L2/S1PR2/CD34/PITX2/ISL1/CREB5/EFHC2/RUNX1T1	9
REACTOME_COLLAGEN_DEGRADATION	REACTOME_COLLAGEN_DEGRADATION	REACTOME_COLLAGEN_DEGRADATION	5/165	49/14960	0.000197901	1	0.0228726	COL5A1/MMP9/MMP11/COL6A1/COL2A1	5
GO_OSSIFICATION	GO_OSSIFICATION	GO_OSSIFICATION	12/165	316/14960	0.000202361	1	0.0230958	JAG1/MMP9/COL6A1/DDR2/IGFBP5/SPARC/PTN/GPC3/STC1/CREB3L1/COL2A1/KL	12
GO_SULFUR_COMPOUND_BINDING	GO_SULFUR_COMPOUND_BINDING	GO_SULFUR_COMPOUND_BINDING	9/165	185/14960	0.000212921	1	0.024001	COL5A1/FBN1/VEGFA/CD34/FN1/THBS4/TMEM184A/PTN/PRMT8	9
GO_MESENCHYME_DEVELOPMENT	GO_MESENCHYME_DEVELOPMENT	GO_MESENCHYME_DEVELOPMENT	10/165	228/14960	0.000221229	1	0.0246165	JAG1/POFUT2/EDNRA/TBX2/PHLDB2/PDGFRB/ACTA2/FN1/PITX2/ISL1	10
NABA_ECM_GLYCOPROTEINS	NABA_ECM_GLYCOPROTEINS	NABA_ECM_GLYCOPROTEINS	8/165	147/14960	0.000224811	1	0.0246165	FBN1/IGFBPL1/FN1/IGFBP5/THBS4/SPARC/SRPX2/GAS6	8
GO_PROTEOGLYCAN_BINDING	GO_PROTEOGLYCAN_BINDING	GO_PROTEOGLYCAN_BINDING	4/165	28/14960	0.000237616	1	0.0246165	COL5A1/FN1/PTN/COL2A1	4
MODULE_512	MODULE_512	MODULE_512	4/165	28/14960	0.000237616	1	0.0246165	CALD1/ADAM12/EDNRA/ACTA2	4
SCHOEN_NFKB_SIGNALING	SCHOEN_NFKB_SIGNALING	SCHOEN_NFKB_SIGNALING	4/165	28/14960	0.000237616	1	0.0246165	JAG1/MMP9/FN1/IGFBP5	4
GO_ARTERY_MORPHOGENESIS	GO_ARTERY_MORPHOGENESIS	GO_ARTERY_MORPHOGENESIS	5/165	51/14960	0.000239503	1	0.0246165	JAG1/TBX2/NOTCH3/VEGFA/PDGFRB	5
WILCOX_RESPONSE_TO_PROGESTERONE_DN	WILCOX_RESPONSE_TO_PROGESTERONE_DN	WILCOX_RESPONSE_TO_PROGESTERONE_DN	5/165	51/14960	0.000239503	1	0.0246165	MYL9/COL6A1/FN1/IGFBP5/PCDHGC3	5
GO_HEPARIN_BINDING	GO_HEPARIN_BINDING	GO_HEPARIN_BINDING	7/165	112/14960	0.00023995	1	0.0246165	COL5A1/FBN1/VEGFA/FN1/THBS4/TMEM184A/PTN	7
GRUETZMANN_PANCREATIC_CANCER_UP	GRUETZMANN_PANCREATIC_CANCER_UP	GRUETZMANN_PANCREATIC_CANCER_UP	12/165	323/14960	0.000247485	1	0.0251074	FBN1/MYL9/MMP9/CALD1/MMP11/PDGFRB/IFI44L/FN1/IGFBP5/SPARC/ALOX5/ISG20	12
MODULE_24	MODULE_24	MODULE_24	12/165	326/14960	0.000269299	1	0.0270203	MMP11/COL6A1/VEGFA/FN1/AZGP1/GPC3/PTPRO/COL2A1/NXPH4/PCK2/EFNA2/CDC42EP1	12
SCHRAETS_MLL_TARGETS_UP	SCHRAETS_MLL_TARGETS_UP	SCHRAETS_MLL_TARGETS_UP	4/165	29/14960	0.000273279	1	0.0271215	MMP11/ACTA2/CD34/NDN	4
CART1_01	CART1_01	CART1_01	9/165	192/14960	0.000280635	1	0.0274002	CALD1/MSRB3/C1QTNF6/ROR1/CREB5/ZIC3/STC1/RUNX1T1/MAL2	9
GO_EXTRACELLULAR_MATRIX_BINDING	GO_EXTRACELLULAR_MATRIX_BINDING	GO_EXTRACELLULAR_MATRIX_BINDING	5/165	53/14960	0.000287442	1	0.0274002	OLFML2A/CLEC14A/VEGFA/SPOCK3/SPARC	5
VERRECCHIA_EARLY_RESPONSE_TO_TGFB1	VERRECCHIA_EARLY_RESPONSE_TO_TGFB1	VERRECCHIA_EARLY_RESPONSE_TO_TGFB1	5/165	53/14960	0.000287442	1	0.0274002	COL6A1/FN1/IGFBP5/PCDHGC3/SPARC	5
HOLLERN_EMT_BREAST_TUMOR_DN	HOLLERN_EMT_BREAST_TUMOR_DN	HOLLERN_EMT_BREAST_TUMOR_DN	6/165	82/14960	0.000288091	1	0.0274002	CDCP1/TMEM184A/MAL2/ST14/GRB7/RIPK4	6
SERVITJA_ISLET_HNF1A_TARGETS_UP	SERVITJA_ISLET_HNF1A_TARGETS_UP	SERVITJA_ISLET_HNF1A_TARGETS_UP	8/165	153/14960	0.000295113	1	0.0277787	FBN1/COL6A1/CNN2/MCAM/CHL1/FSTL5/PTN/PTPRO	8
PID_UPA_UPAR_PATHWAY	PID_UPA_UPAR_PATHWAY	PID_UPA_UPAR_PATHWAY	4/165	30/14960	0.000312627	1	0.0288329	MMP9/PDGFRB/FN1/VLDLR	4
URS_ADIPOCYTE_DIFFERENTIATION_DN	URS_ADIPOCYTE_DIFFERENTIATION_DN	URS_ADIPOCYTE_DIFFERENTIATION_DN	4/165	30/14960	0.000312627	1	0.0288329	MMP9/COL6A1/FN1/SPARC	4
MEISSNER_NPC_HCP_WITH_H3K4ME2	MEISSNER_NPC_HCP_WITH_H3K4ME2	MEISSNER_NPC_HCP_WITH_H3K4ME2	14/165	433/14960	0.000317726	1	0.02901	PEAR1/CPXM2/PCED1B/GPC3/CREB3L1/CTSF/COL2A1/SMAGP/TMEM132D/DNAJC15/GAS6/SLC27A2/IRX6/EFNA2	14
GO_GLOMERULAR_MESANGIUM_DEVELOPMENT	GO_GLOMERULAR_MESANGIUM_DEVELOPMENT	GO_GLOMERULAR_MESANGIUM_DEVELOPMENT	3/165	13/14960	0.0003474	1	0.0311382	PDGFRB/ACTA2/CD34	3
GO_EXTRACELLULAR_MATRIX_STRUCTURAL_CONSTITUENT	GO_EXTRACELLULAR_MATRIX_STRUCTURAL_CONSTITUENT	GO_EXTRACELLULAR_MATRIX_STRUCTURAL_CONSTITUENT	7/165	119/14960	0.000347923	1	0.0311382	COL5A1/FBN1/COL6A1/FN1/SPARC/SRPX2/COL2A1	7
GO_GLYCOSAMINOGLYCAN_BINDING	GO_GLYCOSAMINOGLYCAN_BINDING	GO_GLYCOSAMINOGLYCAN_BINDING	8/165	157/14960	0.000351265	1	0.0311382	COL5A1/FBN1/VEGFA/FN1/SPOCK3/THBS4/TMEM184A/PTN	8
GO_LEUKOCYTE_MIGRATION	GO_LEUKOCYTE_MIGRATION	GO_LEUKOCYTE_MIGRATION	11/165	289/14960	0.000366173	1	0.0321476	MMP9/PLVAP/VEGFA/CD34/FN1/THBS4/ARHGEF5/PTPRO/GAS6/GRB7/PLCB1	11
GO_EYE_MORPHOGENESIS	GO_EYE_MORPHOGENESIS	GO_EYE_MORPHOGENESIS	7/165	121/14960	0.00038503	1	0.0334359	COL5A1/FBN1/JAG1/TBX2/VEGFA/PITX2/PTN	7
GO_CELL_SUBSTRATE_ADHESION	GO_CELL_SUBSTRATE_ADHESION	GO_CELL_SUBSTRATE_ADHESION	11/165	291/14960	0.000388171	1	0.0334359	JAG1/PHLDB2/VEGFA/DDR2/CD34/PRKCE/FN1/PTN/PTPRO/GAS6/SIGLEC1	11
LIEN_BREAST_CARCINOMA_METAPLASTIC	LIEN_BREAST_CARCINOMA_METAPLASTIC	LIEN_BREAST_CARCINOMA_METAPLASTIC	4/165	32/14960	0.000403244	1	0.0339032	MCAM/TBX2/SPARC/RUNX1T1	4
XU_HGF_SIGNALING_NOT_VIA_AKT1_48HR_UP	XU_HGF_SIGNALING_NOT_VIA_AKT1_48HR_UP	XU_HGF_SIGNALING_NOT_VIA_AKT1_48HR_UP	4/165	32/14960	0.000403244	1	0.0339032	CDCP1/STC1/PCK2/ISG20	4
HOLLERN_EMT_BREAST_TUMOR_UP	HOLLERN_EMT_BREAST_TUMOR_UP	HOLLERN_EMT_BREAST_TUMOR_UP	7/165	122/14960	0.000404735	1	0.0339032	P3H1/POFUT2/ADGRA2/C1QTNF6/DDR2/FN1/JDP2	7
GNF2_IGFBP1	GNF2_IGFBP1	GNF2_IGFBP1	3/165	14/14960	0.000438572	1	0.0362872	ADAM12/MMP11/GPC3	3
KRAS.LUNG.BREAST_UP.V1_DN	KRAS.LUNG.BREAST_UP.V1_DN	KRAS.LUNG.BREAST_UP.V1_DN	6/165	89/14960	0.000448758	1	0.0362872	OLFML2A/MYL9/IFI44L/SCN7A/ADAMTS20/COL2A1	6
LINDGREN_BLADDER_CANCER_CLUSTER_2B	LINDGREN_BLADDER_CANCER_CLUSTER_2B	LINDGREN_BLADDER_CANCER_CLUSTER_2B	12/165	345/14960	0.000449093	1	0.0362872	MYL9/ALOX5AP/COL6A1/EDNRA/MCAM/PDGFRB/ACTA2/DDR2/PITX2/SPARC/ISG20/IL27RA	12
SWEET_LUNG_CANCER_KRAS_DN	SWEET_LUNG_CANCER_KRAS_DN	SWEET_LUNG_CANCER_KRAS_DN	12/165	345/14960	0.000449093	1	0.0362872	MYL9/TBX2/VEGFA/PDGFRB/ACTA2/PRKCE/SCN7A/IGFBP5/SPARC/GPC3/NDN/IL27RA	12
VALK_AML_CLUSTER_11	VALK_AML_CLUSTER_11	VALK_AML_CLUSTER_11	4/165	33/14960	0.000454947	1	0.036401	VEGFA/CD34/PCDHGC3/SPARC	4
MODULE_94	MODULE_94	MODULE_94	11/165	297/14960	0.000460943	1	0.036401	ROR1/CHL1/THBS4/ARHGEF5/RUNX1T1/VLDLR/PTPRO/COL2A1/NDN/SLC27A2/IL27RA	11
NABA_MATRISOME_ASSOCIATED	NABA_MATRISOME_ASSOCIATED	NABA_MATRISOME_ASSOCIATED	13/165	397/14960	0.000462461	1	0.036401	MMP9/P3H1/ADAM12/MMP11/CLEC14A/C1QTNF6/VEGFA/FGF5/PTN/GPC3/CTSF/ST14/ADAMTS20	13
GO_RECEPTOR_REGULATOR_ACTIVITY	GO_RECEPTOR_REGULATOR_ACTIVITY	GO_RECEPTOR_REGULATOR_ACTIVITY	10/165	253/14960	0.000505126	1	0.0391164	FBN1/JAG1/VEGFA/PRKCE/FGF5/THBS4/PTN/STC1/KL/GAS6	10
GO_NEPHRON_EPITHELIUM_DEVELOPMENT	GO_NEPHRON_EPITHELIUM_DEVELOPMENT	GO_NEPHRON_EPITHELIUM_DEVELOPMENT	6/165	91/14960	0.000505528	1	0.0391164	JAG1/VEGFA/CD34/IRX1/GPC3/PTPRO	6
JECHLINGER_EPITHELIAL_TO_MESENCHYMAL_TRANSITION_UP	JECHLINGER_EPITHELIAL_TO_MESENCHYMAL_TRANSITION_UP	JECHLINGER_EPITHELIAL_TO_MESENCHYMAL_TRANSITION_UP	5/165	60/14960	0.000514163	1	0.0392396	COL6A1/PDGFRB/DDR2/SPARC/VLDLR	5
GSE17974_IL4_AND_ANTI_IL12_VS_UNTREATED_24H_ACT_CD4_TCELL_DN	GSE17974_IL4_AND_ANTI_IL12_VS_UNTREATED_24H_ACT_CD4_TCELL_DN	GSE17974_IL4_AND_ANTI_IL12_VS_UNTREATED_24H_ACT_CD4_TCELL_DN	7/165	127/14960	0.000515715	1	0.0392396	IFI44L/C3orf52/HERC5/TMEM132D/SLC27A2/ISG20/FCGBP	7
HOLLERN_ADENOMYOEPITHELIAL_BREAST_TUMOR	HOLLERN_ADENOMYOEPITHELIAL_BREAST_TUMOR	HOLLERN_ADENOMYOEPITHELIAL_BREAST_TUMOR	3/165	15/14960	0.000543786	1	0.0406971	MYL9/ACTA2/IGFBP5	3
MODULE_562	MODULE_562	MODULE_562	3/165	15/14960	0.000543786	1	0.0406971	MMP9/ADAM12/MMP11	3
MODULE_60	MODULE_60	MODULE_60	12/165	353/14960	0.000550642	1	0.0408752	MYL9/COL6A1/NOTCH3/VEGFA/PDGFRB/CD34/FN1/COL2A1/SMAGP/EFNA2/GNG7/CDC42EP1	12
GO_POSITIVE_REGULATION_OF_CELL_DIVISION	GO_POSITIVE_REGULATION_OF_CELL_DIVISION	GO_POSITIVE_REGULATION_OF_CELL_DIVISION	5/165	61/14960	0.000555136	1	0.0408765	VEGFA/PRKCE/FGF5/THBS4/PTN	5
GSE34156_UNTREATED_VS_24H_TLR1_TLR2_LIGAND_TREATED_MONOCYTE_UP	GSE34156_UNTREATED_VS_24H_TLR1_TLR2_LIGAND_TREATED_MONOCYTE_UP	GSE34156_UNTREATED_VS_24H_TLR1_TLR2_LIGAND_TREATED_MONOCYTE_UP	7/165	130/14960	0.00059314	1	0.0432078	SURF4/MMP9/SCN7A/ADAMTS20/NXPH4/LINGO1/CYP4F29P	7
HALLMARK_COAGULATION	HALLMARK_COAGULATION	HALLMARK_COAGULATION	6/165	94/14960	0.000600993	1	0.0432078	FBN1/MMP9/MMP11/FN1/SPARC/CPQ	6
KEGG_VASCULAR_SMOOTH_MUSCLE_CONTRACTION	KEGG_VASCULAR_SMOOTH_MUSCLE_CONTRACTION	KEGG_VASCULAR_SMOOTH_MUSCLE_CONTRACTION	6/165	94/14960	0.000600993	1	0.0432078	MYL9/CALD1/EDNRA/ACTA2/PRKCE/PLCB1	6
GO_HEART_MORPHOGENESIS	GO_HEART_MORPHOGENESIS	GO_HEART_MORPHOGENESIS	9/165	214/14960	0.000618785	1	0.0441393	COL5A1/JAG1/TBX2/LEMD2/VEGFA/PITX2/ISL1/ZIC3/COL2A1	9
GO_GLOMERULAR_EPITHELIUM_DEVELOPMENT	GO_GLOMERULAR_EPITHELIUM_DEVELOPMENT	GO_GLOMERULAR_EPITHELIUM_DEVELOPMENT	3/165	16/14960	0.000663871	1	0.0466268	JAG1/CD34/PTPRO	3
REACTOME_ACTIVATION_OF_MATRIX_METALLOPROTEINASES	REACTOME_ACTIVATION_OF_MATRIX_METALLOPROTEINASES	REACTOME_ACTIVATION_OF_MATRIX_METALLOPROTEINASES	3/165	16/14960	0.000663871	1	0.0466268	MMP9/MMP11/SPOCK3	3
GSE18804_SPLEEN_MACROPHAGE_VS_COLON_TUMORAL_MACROPHAGE_UP	GSE18804_SPLEEN_MACROPHAGE_VS_COLON_TUMORAL_MACROPHAGE_UP	GSE18804_SPLEEN_MACROPHAGE_VS_COLON_TUMORAL_MACROPHAGE_UP	8/165	173/14960	0.000669589	1	0.0466695	COL5A1/P3H1/ADAM12/COL6A1/SPARC/STC1/ALOX5/JDP2	8
VART_KSHV_INFECTION_ANGIOGENIC_MARKERS_UP	VART_KSHV_INFECTION_ANGIOGENIC_MARKERS_UP	VART_KSHV_INFECTION_ANGIOGENIC_MARKERS_UP	7/165	133/14960	0.000679535	1	0.0470039	JAG1/MMP9/VEGFA/SPARC/PTN/GRB7/EFNA2	7
FLORIO_NEOCORTEX_BASAL_RADIAL_GLIA_UP	FLORIO_NEOCORTEX_BASAL_RADIAL_GLIA_UP	FLORIO_NEOCORTEX_BASAL_RADIAL_GLIA_UP	9/165	218/14960	0.000706469	1	0.0483478	MSRB3/VSTM4/ROR1/SLC9A4/CDCP1/FGF5/LGSN/STC1/ISG20	9
MODULE_387	MODULE_387	MODULE_387	4/165	37/14960	0.000709555	1	0.0483478	CALD1/ADAM12/EDNRA/ACTA2	4
MODULE_324	MODULE_324	MODULE_324	6/165	98/14960	0.000749397	1	0.0506843	FBN1/MMP9/THBS4/SPARC/ALOX5/GAS6	6
MIKKELSEN_MEF_HCP_WITH_H3K27ME3	MIKKELSEN_MEF_HCP_WITH_H3K27ME3	MIKKELSEN_MEF_HCP_WITH_H3K27ME3	13/165	419/14960	0.000764882	1	0.0513513	OLFML2A/MMP9/IGFBPL1/CPXM2/CNTN4/CDCP1/THBS4/KCNV1/ALOX5/DBX1/PRMT8/KL/SLC27A2	13
GO_NEGATIVE_REGULATION_OF_FAT_CELL_DIFFERENTIATION	GO_NEGATIVE_REGULATION_OF_FAT_CELL_DIFFERENTIATION	GO_NEGATIVE_REGULATION_OF_FAT_CELL_DIFFERENTIATION	4/165	38/14960	0.000786274	1	0.0516482	JAG1/MMP11/RUNX1T1/JDP2	4
MODULE_201	MODULE_201	MODULE_201	4/165	38/14960	0.000786274	1	0.0516482	CALD1/EDNRA/SCN7A/KCNA1	4
PID_INTEGRIN3_PATHWAY	PID_INTEGRIN3_PATHWAY	PID_INTEGRIN3_PATHWAY	4/165	38/14960	0.000786274	1	0.0516482	FBN1/VEGFA/PDGFRB/FN1	4
BRUECKNER_TARGETS_OF_MIRLET7A3_DN	BRUECKNER_TARGETS_OF_MIRLET7A3_DN	BRUECKNER_TARGETS_OF_MIRLET7A3_DN	5/165	66/14960	0.000797867	1	0.0520353	COL5A1/CALD1/PCED1B/FN1/SPARC	5
HNF3B_01	HNF3B_01	HNF3B_01	8/165	179/14960	0.000836701	1	0.0539553	CALD1/TBX2/SOX14/GPM6A/RUNX1T1/ISG20/SLC16A6/PLCB1	8
GO_OUTFLOW_TRACT_MORPHOGENESIS	GO_OUTFLOW_TRACT_MORPHOGENESIS	GO_OUTFLOW_TRACT_MORPHOGENESIS	5/165	67/14960	0.000854625	1	0.0539553	JAG1/TBX2/VEGFA/PITX2/ISL1	5
REACTOME_ECM_PROTEOGLYCANS	REACTOME_ECM_PROTEOGLYCANS	REACTOME_ECM_PROTEOGLYCANS	5/165	67/14960	0.000854625	1	0.0539553	COL5A1/COL6A1/FN1/SPARC/COL2A1	5
CEBP_C	CEBP_C	CEBP_C	8/165	180/14960	0.000867553	1	0.0539553	LEMD2/VEGFA/ROR1/DDR2/CREB5/NDN/IRX6/CHST9	8
GO_ENDODERM_FORMATION	GO_ENDODERM_FORMATION	GO_ENDODERM_FORMATION	4/165	39/14960	0.000868671	1	0.0539553	COL5A1/MMP9/COL6A1/FN1	4
MODULE_329	MODULE_329	MODULE_329	4/165	39/14960	0.000868671	1	0.0539553	CALD1/ADAM12/EDNRA/ACTA2	4
PID_SYNDECAN_1_PATHWAY	PID_SYNDECAN_1_PATHWAY	PID_SYNDECAN_1_PATHWAY	4/165	39/14960	0.000868671	1	0.0539553	COL5A1/MMP9/COL6A1/COL2A1	4
WONG_ENDMETRIUM_CANCER_DN	WONG_ENDMETRIUM_CANCER_DN	WONG_ENDMETRIUM_CANCER_DN	5/165	68/14960	0.000914339	1	0.0564081	FBN1/EHD2/RUNX1T1/GAS6/NDN	5
HOOI_ST7_TARGETS_DN	HOOI_ST7_TARGETS_DN	HOOI_ST7_TARGETS_DN	6/165	102/14960	0.000924666	1	0.0566623	MCAM/STON1/FN1/IGFBP5/SPARC/CREB3L1	6
GO_REGULATION_OF_CELL_SUBSTRATE_ADHESION	GO_REGULATION_OF_CELL_SUBSTRATE_ADHESION	GO_REGULATION_OF_CELL_SUBSTRATE_ADHESION	8/165	182/14960	0.000931998	1	0.0567309	JAG1/PHLDB2/VEGFA/DDR2/PRKCE/FN1/PTN/PTPRO	8
WANG_NEOPLASTIC_TRANSFORMATION_BY_CCND1_MYC	WANG_NEOPLASTIC_TRANSFORMATION_BY_CCND1_MYC	WANG_NEOPLASTIC_TRANSFORMATION_BY_CCND1_MYC	3/165	18/14960	0.000951807	1	0.057553	COL5A1/ADAM12/IGFBP5	3
KEGG_FOCAL_ADHESION	KEGG_FOCAL_ADHESION	KEGG_FOCAL_ADHESION	8/165	183/14960	0.00096563	1	0.0580047	COL5A1/MYL9/COL6A1/VEGFA/PDGFRB/FN1/THBS4/COL2A1	8
HECKER_IFNB1_TARGETS	HECKER_IFNB1_TARGETS	HECKER_IFNB1_TARGETS	5/165	69/14960	0.000977103	1	0.0583102	MYL9/MMP9/IFI44L/HERC5/SIGLEC1	5
GO_GASTRULATION	GO_GASTRULATION	GO_GASTRULATION	7/165	142/14960	0.000999917	1	0.0589201	COL5A1/MMP9/COL6A1/POFUT2/PHLDB2/FN1/GPC3	7
GSE1460_INTRATHYMIC_T_PROGENITOR_VS_THYMIC_STROMAL_CELL_DN	GSE1460_INTRATHYMIC_T_PROGENITOR_VS_THYMIC_STROMAL_CELL_DN	GSE1460_INTRATHYMIC_T_PROGENITOR_VS_THYMIC_STROMAL_CELL_DN	8/165	184/14960	0.00100023	1	0.0589201	OLFML2A/JAG1/EDNRA/STON1/IGFBP5/SRPX2/RUNX1T1/CREB3L1	8
LIM_MAMMARY_STEM_CELL_UP	LIM_MAMMARY_STEM_CELL_UP	LIM_MAMMARY_STEM_CELL_UP	13/165	433/14960	0.00103328	1	0.0603528	COL5A1/JAG1/MYL9/P3H1/CALD1/MSRB3/ADGRA2/MCAM/TBX2/ACTA2/PCDHGC3/GPC3/NDN	13
GSE19825_NAIVE_VS_IL2RALOW_DAY3_EFF_CD8_TCELL_UP	GSE19825_NAIVE_VS_IL2RALOW_DAY3_EFF_CD8_TCELL_UP	GSE19825_NAIVE_VS_IL2RALOW_DAY3_EFF_CD8_TCELL_UP	7/165	143/14960	0.00104181	1	0.0603528	EHD2/ADAM12/COL6A1/FSTL5/IRX1/AZGP1/PRMT8	7
GO_REGULATION_OF_SIGNALING_RECEPTOR_ACTIVITY	GO_REGULATION_OF_SIGNALING_RECEPTOR_ACTIVITY	GO_REGULATION_OF_SIGNALING_RECEPTOR_ACTIVITY	11/165	328/14960	0.00104438	1	0.0603528	FBN1/JAG1/VEGFA/PRKCE/NLGN1/FGF5/THBS4/PTN/STC1/KL/GAS6	11
JAEGER_METASTASIS_UP	JAEGER_METASTASIS_UP	JAEGER_METASTASIS_UP	4/165	41/14960	0.0010514	1	0.0603763	ADAM12/FN1/THBS4/STC1	4
NABA_ECM_REGULATORS	NABA_ECM_REGULATORS	NABA_ECM_REGULATORS	7/165	144/14960	0.00108506	1	0.0616673	MMP9/P3H1/ADAM12/MMP11/CTSF/ST14/ADAMTS20	7
GO_TAXIS	GO_TAXIS	GO_TAXIS	14/165	492/14960	0.00111328	1	0.0616673	ADGRA2/VEGFA/PDGFRB/CHL1/CNTN4/PROK2/ISL1/THBS4/ARHGEF5/VLDLR/PTPRO/GAS6/GRB7/EFNA2	14
BIOCARTA_EICOSANOID_PATHWAY	BIOCARTA_EICOSANOID_PATHWAY	BIOCARTA_EICOSANOID_PATHWAY	3/165	19/14960	0.00112116	1	0.0616673	ALOX5AP/ALOX5/PLCB1	3
DUNNE_TARGETS_OF_AML1_MTG8_FUSION_DN	DUNNE_TARGETS_OF_AML1_MTG8_FUSION_DN	DUNNE_TARGETS_OF_AML1_MTG8_FUSION_DN	3/165	19/14960	0.00112116	1	0.0616673	ADAM12/CD34/RUNX1T1	3
GO_RETINAL_GANGLION_CELL_AXON_GUIDANCE	GO_RETINAL_GANGLION_CELL_AXON_GUIDANCE	GO_RETINAL_GANGLION_CELL_AXON_GUIDANCE	3/165	19/14960	0.00112116	1	0.0616673	VEGFA/ISL1/PTPRO	3
LIU_CDX2_TARGETS_UP	LIU_CDX2_TARGETS_UP	LIU_CDX2_TARGETS_UP	3/165	19/14960	0.00112116	1	0.0616673	JAG1/NOTCH3/KRT20	3
MODULE_385	MODULE_385	MODULE_385	3/165	19/14960	0.00112116	1	0.0616673	FN1/THBS4/PTN	3
GSE41867_DAY8_VS_DAY15_LCMV_ARMSTRONG_EFFECTOR_CD8_TCELL_DN	GSE41867_DAY8_VS_DAY15_LCMV_ARMSTRONG_EFFECTOR_CD8_TCELL_DN	GSE41867_DAY8_VS_DAY15_LCMV_ARMSTRONG_EFFECTOR_CD8_TCELL_DN	6/165	106/14960	0.00112993	1	0.0617775	VSTM4/ROR1/PRKCE/FGF5/CREB3L1/KCNA1	6
GSE8835_CD4_VS_CD8_TCELL_CLL_PATIENT_UP	GSE8835_CD4_VS_CD8_TCELL_CLL_PATIENT_UP	GSE8835_CD4_VS_CD8_TCELL_CLL_PATIENT_UP	7/165	146/14960	0.00117581	1	0.0618091	UACA/NOTCH3/IFI44L/PRKCE/STC1/ISG20/PLCB1	7
FREDERICK_PRKCI_TARGETS	FREDERICK_PRKCI_TARGETS	FREDERICK_PRKCI_TARGETS	2/165	5/14960	0.00118305	1	0.0618091	PHLDB2/STC1	2
GO_GLOMERULAR_MESANGIAL_CELL_DIFFERENTIATION	GO_GLOMERULAR_MESANGIAL_CELL_DIFFERENTIATION	GO_GLOMERULAR_MESANGIAL_CELL_DIFFERENTIATION	2/165	5/14960	0.00118305	1	0.0618091	ACTA2/CD34	2
GO_MACROPHAGE_COLONY_STIMULATING_FACTOR_PRODUCTION	GO_MACROPHAGE_COLONY_STIMULATING_FACTOR_PRODUCTION	GO_MACROPHAGE_COLONY_STIMULATING_FACTOR_PRODUCTION	2/165	5/14960	0.00118305	1	0.0618091	CD34/ISL1	2
GO_METANEPHRIC_GLOMERULAR_MESANGIUM_DEVELOPMENT	GO_METANEPHRIC_GLOMERULAR_MESANGIUM_DEVELOPMENT	GO_METANEPHRIC_GLOMERULAR_MESANGIUM_DEVELOPMENT	2/165	5/14960	0.00118305	1	0.0618091	PDGFRB/CD34	2
OZANNE_AP1_TARGETS_DN	OZANNE_AP1_TARGETS_DN	OZANNE_AP1_TARGETS_DN	2/165	5/14960	0.00118305	1	0.0618091	FN1/PCDHGC3	2
GO_METALLOENDOPEPTIDASE_ACTIVITY	GO_METALLOENDOPEPTIDASE_ACTIVITY	GO_METALLOENDOPEPTIDASE_ACTIVITY	5/165	72/14960	0.00118466	1	0.0618091	MMP9/ADAM12/MMP11/ATP23/ADAMTS20	5
REACTOME_INTEGRIN_CELL_SURFACE_INTERACTIONS	REACTOME_INTEGRIN_CELL_SURFACE_INTERACTIONS	REACTOME_INTEGRIN_CELL_SURFACE_INTERACTIONS	5/165	72/14960	0.00118466	1	0.0618091	COL5A1/FBN1/COL6A1/FN1/COL2A1	5
MODULE_19	MODULE_19	MODULE_19	10/165	283/14960	0.0011919	1	0.0618335	MYL9/COL6A1/VEGFA/PDGFRB/DDR2/CD34/GPC3/NDN/EFNA2/CDC42EP1	10
GO_ARTERY_DEVELOPMENT	GO_ARTERY_DEVELOPMENT	GO_ARTERY_DEVELOPMENT	5/165	73/14960	0.0012606	1	0.0650277	JAG1/TBX2/NOTCH3/VEGFA/PDGFRB	5
GR_Q6_01	GR_Q6_01	GR_Q6_01	9/165	237/14960	0.00127262	1	0.0652794	OLFML2A/CALD1/MMP11/PROK2/GPM6A/NUP62CL/RUNX1T1/LINGO1/CHST9	9
LU_TUMOR_ENDOTHELIAL_MARKERS_UP	LU_TUMOR_ENDOTHELIAL_MARKERS_UP	LU_TUMOR_ENDOTHELIAL_MARKERS_UP	3/165	20/14960	0.00130838	1	0.0667386	MMP9/ADAM12/STC1	3
KEGG_ECM_RECEPTOR_INTERACTION	KEGG_ECM_RECEPTOR_INTERACTION	KEGG_ECM_RECEPTOR_INTERACTION	5/165	74/14960	0.00134007	1	0.0679752	COL5A1/COL6A1/FN1/THBS4/COL2A1	5
CROMER_TUMORIGENESIS_UP	CROMER_TUMORIGENESIS_UP	CROMER_TUMORIGENESIS_UP	4/165	44/14960	0.00137372	1	0.0692973	MMP9/MMP11/FN1/SPARC	4
GO_METANEPHROS_DEVELOPMENT	GO_METANEPHROS_DEVELOPMENT	GO_METANEPHROS_DEVELOPMENT	5/165	75/14960	0.00142318	1	0.0709019	FBN1/PDGFRB/CD34/IRX1/GPC3	5
GATA_Q6	GATA_Q6	GATA_Q6	7/165	151/14960	0.00142883	1	0.0709019	CD34/IGFBP5/TMBIM1/ISL1/CREB5/RUNX1T1/KRT20	7
GSE37301_COMMON_LYMPHOID_PROGENITOR_VS_RAG2_KO_NK_CELL_UP	GSE37301_COMMON_LYMPHOID_PROGENITOR_VS_RAG2_KO_NK_CELL_UP	GSE37301_COMMON_LYMPHOID_PROGENITOR_VS_RAG2_KO_NK_CELL_UP	7/165	151/14960	0.00142883	1	0.0709019	COL5A1/ADAM12/MAPK13/KCNV1/VLDLR/NXPH4/TRHDE	7
GSE40685_NAIVE_CD4_TCELL_VS_FOXP3_KO_TREG_PRECURSOR_DN	GSE40685_NAIVE_CD4_TCELL_VS_FOXP3_KO_TREG_PRECURSOR_DN	GSE40685_NAIVE_CD4_TCELL_VS_FOXP3_KO_TREG_PRECURSOR_DN	7/165	152/14960	0.00148418	1	0.0716321	MMP11/COL6A1/DDR2/FSTL5/SPARC/GPC3/VLDLR	7
GSE46606_UNSTIM_VS_CD40L_IL2_IL5_1DAY_STIMULATED_IRF4MID_SORTED_BCELL_DN	GSE46606_UNSTIM_VS_CD40L_IL2_IL5_1DAY_STIMULATED_IRF4MID_SORTED_BCELL_DN	GSE46606_UNSTIM_VS_CD40L_IL2_IL5_1DAY_STIMULATED_IRF4MID_SORTED_BCELL_DN	7/165	152/14960	0.00148418	1	0.0716321	EHD2/MMP11/PHLDB2/CHL1/TMEM184A/KCNV1/PROSER2	7
HUANG_FOXA2_TARGETS_UP	HUANG_FOXA2_TARGETS_UP	HUANG_FOXA2_TARGETS_UP	4/165	45/14960	0.00149493	1	0.0716321	JAG1/FN1/KCNV1/PCK2	4
GO_POSITIVE_REGULATION_OF_INTERLEUKIN_12_PRODUCTION	GO_POSITIVE_REGULATION_OF_INTERLEUKIN_12_PRODUCTION	GO_POSITIVE_REGULATION_OF_INTERLEUKIN_12_PRODUCTION	3/165	21/14960	0.00151415	1	0.0716321	ISL1/IDO1/PLCB1	3
LEE_DOUBLE_POLAR_THYMOCYTE	LEE_DOUBLE_POLAR_THYMOCYTE	LEE_DOUBLE_POLAR_THYMOCYTE	3/165	21/14960	0.00151415	1	0.0716321	C3orf52/SLC7A3/RIPK4	3
MISHRA_CARCINOMA_ASSOCIATED_FIBROBLAST_UP	MISHRA_CARCINOMA_ASSOCIATED_FIBROBLAST_UP	MISHRA_CARCINOMA_ASSOCIATED_FIBROBLAST_UP	3/165	21/14960	0.00151415	1	0.0716321	MMP9/COL6A1/PDGFRB	3
MODULE_210	MODULE_210	MODULE_210	3/165	21/14960	0.00151415	1	0.0716321	MMP9/ADAM12/MMP11	3
PID_INTEGRIN_A9B1_PATHWAY	PID_INTEGRIN_A9B1_PATHWAY	PID_INTEGRIN_A9B1_PATHWAY	3/165	21/14960	0.00151415	1	0.0716321	ADAM12/VEGFA/FN1	3
VERRECCHIA_RESPONSE_TO_TGFB1_C2	VERRECCHIA_RESPONSE_TO_TGFB1_C2	VERRECCHIA_RESPONSE_TO_TGFB1_C2	3/165	21/14960	0.00151415	1	0.0716321	COL6A1/FN1/PCDHGC3	3
GO_SENSORY_SYSTEM_DEVELOPMENT	GO_SENSORY_SYSTEM_DEVELOPMENT	GO_SENSORY_SYSTEM_DEVELOPMENT	10/165	294/14960	0.00158394	1	0.0745476	COL5A1/FBN1/JAG1/TBX2/VEGFA/PDGFRB/PITX2/GPM6A/ISL1/PTN	10
GO_COLLAGEN_FIBRIL_ORGANIZATION	GO_COLLAGEN_FIBRIL_ORGANIZATION	GO_COLLAGEN_FIBRIL_ORGANIZATION	4/165	46/14960	0.00162339	1	0.0752405	COL5A1/MMP11/DDR2/COL2A1	4
GO_POSITIVE_REGULATION_OF_FIBROBLAST_PROLIFERATION	GO_POSITIVE_REGULATION_OF_FIBROBLAST_PROLIFERATION	GO_POSITIVE_REGULATION_OF_FIBROBLAST_PROLIFERATION	4/165	46/14960	0.00162339	1	0.0752405	PDGFRB/DDR2/FN1/GAS6	4
LI_WILMS_TUMOR_VS_FETAL_KIDNEY_2_DN	LI_WILMS_TUMOR_VS_FETAL_KIDNEY_2_DN	LI_WILMS_TUMOR_VS_FETAL_KIDNEY_2_DN	4/165	46/14960	0.00162339	1	0.0752405	COL5A1/VEGFA/DDR2/IGFBP5	4
HP1SITEFACTOR_Q6	HP1SITEFACTOR_Q6	HP1SITEFACTOR_Q6	8/165	199/14960	0.00164929	1	0.0760548	JAG1/TBX2/PROK2/PITX2/SPARC/GPC3/STC1/VLDLR	8
PASINI_SUZ12_TARGETS_DN	PASINI_SUZ12_TARGETS_DN	PASINI_SUZ12_TARGETS_DN	10/165	296/14960	0.00166536	1	0.0764102	COL5A1/JAG1/CALD1/CNN2/PHLDB2/ACTA2/FN1/IGFBP5/TMBIM1/KRT19	10
REACTOME_COLLAGEN_FORMATION	REACTOME_COLLAGEN_FORMATION	REACTOME_COLLAGEN_FORMATION	5/165	78/14960	0.00169535	1	0.0773972	COL5A1/MMP9/P3H1/COL6A1/COL2A1	5
MODULE_2	MODULE_2	MODULE_2	11/165	349/14960	0.00171384	1	0.0778521	FBN1/MYL9/COL6A1/NOTCH3/VEGFA/PDGFRB/CD34/FN1/CHL1/PTN/GPC3	11
GSE21670_TGFB_VS_IL6_TREATED_CD4_TCELL_UP	GSE21670_TGFB_VS_IL6_TREATED_CD4_TCELL_UP	GSE21670_TGFB_VS_IL6_TREATED_CD4_TCELL_UP	7/165	156/14960	0.00172252	1	0.0778589	GRAMD1A/NDUFA4L2/MCAM/DDR2/SCN7A/GPM6A/KHDRBS2	7
LI_CISPLATIN_RESISTANCE_DN	LI_CISPLATIN_RESISTANCE_DN	LI_CISPLATIN_RESISTANCE_DN	3/165	22/14960	0.00173911	1	0.0780843	JAG1/GPC3/IDO1	3
GO_RENAL_SYSTEM_VASCULATURE_MORPHOGENESIS	GO_RENAL_SYSTEM_VASCULATURE_MORPHOGENESIS	GO_RENAL_SYSTEM_VASCULATURE_MORPHOGENESIS	2/165	6/14960	0.00176171	1	0.0780843	NOTCH3/PDGFRB	2
MODULE_211	MODULE_211	MODULE_211	2/165	6/14960	0.00176171	1	0.0780843	MMP9/MMP11	2
REACTOME_SYNTHESIS_OF_5_EICOSATETRAENOIC_ACIDS	REACTOME_SYNTHESIS_OF_5_EICOSATETRAENOIC_ACIDS	REACTOME_SYNTHESIS_OF_5_EICOSATETRAENOIC_ACIDS	2/165	6/14960	0.00176171	1	0.0780843	ALOX5AP/ALOX5	2
GO_MORPHOGENESIS_OF_AN_EPITHELIUM	GO_MORPHOGENESIS_OF_AN_EPITHELIUM	GO_MORPHOGENESIS_OF_AN_EPITHELIUM	13/165	460/14960	0.00177571	1	0.0783245	COL5A1/JAG1/EDNRA/TBX2/PHLDB2/VEGFA/ROR1/IGFBP5/IRX1/GPC3/ZIC3/ST14/RIPK4	13
MODULE_301	MODULE_301	MODULE_301	6/165	116/14960	0.00179608	1	0.0788421	HVCN1/ROR1/ALOX5/CTSF/PTPRO/RIPK4	6
GO_TISSUE_MIGRATION	GO_TISSUE_MIGRATION	GO_TISSUE_MIGRATION	9/165	250/14960	0.00183814	1	0.0803023	MMP9/ADGRA2/CLEC14A/VEGFA/ACTA2/PRKCE/SPARC/SRPX2/STC1	9
CROONQUIST_STROMAL_STIMULATION_UP	CROONQUIST_STROMAL_STIMULATION_UP	CROONQUIST_STROMAL_STIMULATION_UP	4/165	48/14960	0.00190297	1	0.0827385	COL6A1/NOTCH3/ACTA2/SPARC	4
GO_REGULATION_OF_RENAL_SYSTEM_PROCESS	GO_REGULATION_OF_RENAL_SYSTEM_PROCESS	GO_REGULATION_OF_RENAL_SYSTEM_PROCESS	3/165	23/14960	0.00198389	1	0.0847071	STC1/PTPRO/GAS6	3
MODULE_200	MODULE_200	MODULE_200	3/165	23/14960	0.00198389	1	0.0847071	PDGFRB/ROR1/DDR2	3
GO_SENSORY_ORGAN_MORPHOGENESIS	GO_SENSORY_ORGAN_MORPHOGENESIS	GO_SENSORY_ORGAN_MORPHOGENESIS	8/165	205/14960	0.00198739	1	0.0847071	COL5A1/FBN1/JAG1/TBX2/VEGFA/PITX2/PTN/COL2A1	8
GSE18791_UNSTIM_VS_NEWCATSLE_VIRUS_DC_10H_DN	GSE18791_UNSTIM_VS_NEWCATSLE_VIRUS_DC_10H_DN	GSE18791_UNSTIM_VS_NEWCATSLE_VIRUS_DC_10H_DN	7/165	160/14960	0.00198962	1	0.0847071	GPR180/TRIM26/IFI44L/HERC5/IDO1/ISG20/SIGLEC1	7
MODULE_532	MODULE_532	MODULE_532	11/165	356/14960	0.00200274	1	0.0847071	MMP9/CCDC90B/TMEM161A/BEGAIN/PCED1B/FN1/CHL1/MAL2/NXPH4/KRT19/CHST9	11
MODULE_128	MODULE_128	MODULE_128	5/165	81/14960	0.00200391	1	0.0847071	MMP9/PDGFRB/FN1/SPARC/GAS6	5
TGGNNNNNNKCCAR_UNKNOWN	TGGNNNNNNKCCAR_UNKNOWN	TGGNNNNNNKCCAR_UNKNOWN	11/165	357/14960	0.00204707	1	0.0860501	MSRB3/VEGFA/PDGFRB/ROR1/DDR2/IGFBP5/PCDHGC3/CREB5/ARHGEF5/CHST9/FCGBP	11
GO_PLATELET_ALPHA_GRANULE_LUMEN	GO_PLATELET_ALPHA_GRANULE_LUMEN	GO_PLATELET_ALPHA_GRANULE_LUMEN	4/165	49/14960	0.00205453	1	0.0860501	VEGFA/FN1/SPARC/GAS6	4
GO_NEURAL_CREST_CELL_DIFFERENTIATION	GO_NEURAL_CREST_CELL_DIFFERENTIATION	GO_NEURAL_CREST_CELL_DIFFERENTIATION	5/165	82/14960	0.00211533	1	0.0877911	JAG1/EDNRA/FN1/PITX2/ISL1	5
MODULE_79	MODULE_79	MODULE_79	5/165	82/14960	0.00211533	1	0.0877911	MMP9/PDGFRB/FN1/SPARC/GAS6	5
GO_KIDNEY_EPITHELIUM_DEVELOPMENT	GO_KIDNEY_EPITHELIUM_DEVELOPMENT	GO_KIDNEY_EPITHELIUM_DEVELOPMENT	6/165	120/14960	0.0021329	1	0.0881198	JAG1/VEGFA/CD34/IRX1/GPC3/PTPRO	6
REACTOME_ASSEMBLY_OF_COLLAGEN_FIBRILS_AND_OTHER_MULTIMERIC_STRUCTURES	REACTOME_ASSEMBLY_OF_COLLAGEN_FIBRILS_AND_OTHER_MULTIMERIC_STRUCTURES	REACTOME_ASSEMBLY_OF_COLLAGEN_FIBRILS_AND_OTHER_MULTIMERIC_STRUCTURES	4/165	50/14960	0.00221423	1	0.091068	COL5A1/MMP9/COL6A1/COL2A1	4
ELVIDGE_HIF1A_TARGETS_DN	ELVIDGE_HIF1A_TARGETS_DN	ELVIDGE_HIF1A_TARGETS_DN	5/165	83/14960	0.0022312	1	0.0913543	OLFML2A/IGFBP5/STC1/VLDLR/ISG20	5
ELVIDGE_HYPOXIA_BY_DMOG_UP	ELVIDGE_HYPOXIA_BY_DMOG_UP	ELVIDGE_HYPOXIA_BY_DMOG_UP	6/165	122/14960	0.00231819	1	0.0927655	OLFML2A/VEGFA/IGFBP5/STC1/VLDLR/ISG20	6
GO_CARDIOCYTE_DIFFERENTIATION	GO_CARDIOCYTE_DIFFERENTIATION	GO_CARDIOCYTE_DIFFERENTIATION	6/165	122/14960	0.00231819	1	0.0927655	JAG1/TBX2/VEGFA/PDGFRB/PITX2/ISL1	6
MODULE_238	MODULE_238	MODULE_238	6/165	122/14960	0.00231819	1	0.0927655	HVCN1/ROR1/ALOX5/CTSF/PTPRO/RIPK4	6
MODULE_44	MODULE_44	MODULE_44	9/165	259/14960	0.00233607	1	0.0927655	MMP9/ALOX5AP/COL6A1/IFI44L/CD34/FN1/ISG20/KRT19/IL27RA	9
MODULE_170	MODULE_170	MODULE_170	5/165	84/14960	0.00235162	1	0.0927655	MMP9/PDGFRB/FN1/SPARC/GAS6	5
P53_DN.V2_UP	P53_DN.V2_UP	P53_DN.V2_UP	5/165	84/14960	0.00235162	1	0.0927655	ALOX5AP/ADAM12/PRKCE/LGSN/RIPK4	5
REACTOME_INTERLEUKIN_4_AND_INTERLEUKIN_13_SIGNALING	REACTOME_INTERLEUKIN_4_AND_INTERLEUKIN_13_SIGNALING	REACTOME_INTERLEUKIN_4_AND_INTERLEUKIN_13_SIGNALING	5/165	84/14960	0.00235162	1	0.0927655	MMP9/VEGFA/FN1/ALOX5/NDN	5
DUTERTRE_ESTRADIOL_RESPONSE_24HR_DN	DUTERTRE_ESTRADIOL_RESPONSE_24HR_DN	DUTERTRE_ESTRADIOL_RESPONSE_24HR_DN	13/165	476/14960	0.00239428	1	0.0927655	FBN1/CALD1/GRAMD1A/CNN2/MSRB3/UACA/PHLDB2/STON1/FN1/ABCG2/DNAJC15/GRB7/RIPK4	13
BEGUM_TARGETS_OF_PAX3_FOXO1_FUSION_AND_PAX3	BEGUM_TARGETS_OF_PAX3_FOXO1_FUSION_AND_PAX3	BEGUM_TARGETS_OF_PAX3_FOXO1_FUSION_AND_PAX3	2/165	7/14960	0.00244854	1	0.0927655	JAG1/FN1	2
GO_DETECTION_OF_CHEMICAL_STIMULUS_INVOLVED_IN_SENSORY_PERCEPTION_OF_TASTE	GO_DETECTION_OF_CHEMICAL_STIMULUS_INVOLVED_IN_SENSORY_PERCEPTION_OF_TASTE	GO_DETECTION_OF_CHEMICAL_STIMULUS_INVOLVED_IN_SENSORY_PERCEPTION_OF_TASTE	2/165	7/14960	0.00244854	1	0.0927655	AZGP1/PKD1L3	2
GO_GLOMERULUS_MORPHOGENESIS	GO_GLOMERULUS_MORPHOGENESIS	GO_GLOMERULUS_MORPHOGENESIS	2/165	7/14960	0.00244854	1	0.0927655	NOTCH3/PDGFRB	2
GO_LEUKOTRIENE_BIOSYNTHETIC_PROCESS	GO_LEUKOTRIENE_BIOSYNTHETIC_PROCESS	GO_LEUKOTRIENE_BIOSYNTHETIC_PROCESS	2/165	7/14960	0.00244854	1	0.0927655	ALOX5AP/ALOX5	2
GO_METANEPHRIC_GLOMERULUS_VASCULATURE_DEVELOPMENT	GO_METANEPHRIC_GLOMERULUS_VASCULATURE_DEVELOPMENT	GO_METANEPHRIC_GLOMERULUS_VASCULATURE_DEVELOPMENT	2/165	7/14960	0.00244854	1	0.0927655	PDGFRB/CD34	2
GO_NEURONAL_SIGNAL_TRANSDUCTION	GO_NEURONAL_SIGNAL_TRANSDUCTION	GO_NEURONAL_SIGNAL_TRANSDUCTION	2/165	7/14960	0.00244854	1	0.0927655	NLGN1/KCNA1	2
GO_PERICYTE_CELL_DIFFERENTIATION	GO_PERICYTE_CELL_DIFFERENTIATION	GO_PERICYTE_CELL_DIFFERENTIATION	2/165	7/14960	0.00244854	1	0.0927655	ACTA2/CD34	2
GO_VASCULAR_ENDOTHELIAL_GROWTH_FACTOR_BINDING	GO_VASCULAR_ENDOTHELIAL_GROWTH_FACTOR_BINDING	GO_VASCULAR_ENDOTHELIAL_GROWTH_FACTOR_BINDING	2/165	7/14960	0.00244854	1	0.0927655	PDGFRB/PTN	2
HE_PTEN_TARGETS_DN	HE_PTEN_TARGETS_DN	HE_PTEN_TARGETS_DN	2/165	7/14960	0.00244854	1	0.0927655	VEGFA/PTN	2
REACTOME_FGFR1_LIGAND_BINDING_AND_ACTIVATION	REACTOME_FGFR1_LIGAND_BINDING_AND_ACTIVATION	REACTOME_FGFR1_LIGAND_BINDING_AND_ACTIVATION	2/165	7/14960	0.00244854	1	0.0927655	FGF5/KL	2
MODULE_145	MODULE_145	MODULE_145	5/165	85/14960	0.00247671	1	0.0930605	HVCN1/ROR1/ALOX5/CTSF/PTPRO	5
REACTOME_REGULATION_OF_INSULIN_LIKE_GROWTH_FACTOR_IGF_TRANSPORT_AND_UPTAKE_BY_INSULIN_LIKE_GROWTH_FACTOR_BINDING_PROTEINS_IGFBPS	REACTOME_REGULATION_OF_INSULIN_LIKE_GROWTH_FACTOR_IGF_TRANSPORT_AND_UPTAKE_BY_INSULIN_LIKE_GROWTH_FACTOR_BINDING_PROTEINS_IGFBPS	REACTOME_REGULATION_OF_INSULIN_LIKE_GROWTH_FACTOR_IGF_TRANSPORT_AND_UPTAKE_BY_INSULIN_LIKE_GROWTH_FACTOR_BINDING_PROTEINS_IGFBPS	5/165	85/14960	0.00247671	1	0.0930605	FBN1/FN1/IGFBP5/GPC3/GAS6	5
BMI1_DN.V1_UP	BMI1_DN.V1_UP	BMI1_DN.V1_UP	6/165	124/14960	0.00251537	1	0.0939409	JAG1/ADAM12/ACTA2/CDCP1/SRPX2/VLDLR	6
GATA6_01	GATA6_01	GATA6_01	8/165	213/14960	0.00252072	1	0.0939409	DDR2/IGFBP5/PITX2/ISL1/LGSN/CREB5/STC1/RUNX1T1	8
COLDREN_GEFITINIB_RESISTANCE_DN	COLDREN_GEFITINIB_RESISTANCE_DN	COLDREN_GEFITINIB_RESISTANCE_DN	7/165	167/14960	0.00253315	1	0.0940202	MAPK13/SRPX2/MAL2/ST14/SMAGP/KRT19/RIPK4	7
HFH1_01	HFH1_01	HFH1_01	8/165	214/14960	0.00259458	1	0.0959106	C1QTNF6/SOX14/PITX2/CREB5/RUNX1T1/ISG20/GRB7/SLC16A6	8
GO_POSITIVE_REGULATION_OF_EPITHELIAL_CELL_MIGRATION	GO_POSITIVE_REGULATION_OF_EPITHELIAL_CELL_MIGRATION	GO_POSITIVE_REGULATION_OF_EPITHELIAL_CELL_MIGRATION	6/165	125/14960	0.00261856	1	0.0960901	MMP9/ADGRA2/VEGFA/PRKCE/SPARC/SRPX2	6
GO_EMBRYONIC_MORPHOGENESIS	GO_EMBRYONIC_MORPHOGENESIS	GO_EMBRYONIC_MORPHOGENESIS	13/165	481/14960	0.00262049	1	0.0960901	COL5A1/FBN1/MMP9/COL6A1/POFUT2/TBX2/PHLDB2/FN1/IRX1/GPC3/ZIC3/ST14/COL2A1	13
GSE17974_IL4_AND_ANTI_IL12_VS_UNTREATED_12H_ACT_CD4_TCELL_DN	GSE17974_IL4_AND_ANTI_IL12_VS_UNTREATED_12H_ACT_CD4_TCELL_DN	GSE17974_IL4_AND_ANTI_IL12_VS_UNTREATED_12H_ACT_CD4_TCELL_DN	6/165	126/14960	0.0027249	1	0.0995192	HVCN1/EDNRA/IFI44L/EFHC2/SLC27A2/FCGBP	6
GO_REGULATION_OF_ANIMAL_ORGAN_MORPHOGENESIS	GO_REGULATION_OF_ANIMAL_ORGAN_MORPHOGENESIS	GO_REGULATION_OF_ANIMAL_ORGAN_MORPHOGENESIS	8/165	216/14960	0.00274739	1	0.0999406	JAG1/TBX2/VEGFA/ROR1/CD34/ISL1/PTN/GPC3	8
GSE31622_WT_VS_KLF3_KO_BCELL_UP	GSE31622_WT_VS_KLF3_KO_BCELL_UP	GSE31622_WT_VS_KLF3_KO_BCELL_UP	7/165	170/14960	0.00279832	1	0.101389	CPXM2/NOTCH3/PRKCE/ISL1/GCK/PTN/STC1	7
LU_TUMOR_VASCULATURE_UP	LU_TUMOR_VASCULATURE_UP	LU_TUMOR_VASCULATURE_UP	3/165	26/14960	0.00284288	1	0.102597	MMP9/ADAM12/STC1	3
GO_GROWTH_FACTOR_RECEPTOR_BINDING	GO_GROWTH_FACTOR_RECEPTOR_BINDING	GO_GROWTH_FACTOR_RECEPTOR_BINDING	5/165	88/14960	0.00288099	1	0.103157	VEGFA/PDGFRB/FGF5/KL/LINGO1	5
GO_RENAL_SYSTEM_PROCESS	GO_RENAL_SYSTEM_PROCESS	GO_RENAL_SYSTEM_PROCESS	5/165	88/14960	0.00288099	1	0.103157	MCAM/CD34/STC1/PTPRO/GAS6	5
GO_RESPIRATORY_SYSTEM_DEVELOPMENT	GO_RESPIRATORY_SYSTEM_DEVELOPMENT	GO_RESPIRATORY_SYSTEM_DEVELOPMENT	7/165	172/14960	0.0029866	1	0.106406	VEGFA/PDGFRB/IGFBP5/SPARC/PTN/GPC3/ZIC3	7
GO_SENSORY_ORGAN_DEVELOPMENT	GO_SENSORY_ORGAN_DEVELOPMENT	GO_SENSORY_ORGAN_DEVELOPMENT	12/165	431/14960	0.00299504	1	0.106406	COL5A1/FBN1/JAG1/TBX2/VEGFA/PDGFRB/ROR1/PITX2/GPM6A/SPARC/PTN/COL2A1	12
AREB6_01	AREB6_01	AREB6_01	8/165	220/14960	0.00307406	1	0.108731	OLFML2A/ADGRA2/MCAM/FGF5/CREB5/RUNX1T1/NXPH4/SLC16A6	8
GO_CARBOHYDRATE_BINDING	GO_CARBOHYDRATE_BINDING	GO_CARBOHYDRATE_BINDING	7/165	173/14960	0.0030843	1	0.108731	P3H1/CLEC14A/CD34/GALNT5/GCK/PKD1L3/SIGLEC1	7
MODULE_459	MODULE_459	MODULE_459	11/165	377/14960	0.00311556	1	0.10941	MMP9/CCDC90B/TMEM161A/BEGAIN/PCED1B/FN1/CHL1/MAL2/NXPH4/KRT19/CHST9	11
GO_AORTA_MORPHOGENESIS	GO_AORTA_MORPHOGENESIS	GO_AORTA_MORPHOGENESIS	3/165	27/14960	0.00317256	1	0.110135	JAG1/TBX2/PDGFRB	3
TSAI_RESPONSE_TO_RADIATION_THERAPY	TSAI_RESPONSE_TO_RADIATION_THERAPY	TSAI_RESPONSE_TO_RADIATION_THERAPY	3/165	27/14960	0.00317256	1	0.110135	COL6A1/VEGFA/IGFBP5	3
LEE_NEURAL_CREST_STEM_CELL_UP	LEE_NEURAL_CREST_STEM_CELL_UP	LEE_NEURAL_CREST_STEM_CELL_UP	6/165	130/14960	0.00318293	1	0.110135	EDNRA/ROR1/IGFBP5/C3orf52/PITX2/RUNX1T1	6
GSE23505_IL6_IL1_IL23_VS_IL6_IL1_TGFB_TREATED_CD4_TCELL_UP	GSE23505_IL6_IL1_IL23_VS_IL6_IL1_TGFB_TREATED_CD4_TCELL_UP	GSE23505_IL6_IL1_IL23_VS_IL6_IL1_TGFB_TREATED_CD4_TCELL_UP	7/165	174/14960	0.00318444	1	0.110135	ALOX5AP/TMEM161A/CLEC14A/NOTCH3/SPOCK3/MAPK13/SLC16A6	7
GO_CARDIAC_NEURAL_CREST_CELL_DEVELOPMENT_INVOLVED_IN_OUTFLOW_TRACT_MORPHOGENESIS	GO_CARDIAC_NEURAL_CREST_CELL_DEVELOPMENT_INVOLVED_IN_OUTFLOW_TRACT_MORPHOGENESIS	GO_CARDIAC_NEURAL_CREST_CELL_DEVELOPMENT_INVOLVED_IN_OUTFLOW_TRACT_MORPHOGENESIS	2/165	8/14960	0.00324111	1	0.111252	JAG1/PITX2	2
GO_REGULATION_OF_GLOMERULAR_FILTRATION	GO_REGULATION_OF_GLOMERULAR_FILTRATION	GO_REGULATION_OF_GLOMERULAR_FILTRATION	2/165	8/14960	0.00324111	1	0.111252	PTPRO/GAS6	2
GO_BONE_DEVELOPMENT	GO_BONE_DEVELOPMENT	GO_BONE_DEVELOPMENT	7/165	175/14960	0.00328704	1	0.112406	FBN1/P3H1/COL6A1/PITX2/SPARC/STC1/COL2A1	7
GSE45365_NK_CELL_VS_CD8A_DC_MCMV_INFECTION_UP	GSE45365_NK_CELL_VS_CD8A_DC_MCMV_INFECTION_UP	GSE45365_NK_CELL_VS_CD8A_DC_MCMV_INFECTION_UP	6/165	131/14960	0.00330591	1	0.11263	ROR1/PROK2/C3orf52/NDN/ISG20/SLC16A6	6
GO_NEGATIVE_REGULATION_OF_LOCOMOTION	GO_NEGATIVE_REGULATION_OF_LOCOMOTION	GO_NEGATIVE_REGULATION_OF_LOCOMOTION	9/165	273/14960	0.00331836	1	0.112633	JAG1/PHLDB2/TRIM26/IGFBP5/SPOCK3/PTN/STC1/PTPRO/PLCB1	9
MODULE_378	MODULE_378	MODULE_378	11/165	381/14960	0.00337536	1	0.114144	MMP9/CCDC90B/TMEM161A/BEGAIN/PCED1B/FN1/CHL1/MAL2/NXPH4/KRT19/CHST9	11
GSE360_DC_VS_MAC_B_MALAYI_HIGH_DOSE_DN	GSE360_DC_VS_MAC_B_MALAYI_HIGH_DOSE_DN	GSE360_DC_VS_MAC_B_MALAYI_HIGH_DOSE_DN	7/165	176/14960	0.00339215	1	0.114288	MMP9/SPARC/GPC3/IDO1/COL2A1/DNASE2/FCGBP	7
BROWNE_HCMV_INFECTION_24HR_DN	BROWNE_HCMV_INFECTION_24HR_DN	BROWNE_HCMV_INFECTION_24HR_DN	6/165	132/14960	0.0034324	1	0.115219	FBN1/CALD1/PDGFRB/ACTA2/IGFBP5/GAS6	6
MODULE_80	MODULE_80	MODULE_80	3/165	28/14960	0.00352475	1	0.117456	PDGFRB/ROR1/DDR2	3
PID_SYNDECAN_4_PATHWAY	PID_SYNDECAN_4_PATHWAY	PID_SYNDECAN_4_PATHWAY	3/165	28/14960	0.00352475	1	0.117456	MMP9/ADAM12/FN1	3
GAVIN_FOXP3_TARGETS_CLUSTER_P3	GAVIN_FOXP3_TARGETS_CLUSTER_P3	GAVIN_FOXP3_TARGETS_CLUSTER_P3	6/165	133/14960	0.00356245	1	0.11828	PEAR1/C1QTNF6/TMBIM1/CDCP1/ST14/GRB7	6
REACTOME_NON_INTEGRIN_MEMBRANE_ECM_INTERACTIONS	REACTOME_NON_INTEGRIN_MEMBRANE_ECM_INTERACTIONS	REACTOME_NON_INTEGRIN_MEMBRANE_ECM_INTERACTIONS	4/165	57/14960	0.00357819	1	0.118372	COL5A1/DDR2/FN1/COL2A1	4
MODULE_317	MODULE_317	MODULE_317	11/165	385/14960	0.00365231	1	0.119703	MMP9/CCDC90B/TMEM161A/BEGAIN/PCED1B/FN1/CHL1/MAL2/NXPH4/KRT19/CHST9	11
GO_FORMATION_OF_PRIMARY_GERM_LAYER	GO_FORMATION_OF_PRIMARY_GERM_LAYER	GO_FORMATION_OF_PRIMARY_GERM_LAYER	5/165	93/14960	0.00365773	1	0.119703	COL5A1/MMP9/COL6A1/POFUT2/FN1	5
GO_GROWTH_FACTOR_ACTIVITY	GO_GROWTH_FACTOR_ACTIVITY	GO_GROWTH_FACTOR_ACTIVITY	5/165	93/14960	0.00365773	1	0.119703	JAG1/VEGFA/FGF5/THBS4/PTN	5
BOQUEST_STEM_CELL_UP	BOQUEST_STEM_CELL_UP	BOQUEST_STEM_CELL_UP	8/165	227/14960	0.0037178	1	0.121234	COL5A1/FBN1/COL6A1/C5orf15/ROR1/DDR2/CHL1/GPC3	8
GAJATE_RESPONSE_TO_TRABECTEDIN_UP	GAJATE_RESPONSE_TO_TRABECTEDIN_UP	GAJATE_RESPONSE_TO_TRABECTEDIN_UP	4/165	58/14960	0.00381072	1	0.122684	OLFML2A/DDR2/VLDLR/PCK2	4
GO_ENDODERM_DEVELOPMENT	GO_ENDODERM_DEVELOPMENT	GO_ENDODERM_DEVELOPMENT	4/165	58/14960	0.00381072	1	0.122684	COL5A1/MMP9/COL6A1/FN1	4
REACTOME_COLLAGEN_BIOSYNTHESIS_AND_MODIFYING_ENZYMES	REACTOME_COLLAGEN_BIOSYNTHESIS_AND_MODIFYING_ENZYMES	REACTOME_COLLAGEN_BIOSYNTHESIS_AND_MODIFYING_ENZYMES	4/165	58/14960	0.00381072	1	0.122684	COL5A1/P3H1/COL6A1/COL2A1	4
CEBPB_01	CEBPB_01	CEBPB_01	8/165	228/14960	0.00381769	1	0.122684	NDUFA4L2/LEMD2/IGFBP5/PITX2/PCDHGC3/STC1/CHST9/PLCB1	8
GO_CAMERA_TYPE_EYE_MORPHOGENESIS	GO_CAMERA_TYPE_EYE_MORPHOGENESIS	GO_CAMERA_TYPE_EYE_MORPHOGENESIS	5/165	94/14960	0.00382946	1	0.122684	JAG1/TBX2/VEGFA/PITX2/PTN	5
PID_S1P_S1P3_PATHWAY	PID_S1P_S1P3_PATHWAY	PID_S1P_S1P3_PATHWAY	3/165	29/14960	0.00389992	1	0.124071	S1PR2/VEGFA/PDGFRB	3
REACTOME_MET_ACTIVATES_PTK2_SIGNALING	REACTOME_MET_ACTIVATES_PTK2_SIGNALING	REACTOME_MET_ACTIVATES_PTK2_SIGNALING	3/165	29/14960	0.00389992	1	0.124071	COL5A1/FN1/COL2A1	3
CHARAFE_BREAST_CANCER_LUMINAL_VS_MESENCHYMAL_DN	CHARAFE_BREAST_CANCER_LUMINAL_VS_MESENCHYMAL_DN	CHARAFE_BREAST_CANCER_LUMINAL_VS_MESENCHYMAL_DN	12/165	446/14960	0.00394066	1	0.124932	COL5A1/FBN1/JAG1/IGFBPL1/P3H1/CALD1/COL6A1/MSRB3/MCAM/PHLDB2/ACTA2/SPARC	12
MODULE_46	MODULE_46	MODULE_46	8/165	230/14960	0.0040237	1	0.127123	EDNRA/S1PR2/FN1/AZGP1/PTN/GAS6/ISG20/IL27RA	8
MODULE_241	MODULE_241	MODULE_241	4/165	59/14960	0.00405328	1	0.127183	MYL9/FN1/THBS4/GRB7	4
HALLMARK_APICAL_JUNCTION	HALLMARK_APICAL_JUNCTION	HALLMARK_APICAL_JUNCTION	7/165	182/14960	0.00407768	1	0.127183	FBN1/MYL9/MMP9/CNN2/CD34/MAPK13/GRB7	7
IGLESIAS_E2F_TARGETS_UP	IGLESIAS_E2F_TARGETS_UP	IGLESIAS_E2F_TARGETS_UP	6/165	137/14960	0.00411961	1	0.127183	ACTA2/CD34/IGFBP5/SPARC/GAS6/KRT19	6
LANDIS_ERBB2_BREAST_TUMORS_324_DN	LANDIS_ERBB2_BREAST_TUMORS_324_DN	LANDIS_ERBB2_BREAST_TUMORS_324_DN	6/165	137/14960	0.00411961	1	0.127183	COL5A1/MYL9/ACTA2/CD34/GAS6/KRT19	6
AGARWAL_AKT_PATHWAY_TARGETS	AGARWAL_AKT_PATHWAY_TARGETS	AGARWAL_AKT_PATHWAY_TARGETS	2/165	9/14960	0.00413702	1	0.127183	MMP9/VEGFA	2
GO_CARDIAC_MUSCLE_CELL_MYOBLAST_DIFFERENTIATION	GO_CARDIAC_MUSCLE_CELL_MYOBLAST_DIFFERENTIATION	GO_CARDIAC_MUSCLE_CELL_MYOBLAST_DIFFERENTIATION	2/165	9/14960	0.00413702	1	0.127183	TBX2/ISL1	2
GO_VASCULAR_WOUND_HEALING	GO_VASCULAR_WOUND_HEALING	GO_VASCULAR_WOUND_HEALING	2/165	9/14960	0.00413702	1	0.127183	MCAM/CD34	2
IYENGAR_RESPONSE_TO_ADIPOCYTE_FACTORS	IYENGAR_RESPONSE_TO_ADIPOCYTE_FACTORS	IYENGAR_RESPONSE_TO_ADIPOCYTE_FACTORS	2/165	9/14960	0.00413702	1	0.127183	STC1/ISG20	2
MODULE_255	MODULE_255	MODULE_255	11/165	392/14960	0.00418063	1	0.127872	MMP9/CCDC90B/TMEM161A/BEGAIN/PCED1B/FN1/CHL1/MAL2/NXPH4/KRT19/CHST9	11
GSE37534_UNTREATED_VS_PIOGLITAZONE_TREATED_CD4_TCELL_PPARG1_AND_FOXP3_TRASDUCED_DN	GSE37534_UNTREATED_VS_PIOGLITAZONE_TREATED_CD4_TCELL_PPARG1_AND_FOXP3_TRASDUCED_DN	GSE37534_UNTREATED_VS_PIOGLITAZONE_TREATED_CD4_TCELL_PPARG1_AND_FOXP3_TRASDUCED_DN	7/165	183/14960	0.00420145	1	0.127872	TRIM26/IFI44L/TMBIM1/FGF5/HERC5/PTN/ISG20	7
HALLMARK_HYPOXIA	HALLMARK_HYPOXIA	HALLMARK_HYPOXIA	7/165	183/14960	0.00420145	1	0.127872	COL5A1/VEGFA/GCK/GPC3/STC1/VLDLR/ISG20	7
GO_NEURON_MIGRATION	GO_NEURON_MIGRATION	GO_NEURON_MIGRATION	6/165	138/14960	0.00426843	1	0.128907	VEGFA/CHL1/SOX14/GPM6A/GAS6/NDN	6
SMIRNOV_CIRCULATING_ENDOTHELIOCYTES_IN_CANCER_UP	SMIRNOV_CIRCULATING_ENDOTHELIOCYTES_IN_CANCER_UP	SMIRNOV_CIRCULATING_ENDOTHELIOCYTES_IN_CANCER_UP	6/165	138/14960	0.00426843	1	0.128907	MCAM/VEGFA/TMBIM1/SPARC/ALOX5/SLC16A6	6
MODULE_33	MODULE_33	MODULE_33	9/165	284/14960	0.00429786	1	0.128907	MYL9/MMP9/CALD1/COL6A1/ACTA2/SPARC/AZGP1/PTN/CDC42EP1	9
TARTE_PLASMA_CELL_VS_PLASMABLAST_UP	TARTE_PLASMA_CELL_VS_PLASMABLAST_UP	TARTE_PLASMA_CELL_VS_PLASMABLAST_UP	9/165	284/14960	0.00429786	1	0.128907	FBN1/MMP9/ALOX5AP/MCAM/IFI44L/DDR2/CD34/PCDHGC3/RUNX1T1	9
NAKAYAMA_SOFT_TISSUE_TUMORS_PCA1_UP	NAKAYAMA_SOFT_TISSUE_TUMORS_PCA1_UP	NAKAYAMA_SOFT_TISSUE_TUMORS_PCA1_UP	4/165	60/14960	0.00430607	1	0.128907	IFI44L/SRPX2/ISG20/SIGLEC1	4
MODULE_12	MODULE_12	MODULE_12	10/165	339/14960	0.00441102	1	0.131617	MYL9/COL6A1/NOTCH3/VEGFA/IFI44L/FN1/GPM6A/PTN/GPC3/CDC42EP1	10
GO_MESENCHYMAL_CELL_DIFFERENTIATION	GO_MESENCHYMAL_CELL_DIFFERENTIATION	GO_MESENCHYMAL_CELL_DIFFERENTIATION	7/165	185/14960	0.00445753	1	0.132572	JAG1/POFUT2/EDNRA/PHLDB2/FN1/PITX2/ISL1	7
MODULE_84	MODULE_84	MODULE_84	11/165	396/14960	0.00450889	1	0.133664	MYL9/MMP9/ALOX5AP/COL6A1/ACTA2/IFI44L/FN1/ALOX5/ISG20/KRT19/IL27RA	11
GSE2405_0H_VS_24H_A_PHAGOCYTOPHILUM_STIM_NEUTROPHIL_DN	GSE2405_0H_VS_24H_A_PHAGOCYTOPHILUM_STIM_NEUTROPHIL_DN	GSE2405_0H_VS_24H_A_PHAGOCYTOPHILUM_STIM_NEUTROPHIL_DN	7/165	186/14960	0.0045899	1	0.135507	MMP9/ALOX5AP/COL6A1/NOTCH3/CDCP1/SPARC/VLDLR	7
GO_NEGATIVE_REGULATION_OF_CELL_DEVELOPMENT	GO_NEGATIVE_REGULATION_OF_CELL_DEVELOPMENT	GO_NEGATIVE_REGULATION_OF_CELL_DEVELOPMENT	9/165	287/14960	0.00460074	1	0.135507	FBN1/JAG1/NOTCH3/CNTN4/NLGN1/ISL1/PTN/PTPRO/LINGO1	9
BONOME_OVARIAN_CANCER_POOR_SURVIVAL_UP	BONOME_OVARIAN_CANCER_POOR_SURVIVAL_UP	BONOME_OVARIAN_CANCER_POOR_SURVIVAL_UP	3/165	31/14960	0.00472094	1	0.136965	IGFBP5/RUNX1T1/KL	3
DACOSTA_ERCC3_ALLELE_XPCS_VS_TTD_DN	DACOSTA_ERCC3_ALLELE_XPCS_VS_TTD_DN	DACOSTA_ERCC3_ALLELE_XPCS_VS_TTD_DN	3/165	31/14960	0.00472094	1	0.136965	ROR1/PTN/VLDLR	3
HALLMARK_ANGIOGENESIS	HALLMARK_ANGIOGENESIS	HALLMARK_ANGIOGENESIS	3/165	31/14960	0.00472094	1	0.136965	JAG1/VEGFA/STC1	3
MODULE_51	MODULE_51	MODULE_51	3/165	31/14960	0.00472094	1	0.136965	PDGFRB/ROR1/DDR2	3
GO_CELL_MATRIX_ADHESION	GO_CELL_MATRIX_ADHESION	GO_CELL_MATRIX_ADHESION	7/165	187/14960	0.00472523	1	0.136965	JAG1/PHLDB2/VEGFA/DDR2/CD34/FN1/SIGLEC1	7
GO_PROTEIN_KINASE_B_SIGNALING	GO_PROTEIN_KINASE_B_SIGNALING	GO_PROTEIN_KINASE_B_SIGNALING	7/165	188/14960	0.00486355	1	0.140528	PEAR1/LEMD2/PDGFRB/IGFBP5/FGF5/KL/GAS6	7
ESC_V6.5_UP_EARLY.V1_DN	ESC_V6.5_UP_EARLY.V1_DN	ESC_V6.5_UP_EARLY.V1_DN	6/165	142/14960	0.00490374	1	0.141242	CALD1/MAPK13/KCNA1/PKD1L3/KRT19/CDC42EP1	6
MODULE_64	MODULE_64	MODULE_64	10/165	346/14960	0.005083	1	0.141618	JAG1/EDNRA/MCAM/ROR1/DDR2/SCN7A/GPM6A/STC1/PTPRO/IL27RA	10
MARTENS_TRETINOIN_RESPONSE_UP	MARTENS_TRETINOIN_RESPONSE_UP	MARTENS_TRETINOIN_RESPONSE_UP	12/165	461/14960	0.00511366	1	0.141618	COL5A1/IGFBPL1/ALOX5AP/MMP11/COL6A1/CLEC14A/NOTCH3/IRX1/IRX6/GRB7/KRT19/EFNA2	12
CAAGGAT_MIR362	CAAGGAT_MIR362	CAAGGAT_MIR362	4/165	63/14960	0.00512781	1	0.141618	P3H1/GPR180/CNTN4/ISL1	4
GO_COLLAGEN_TRIMER	GO_COLLAGEN_TRIMER	GO_COLLAGEN_TRIMER	4/165	63/14960	0.00512781	1	0.141618	COL5A1/COL6A1/C1QTNF6/COL2A1	4
PEDERSEN_TARGETS_OF_611CTF_ISOFORM_OF_ERBB2	PEDERSEN_TARGETS_OF_611CTF_ISOFORM_OF_ERBB2	PEDERSEN_TARGETS_OF_611CTF_ISOFORM_OF_ERBB2	4/165	63/14960	0.00512781	1	0.141618	PHLDB2/C3orf52/STC1/ISG20	4
GO_CARDIAC_NEURAL_CREST_CELL_DIFFERENTIATION_INVOLVED_IN_HEART_DEVELOPMENT	GO_CARDIAC_NEURAL_CREST_CELL_DIFFERENTIATION_INVOLVED_IN_HEART_DEVELOPMENT	GO_CARDIAC_NEURAL_CREST_CELL_DIFFERENTIATION_INVOLVED_IN_HEART_DEVELOPMENT	2/165	10/14960	0.00513394	1	0.141618	JAG1/PITX2	2
GO_CELL_PROLIFERATION_INVOLVED_IN_METANEPHROS_DEVELOPMENT	GO_CELL_PROLIFERATION_INVOLVED_IN_METANEPHROS_DEVELOPMENT	GO_CELL_PROLIFERATION_INVOLVED_IN_METANEPHROS_DEVELOPMENT	2/165	10/14960	0.00513394	1	0.141618	PDGFRB/GPC3	2
GO_LEUKOTRIENE_METABOLIC_PROCESS	GO_LEUKOTRIENE_METABOLIC_PROCESS	GO_LEUKOTRIENE_METABOLIC_PROCESS	2/165	10/14960	0.00513394	1	0.141618	ALOX5AP/ALOX5	2
GO_LOOP_OF_HENLE_DEVELOPMENT	GO_LOOP_OF_HENLE_DEVELOPMENT	GO_LOOP_OF_HENLE_DEVELOPMENT	2/165	10/14960	0.00513394	1	0.141618	JAG1/IRX1	2
GO_METANEPHRIC_GLOMERULUS_DEVELOPMENT	GO_METANEPHRIC_GLOMERULUS_DEVELOPMENT	GO_METANEPHRIC_GLOMERULUS_DEVELOPMENT	2/165	10/14960	0.00513394	1	0.141618	PDGFRB/CD34	2
GO_RETROGRADE_TRANS_SYNAPTIC_SIGNALING	GO_RETROGRADE_TRANS_SYNAPTIC_SIGNALING	GO_RETROGRADE_TRANS_SYNAPTIC_SIGNALING	2/165	10/14960	0.00513394	1	0.141618	NLGN1/PLCB1	2
MODULE_148	MODULE_148	MODULE_148	2/165	10/14960	0.00513394	1	0.141618	ALOX5AP/ALOX5	2
MODULE_326	MODULE_326	MODULE_326	2/165	10/14960	0.00513394	1	0.141618	ALOX5AP/ALOX5	2
REACTOME_BIOSYNTHESIS_OF_SPECIALIZED_PRORESOLVING_MEDIATORS_SPMS	REACTOME_BIOSYNTHESIS_OF_SPECIALIZED_PRORESOLVING_MEDIATORS_SPMS	REACTOME_BIOSYNTHESIS_OF_SPECIALIZED_PRORESOLVING_MEDIATORS_SPMS	2/165	10/14960	0.00513394	1	0.141618	ALOX5AP/ALOX5	2
CLASPER_LYMPHATIC_VESSELS_DURING_METASTASIS_DN	CLASPER_LYMPHATIC_VESSELS_DURING_METASTASIS_DN	CLASPER_LYMPHATIC_VESSELS_DURING_METASTASIS_DN	3/165	32/14960	0.0051676	1	0.142117	COL5A1/FBN1/COL6A1	3
MODULE_188	MODULE_188	MODULE_188	5/165	101/14960	0.00519698	1	0.142496	HVCN1/ROR1/ALOX5/CTSF/PTPRO	5
GSE19825_NAIVE_VS_IL2RAHIGH_DAY3_EFF_CD8_TCELL_UP	GSE19825_NAIVE_VS_IL2RAHIGH_DAY3_EFF_CD8_TCELL_UP	GSE19825_NAIVE_VS_IL2RAHIGH_DAY3_EFF_CD8_TCELL_UP	6/165	144/14960	0.00524625	1	0.142563	EHD2/ADAM12/COL6A1/AZGP1/FIBIN/PRMT8	6
GSE29618_PRE_VS_DAY7_FLU_VACCINE_PDC_UP	GSE29618_PRE_VS_DAY7_FLU_VACCINE_PDC_UP	GSE29618_PRE_VS_DAY7_FLU_VACCINE_PDC_UP	6/165	144/14960	0.00524625	1	0.142563	STON1/IGFBP5/SPOCK3/ISL1/CDC42EP1/RIPK4	6
GSE32423_CTRL_VS_IL7_MEMORY_CD8_TCELL_UP	GSE32423_CTRL_VS_IL7_MEMORY_CD8_TCELL_UP	GSE32423_CTRL_VS_IL7_MEMORY_CD8_TCELL_UP	6/165	144/14960	0.00524625	1	0.142563	MCAM/UACA/CNTN4/TMEM184A/CREB5/SIGLEC1	6
GO_POSITIVE_REGULATION_OF_ANIMAL_ORGAN_MORPHOGENESIS	GO_POSITIVE_REGULATION_OF_ANIMAL_ORGAN_MORPHOGENESIS	GO_POSITIVE_REGULATION_OF_ANIMAL_ORGAN_MORPHOGENESIS	4/165	64/14960	0.00542347	1	0.145571	JAG1/VEGFA/CD34/PTN	4
HELLEBREKERS_SILENCED_DURING_TUMOR_ANGIOGENESIS	HELLEBREKERS_SILENCED_DURING_TUMOR_ANGIOGENESIS	HELLEBREKERS_SILENCED_DURING_TUMOR_ANGIOGENESIS	4/165	64/14960	0.00542347	1	0.145571	FBN1/COL6A1/CREB3L1/COL2A1	4
GO_REGULATION_OF_EPITHELIAL_CELL_MIGRATION	GO_REGULATION_OF_EPITHELIAL_CELL_MIGRATION	GO_REGULATION_OF_EPITHELIAL_CELL_MIGRATION	7/165	193/14960	0.00560145	1	0.145571	MMP9/ADGRA2/VEGFA/PRKCE/SPARC/SRPX2/STC1	7
MODULE_179	MODULE_179	MODULE_179	11/165	408/14960	0.00561847	1	0.145571	MMP9/CCDC90B/TMEM161A/BEGAIN/PCED1B/FN1/CHL1/MAL2/NXPH4/KRT19/CHST9	11
FRIDMAN_IMMORTALIZATION_DN	FRIDMAN_IMMORTALIZATION_DN	FRIDMAN_IMMORTALIZATION_DN	3/165	33/14960	0.00563886	1	0.145571	IGFBP5/SPARC/NDN	3
GO_BONE_GROWTH	GO_BONE_GROWTH	GO_BONE_GROWTH	3/165	33/14960	0.00563886	1	0.145571	COL6A1/DDR2/STC1	3
GO_CELL_FATE_DETERMINATION	GO_CELL_FATE_DETERMINATION	GO_CELL_FATE_DETERMINATION	3/165	33/14960	0.00563886	1	0.145571	JAG1/TBX2/ISL1	3
GO_EXTRACELLULAR_MATRIX_STRUCTURAL_CONSTITUENT_CONFERRING_TENSILE_STRENGTH	GO_EXTRACELLULAR_MATRIX_STRUCTURAL_CONSTITUENT_CONFERRING_TENSILE_STRENGTH	GO_EXTRACELLULAR_MATRIX_STRUCTURAL_CONSTITUENT_CONFERRING_TENSILE_STRENGTH	3/165	33/14960	0.00563886	1	0.145571	COL5A1/COL6A1/COL2A1	3
GO_INTERLEUKIN_12_PRODUCTION	GO_INTERLEUKIN_12_PRODUCTION	GO_INTERLEUKIN_12_PRODUCTION	3/165	33/14960	0.00563886	1	0.145571	ISL1/IDO1/PLCB1	3
GO_METANEPHRIC_NEPHRON_DEVELOPMENT	GO_METANEPHRIC_NEPHRON_DEVELOPMENT	GO_METANEPHRIC_NEPHRON_DEVELOPMENT	3/165	33/14960	0.00563886	1	0.145571	PDGFRB/CD34/IRX1	3
GO_REGULATION_OF_HEART_MORPHOGENESIS	GO_REGULATION_OF_HEART_MORPHOGENESIS	GO_REGULATION_OF_HEART_MORPHOGENESIS	3/165	33/14960	0.00563886	1	0.145571	JAG1/TBX2/ISL1	3
PETRETTO_CARDIAC_HYPERTROPHY	PETRETTO_CARDIAC_HYPERTROPHY	PETRETTO_CARDIAC_HYPERTROPHY	3/165	33/14960	0.00563886	1	0.145571	FBN1/ACTA2/FN1	3
REACTOME_FORMATION_OF_THE_CORNIFIED_ENVELOPE	REACTOME_FORMATION_OF_THE_CORNIFIED_ENVELOPE	REACTOME_FORMATION_OF_THE_CORNIFIED_ENVELOPE	3/165	33/14960	0.00563886	1	0.145571	ST14/KRT20/KRT19	3
REACTOME_KERATINIZATION	REACTOME_KERATINIZATION	REACTOME_KERATINIZATION	3/165	33/14960	0.00563886	1	0.145571	ST14/KRT20/KRT19	3
REACTOME_SMOOTH_MUSCLE_CONTRACTION	REACTOME_SMOOTH_MUSCLE_CONTRACTION	REACTOME_SMOOTH_MUSCLE_CONTRACTION	3/165	33/14960	0.00563886	1	0.145571	MYL9/CALD1/ACTA2	3
GO_SPROUTING_ANGIOGENESIS	GO_SPROUTING_ANGIOGENESIS	GO_SPROUTING_ANGIOGENESIS	5/165	103/14960	0.00564394	1	0.145571	ADGRA2/CLEC14A/VEGFA/SRPX2/CREB3L1	5
GSE34217_MIR17_92_OVEREXPRESS_VS_WT_ACT_CD8_TCELL_UP	GSE34217_MIR17_92_OVEREXPRESS_VS_WT_ACT_CD8_TCELL_UP	GSE34217_MIR17_92_OVEREXPRESS_VS_WT_ACT_CD8_TCELL_UP	5/165	103/14960	0.00564394	1	0.145571	TRIM26/FAIM2/SMAGP/JDP2/SLC27A2	5
VART_KSHV_INFECTION_ANGIOGENIC_MARKERS_DN	VART_KSHV_INFECTION_ANGIOGENIC_MARKERS_DN	VART_KSHV_INFECTION_ANGIOGENIC_MARKERS_DN	5/165	103/14960	0.00564394	1	0.145571	NOTCH3/VEGFA/PDGFRB/PROK2/PTN	5
MODULE_20	MODULE_20	MODULE_20	4/165	65/14960	0.00573032	1	0.147383	MMP11/CD34/PCDHGC3/ST14	4
GSE7831_CPG_VS_INFLUENZA_STIM_PDC_4H_DN	GSE7831_CPG_VS_INFLUENZA_STIM_PDC_4H_DN	GSE7831_CPG_VS_INFLUENZA_STIM_PDC_4H_DN	6/165	147/14960	0.00579251	1	0.148564	COL6A1/N6AMT1/PDGFRB/DDR2/NLGN1/COL2A1	6
GO_ENDOTHELIUM_DEVELOPMENT	GO_ENDOTHELIUM_DEVELOPMENT	GO_ENDOTHELIUM_DEVELOPMENT	5/165	104/14960	0.0058773	1	0.149705	JAG1/S1PR2/CD34/PTN/STC1	5
ATATGCA_MIR448	ATATGCA_MIR448	ATATGCA_MIR448	7/165	195/14960	0.00591899	1	0.149705	CNTN4/NLGN1/GPM6A/PCDHGB2/PCDHGC3/LGSN/VLDLR	7
LMO2COM_02	LMO2COM_02	LMO2COM_02	7/165	195/14960	0.00591899	1	0.149705	S1PR2/CD34/IGFBP5/PITX2/ISL1/CREB5/RUNX1T1	7
RODWELL_AGING_KIDNEY_NO_BLOOD_UP	RODWELL_AGING_KIDNEY_NO_BLOOD_UP	RODWELL_AGING_KIDNEY_NO_BLOOD_UP	7/165	195/14960	0.00591899	1	0.149705	COL5A1/FBN1/MMP11/MCAM/FN1/FIBIN/CDC42EP1	7
SABATES_COLORECTAL_ADENOMA_DN	SABATES_COLORECTAL_ADENOMA_DN	SABATES_COLORECTAL_ADENOMA_DN	7/165	195/14960	0.00591899	1	0.149705	SCN7A/FN1/CNTN4/ABCG2/PTN/NDN/SIGLEC1	7
GSE26488_HDAC7_KO_VS_VP16_TRANSGENIC_HDAC7_KO_DOUBLE_POSITIVE_THYMOCYTE_UP	GSE26488_HDAC7_KO_VS_VP16_TRANSGENIC_HDAC7_KO_DOUBLE_POSITIVE_THYMOCYTE_UP	GSE26488_HDAC7_KO_VS_VP16_TRANSGENIC_HDAC7_KO_DOUBLE_POSITIVE_THYMOCYTE_UP	6/165	148/14960	0.0059835	1	0.150503	CALD1/ROR1/CD34/FSTL5/CREB5/TIGD7	6
WU_CELL_MIGRATION	WU_CELL_MIGRATION	WU_CELL_MIGRATION	6/165	148/14960	0.0059835	1	0.150503	JAG1/FN1/MAPK13/ST14/SLC27A2/KRT19	6
LINDVALL_IMMORTALIZED_BY_TERT_DN	LINDVALL_IMMORTALIZED_BY_TERT_DN	LINDVALL_IMMORTALIZED_BY_TERT_DN	4/165	66/14960	0.00604854	1	0.151274	NAA10/CPXM2/ADAM12/FN1	4
GO_INTEGRIN_BINDING	GO_INTEGRIN_BINDING	GO_INTEGRIN_BINDING	5/165	105/14960	0.00611739	1	0.151274	COL5A1/FBN1/S1PR2/FN1/THBS4	5
GSE9946_MATURE_STIMULATORY_VS_PROSTAGLANDINE2_TREATED_MATURE_DC_DN	GSE9946_MATURE_STIMULATORY_VS_PROSTAGLANDINE2_TREATED_MATURE_DC_DN	GSE9946_MATURE_STIMULATORY_VS_PROSTAGLANDINE2_TREATED_MATURE_DC_DN	5/165	105/14960	0.00611739	1	0.151274	JAG1/ARHGEF5/VLDLR/KCNA1/SLC27A2	5
GO_VASCULAR_ENDOTHELIAL_GROWTH_FACTOR_SIGNALING_PATHWAY	GO_VASCULAR_ENDOTHELIAL_GROWTH_FACTOR_SIGNALING_PATHWAY	GO_VASCULAR_ENDOTHELIAL_GROWTH_FACTOR_SIGNALING_PATHWAY	3/165	34/14960	0.00613509	1	0.151274	ADGRA2/VEGFA/PDGFRB	3
MEISSNER_BRAIN_HCP_WITH_H3K4ME2_AND_H3K27ME3	MEISSNER_BRAIN_HCP_WITH_H3K4ME2_AND_H3K27ME3	MEISSNER_BRAIN_HCP_WITH_H3K4ME2_AND_H3K27ME3	3/165	34/14960	0.00613509	1	0.151274	MAPK13/COL2A1/IL27RA	3
GSE23321_CENTRAL_MEMORY_VS_NAIVE_CD8_TCELL_DN	GSE23321_CENTRAL_MEMORY_VS_NAIVE_CD8_TCELL_DN	GSE23321_CENTRAL_MEMORY_VS_NAIVE_CD8_TCELL_DN	6/165	149/14960	0.00617904	1	0.151274	JAG1/ADAM12/VSTM4/KL/GAS6/FCGBP	6
SCHAEFFER_PROSTATE_DEVELOPMENT_48HR_UP	SCHAEFFER_PROSTATE_DEVELOPMENT_48HR_UP	SCHAEFFER_PROSTATE_DEVELOPMENT_48HR_UP	10/165	356/14960	0.00617976	1	0.151274	C5orf15/N6AMT1/MAPK13/TMEM184A/PTN/ARHGEF5/VLDLR/SMAGP/GAS6/KRT19	10
GO_FIBRILLAR_COLLAGEN_TRIMER	GO_FIBRILLAR_COLLAGEN_TRIMER	GO_FIBRILLAR_COLLAGEN_TRIMER	2/165	11/14960	0.00622955	1	0.151274	COL5A1/COL2A1	2
GO_POSITIVE_REGULATION_OF_FIBROBLAST_MIGRATION	GO_POSITIVE_REGULATION_OF_FIBROBLAST_MIGRATION	GO_POSITIVE_REGULATION_OF_FIBROBLAST_MIGRATION	2/165	11/14960	0.00622955	1	0.151274	DDR2/PRKCE	2
GO_POSITIVE_REGULATION_OF_SYNAPTIC_TRANSMISSION_GABAERGIC	GO_POSITIVE_REGULATION_OF_SYNAPTIC_TRANSMISSION_GABAERGIC	GO_POSITIVE_REGULATION_OF_SYNAPTIC_TRANSMISSION_GABAERGIC	2/165	11/14960	0.00622955	1	0.151274	PRKCE/NLGN1	2
GO_RENAL_SYSTEM_PROCESS_INVOLVED_IN_REGULATION_OF_BLOOD_VOLUME	GO_RENAL_SYSTEM_PROCESS_INVOLVED_IN_REGULATION_OF_BLOOD_VOLUME	GO_RENAL_SYSTEM_PROCESS_INVOLVED_IN_REGULATION_OF_BLOOD_VOLUME	2/165	11/14960	0.00622955	1	0.151274	PTPRO/GAS6	2
REACTOME_SYNTHESIS_OF_LEUKOTRIENES_LT_AND_EOXINS_EX	REACTOME_SYNTHESIS_OF_LEUKOTRIENES_LT_AND_EOXINS_EX	REACTOME_SYNTHESIS_OF_LEUKOTRIENES_LT_AND_EOXINS_EX	2/165	11/14960	0.00622955	1	0.151274	ALOX5AP/ALOX5	2
TONKS_TARGETS_OF_RUNX1_RUNX1T1_FUSION_GRANULOCYTE_DN	TONKS_TARGETS_OF_RUNX1_RUNX1T1_FUSION_GRANULOCYTE_DN	TONKS_TARGETS_OF_RUNX1_RUNX1T1_FUSION_GRANULOCYTE_DN	2/165	11/14960	0.00622955	1	0.151274	ALOX5AP/ALOX5	2
GO_MYOBLAST_DIFFERENTIATION	GO_MYOBLAST_DIFFERENTIATION	GO_MYOBLAST_DIFFERENTIATION	4/165	67/14960	0.00637832	1	0.154067	JAG1/TBX2/ISL1/PLCB1	4
GO_NEPHRON_MORPHOGENESIS	GO_NEPHRON_MORPHOGENESIS	GO_NEPHRON_MORPHOGENESIS	4/165	67/14960	0.00637832	1	0.154067	VEGFA/PDGFRB/IRX1/GPC3	4
GSE3982_DC_VS_NEUTROPHIL_LPS_STIM_DN	GSE3982_DC_VS_NEUTROPHIL_LPS_STIM_DN	GSE3982_DC_VS_NEUTROPHIL_LPS_STIM_DN	6/165	151/14960	0.00658405	1	0.157901	NDUFA4L2/CREB5/ALOX5/TRHDE/ISG20/SLC16A6	6
KRAS.600_UP.V1_DN	KRAS.600_UP.V1_DN	KRAS.600_UP.V1_DN	6/165	151/14960	0.00658405	1	0.157901	OLFML2A/MYL9/IFI44L/SCN7A/COL2A1/FCGBP	6
GO_CAMERA_TYPE_EYE_DEVELOPMENT	GO_CAMERA_TYPE_EYE_DEVELOPMENT	GO_CAMERA_TYPE_EYE_DEVELOPMENT	8/165	250/14960	0.00658891	1	0.157901	FBN1/JAG1/TBX2/VEGFA/PDGFRB/PITX2/GPM6A/PTN	8
GSE12505_WT_VS_E2_2_HET_PDC_UP	GSE12505_WT_VS_E2_2_HET_PDC_UP	GSE12505_WT_VS_E2_2_HET_PDC_UP	5/165	107/14960	0.00661811	1	0.158186	IGFBPL1/COL6A1/ZIC3/KL/GRB7	5
GO_CORNIFICATION	GO_CORNIFICATION	GO_CORNIFICATION	3/165	35/14960	0.0066566	1	0.15869	ST14/KRT20/KRT19	3
GU_PDEF_TARGETS_UP	GU_PDEF_TARGETS_UP	GU_PDEF_TARGETS_UP	4/165	68/14960	0.00671982	1	0.15978	COL5A1/COL6A1/VEGFA/FN1	4
GO_NEURON_PROJECTION_GUIDANCE	GO_NEURON_PROJECTION_GUIDANCE	GO_NEURON_PROJECTION_GUIDANCE	8/165	251/14960	0.00674364	1	0.15993	VEGFA/CHL1/CNTN4/ISL1/VLDLR/PTPRO/GRB7/EFNA2	8
GSE37301_LYMPHOID_PRIMED_MPP_VS_CD4_TCELL_UP	GSE37301_LYMPHOID_PRIMED_MPP_VS_CD4_TCELL_UP	GSE37301_LYMPHOID_PRIMED_MPP_VS_CD4_TCELL_UP	6/165	152/14960	0.00679363	1	0.160698	THAP3/PRKCE/TRHDE/EFNA2/GNG7/FCGBP	6
GO_BIOMINERAL_TISSUE_DEVELOPMENT	GO_BIOMINERAL_TISSUE_DEVELOPMENT	GO_BIOMINERAL_TISSUE_DEVELOPMENT	5/165	108/14960	0.00687895	1	0.162296	DDR2/PTN/GPC3/KL/GAS6	5
POOLA_INVASIVE_BREAST_CANCER_UP	POOLA_INVASIVE_BREAST_CANCER_UP	POOLA_INVASIVE_BREAST_CANCER_UP	7/165	201/14960	0.00695264	1	0.16321	COL5A1/MMP9/ADAM12/MMP11/FN1/CREB3L1/ISG20	7
GGATTA_PITX2_Q2	GGATTA_PITX2_Q2	GGATTA_PITX2_Q2	12/165	480/14960	0.00698337	1	0.16321	DDR2/PRKCE/PROK2/SOX14/PITX2/ISL1/CREB5/SRPX2/STC1/RUNX1T1/COL2A1/IRX6	12
GSE22886_TH1_VS_TH2_48H_ACT_UP	GSE22886_TH1_VS_TH2_48H_ACT_UP	GSE22886_TH1_VS_TH2_48H_ACT_UP	6/165	153/14960	0.00700802	1	0.16321	OLFML2A/ST14/PTPRO/KRT20/GNG7/CDC42EP1	6
MCBRYAN_PUBERTAL_TGFB1_TARGETS_UP	MCBRYAN_PUBERTAL_TGFB1_TARGETS_UP	MCBRYAN_PUBERTAL_TGFB1_TARGETS_UP	6/165	153/14960	0.00700802	1	0.16321	JAG1/CALD1/VEGFA/ACTA2/FN1/ST14	6
MODULE_426	MODULE_426	MODULE_426	4/165	69/14960	0.00707321	1	0.16321	MAL2/ALOX5/GAS6/ISG20	4
HOELZEL_NF1_TARGETS_DN	HOELZEL_NF1_TARGETS_DN	HOELZEL_NF1_TARGETS_DN	5/165	109/14960	0.00714691	1	0.16321	FN1/IGFBP5/DNAJC15/JDP2/EFNA2	5
COWLING_MYCN_TARGETS	COWLING_MYCN_TARGETS	COWLING_MYCN_TARGETS	3/165	36/14960	0.00720372	1	0.16321	MYL9/CPXM2/IGFBP5	3
DELPUECH_FOXO3_TARGETS_DN	DELPUECH_FOXO3_TARGETS_DN	DELPUECH_FOXO3_TARGETS_DN	3/165	36/14960	0.00720372	1	0.16321	VEGFA/PITX2/PCK2	3
GO_CARTILAGE_DEVELOPMENT_INVOLVED_IN_ENDOCHONDRAL_BONE_MORPHOGENESIS	GO_CARTILAGE_DEVELOPMENT_INVOLVED_IN_ENDOCHONDRAL_BONE_MORPHOGENESIS	GO_CARTILAGE_DEVELOPMENT_INVOLVED_IN_ENDOCHONDRAL_BONE_MORPHOGENESIS	3/165	36/14960	0.00720372	1	0.16321	COL6A1/STC1/COL2A1	3
GO_COLLAGEN_BIOSYNTHETIC_PROCESS	GO_COLLAGEN_BIOSYNTHETIC_PROCESS	GO_COLLAGEN_BIOSYNTHETIC_PROCESS	3/165	36/14960	0.00720372	1	0.16321	COL5A1/PDGFRB/CREB3L1	3
GO_NEGATIVE_REGULATION_OF_CYTOKINE_SECRETION	GO_NEGATIVE_REGULATION_OF_CYTOKINE_SECRETION	GO_NEGATIVE_REGULATION_OF_CYTOKINE_SECRETION	3/165	36/14960	0.00720372	1	0.16321	CD34/FN1/GAS6	3
MODULE_280	MODULE_280	MODULE_280	3/165	36/14960	0.00720372	1	0.16321	MMP9/ADAM12/MMP11	3
NABA_COLLAGENS	NABA_COLLAGENS	NABA_COLLAGENS	3/165	36/14960	0.00720372	1	0.16321	COL5A1/COL6A1/COL2A1	3
REACTOME_COLLAGEN_CHAIN_TRIMERIZATION	REACTOME_COLLAGEN_CHAIN_TRIMERIZATION	REACTOME_COLLAGEN_CHAIN_TRIMERIZATION	3/165	36/14960	0.00720372	1	0.16321	COL5A1/COL6A1/COL2A1	3
TSUNODA_CISPLATIN_RESISTANCE_DN	TSUNODA_CISPLATIN_RESISTANCE_DN	TSUNODA_CISPLATIN_RESISTANCE_DN	3/165	36/14960	0.00720372	1	0.16321	FBN1/FN1/SLC27A2	3
YAMASHITA_METHYLATED_IN_PROSTATE_CANCER	YAMASHITA_METHYLATED_IN_PROSTATE_CANCER	YAMASHITA_METHYLATED_IN_PROSTATE_CANCER	3/165	36/14960	0.00720372	1	0.16321	IGFBP5/SPARC/GAS6	3
BIOCARTA_BARRESTIN_PATHWAY	BIOCARTA_BARRESTIN_PATHWAY	BIOCARTA_BARRESTIN_PATHWAY	2/165	12/14960	0.00742158	1	0.163547	KCNA1/PLCB1	2
CHANG_POU5F1_TARGETS_UP	CHANG_POU5F1_TARGETS_UP	CHANG_POU5F1_TARGETS_UP	2/165	12/14960	0.00742158	1	0.163547	COL5A1/FN1	2
CLAUS_PGR_POSITIVE_MENINGIOMA_DN	CLAUS_PGR_POSITIVE_MENINGIOMA_DN	CLAUS_PGR_POSITIVE_MENINGIOMA_DN	2/165	12/14960	0.00742158	1	0.163547	EDNRA/PDGFRB	2
GO_CHONDROCYTE_PROLIFERATION	GO_CHONDROCYTE_PROLIFERATION	GO_CHONDROCYTE_PROLIFERATION	2/165	12/14960	0.00742158	1	0.163547	DDR2/STC1	2
GO_FIBROBLAST_GROWTH_FACTOR_RECEPTOR_BINDING	GO_FIBROBLAST_GROWTH_FACTOR_RECEPTOR_BINDING	GO_FIBROBLAST_GROWTH_FACTOR_RECEPTOR_BINDING	2/165	12/14960	0.00742158	1	0.163547	FGF5/KL	2
GO_LIPOXYGENASE_PATHWAY	GO_LIPOXYGENASE_PATHWAY	GO_LIPOXYGENASE_PATHWAY	2/165	12/14960	0.00742158	1	0.163547	ALOX5AP/ALOX5	2
GO_PROTEIN_HETEROTRIMERIZATION	GO_PROTEIN_HETEROTRIMERIZATION	GO_PROTEIN_HETEROTRIMERIZATION	2/165	12/14960	0.00742158	1	0.163547	COL6A1/C1QTNF6	2
MODULE_462	MODULE_462	MODULE_462	2/165	12/14960	0.00742158	1	0.163547	ALOX5AP/ALOX5	2
VANDESLUIS_COMMD1_TARGETS_GROUP_2_UP	VANDESLUIS_COMMD1_TARGETS_GROUP_2_UP	VANDESLUIS_COMMD1_TARGETS_GROUP_2_UP	2/165	12/14960	0.00742158	1	0.163547	NDUFA4L2/VEGFA	2
MIKKELSEN_MEF_ICP_WITH_H3K27ME3	MIKKELSEN_MEF_ICP_WITH_H3K27ME3	MIKKELSEN_MEF_ICP_WITH_H3K27ME3	5/165	110/14960	0.00742207	1	0.163547	SLC9A4/PLCXD3/TMEM184A/FAIM2/GRB7	5
GO_PLATELET_ALPHA_GRANULE	GO_PLATELET_ALPHA_GRANULE	GO_PLATELET_ALPHA_GRANULE	4/165	70/14960	0.00743868	1	0.163547	VEGFA/FN1/SPARC/GAS6	4
GO_RESPONSE_TO_VITAMIN	GO_RESPONSE_TO_VITAMIN	GO_RESPONSE_TO_VITAMIN	4/165	70/14960	0.00743868	1	0.163547	SPARC/PTN/STC1/GAS6	4
ELVIDGE_HYPOXIA_UP	ELVIDGE_HYPOXIA_UP	ELVIDGE_HYPOXIA_UP	6/165	155/14960	0.00745144	1	0.163547	OLFML2A/VEGFA/IGFBP5/STC1/VLDLR/ISG20	6
GSE19772_HCMV_INFL_VS_HCMV_INF_MONOCYTES_AND_PI3K_INHIBITION_UP	GSE19772_HCMV_INFL_VS_HCMV_INF_MONOCYTES_AND_PI3K_INHIBITION_UP	GSE19772_HCMV_INFL_VS_HCMV_INF_MONOCYTES_AND_PI3K_INHIBITION_UP	6/165	156/14960	0.0076806	1	0.168067	IGFBPL1/MMP11/PDGFRB/DDR2/FGF5/EFNA2	6
MODULE_361	MODULE_361	MODULE_361	5/165	111/14960	0.00770454	1	0.168067	HVCN1/ROR1/ALOX5/CTSF/RIPK4	5
GO_NEGATIVE_REGULATION_OF_NEURON_DIFFERENTIATION	GO_NEGATIVE_REGULATION_OF_NEURON_DIFFERENTIATION	GO_NEGATIVE_REGULATION_OF_NEURON_DIFFERENTIATION	7/165	205/14960	0.00771262	1	0.168067	JAG1/NOTCH3/CNTN4/NLGN1/ISL1/PTPRO/LINGO1	7
GO_ENDOCARDIAL_CUSHION_DEVELOPMENT	GO_ENDOCARDIAL_CUSHION_DEVELOPMENT	GO_ENDOCARDIAL_CUSHION_DEVELOPMENT	3/165	37/14960	0.00777674	1	0.169061	JAG1/TBX2/ISL1	3
FRIDMAN_SENESCENCE_UP	FRIDMAN_SENESCENCE_UP	FRIDMAN_SENESCENCE_UP	4/165	71/14960	0.00781638	1	0.169118	FN1/IGFBP5/SPARC/NDN	4
MODULE_121	MODULE_121	MODULE_121	4/165	71/14960	0.00781638	1	0.169118	EDNRA/PTN/GAS6/ISG20	4
GSE18791_CTRL_VS_NEWCASTLE_VIRUS_DC_16H_DN	GSE18791_CTRL_VS_NEWCASTLE_VIRUS_DC_16H_DN	GSE18791_CTRL_VS_NEWCASTLE_VIRUS_DC_16H_DN	6/165	157/14960	0.0079148	1	0.170842	THAP3/MMP11/HERC5/CREB5/IDO1/SIGLEC1	6
MODULE_63	MODULE_63	MODULE_63	6/165	158/14960	0.00815411	1	0.17518	S1PR2/PDGFRB/DDR2/SCN7A/KCNA1/PTPRO	6
VERHAAK_GLIOBLASTOMA_CLASSICAL	VERHAAK_GLIOBLASTOMA_CLASSICAL	VERHAAK_GLIOBLASTOMA_CLASSICAL	6/165	158/14960	0.00815411	1	0.17518	JAG1/TMEM161A/DOCK6/TBX2/CREB5/GNG7	6
E4BP4_01	E4BP4_01	E4BP4_01	7/165	208/14960	0.0083217	1	0.17836	VEGFA/GPM6A/LGSN/CREB5/FAIM2/PCK2/PLCB1	7
GO_VENTRAL_SPINAL_CORD_DEVELOPMENT	GO_VENTRAL_SPINAL_CORD_DEVELOPMENT	GO_VENTRAL_SPINAL_CORD_DEVELOPMENT	3/165	38/14960	0.00837592	1	0.178684	ISL1/VLDLR/DBX1	3
WANG_BARRETTS_ESOPHAGUS_UP	WANG_BARRETTS_ESOPHAGUS_UP	WANG_BARRETTS_ESOPHAGUS_UP	3/165	38/14960	0.00837592	1	0.178684	COL6A1/ISG20/FCGBP	3
GSE2826_WT_VS_BTK_KO_BCELL_DN	GSE2826_WT_VS_BTK_KO_BCELL_DN	GSE2826_WT_VS_BTK_KO_BCELL_DN	6/165	159/14960	0.00839858	1	0.178749	SURF4/ABCG2/MAPK13/CPQ/PTPRO/KRT20	6
MODULE_119	MODULE_119	MODULE_119	5/165	114/14960	0.00859675	1	0.180287	HVCN1/SPARC/CPQ/ALOX5/ISG20	5
RODRIGUES_THYROID_CARCINOMA_DN	RODRIGUES_THYROID_CARCINOMA_DN	RODRIGUES_THYROID_CARCINOMA_DN	4/165	73/14960	0.00860914	1	0.180287	PHLDB2/FN1/CREB5/PLCB1	4
MODULE_342	MODULE_342	MODULE_342	6/165	160/14960	0.00864828	1	0.180287	MYL9/AZGP1/ARHGEF5/MAL2/GRB7/KRT19	6
chr3p26	chr3p26	chr3p26	2/165	13/14960	0.00870779	1	0.180287	CHL1/CNTN4	2
GO_GLOMERULAR_EPITHELIAL_CELL_DIFFERENTIATION	GO_GLOMERULAR_EPITHELIAL_CELL_DIFFERENTIATION	GO_GLOMERULAR_EPITHELIAL_CELL_DIFFERENTIATION	2/165	13/14960	0.00870779	1	0.180287	JAG1/PTPRO	2
GO_GROWTH_PLATE_CARTILAGE_MORPHOGENESIS	GO_GROWTH_PLATE_CARTILAGE_MORPHOGENESIS	GO_GROWTH_PLATE_CARTILAGE_MORPHOGENESIS	2/165	13/14960	0.00870779	1	0.180287	COL6A1/STC1	2
GO_POSITIVE_REGULATION_OF_CALCIUM_ION_IMPORT	GO_POSITIVE_REGULATION_OF_CALCIUM_ION_IMPORT	GO_POSITIVE_REGULATION_OF_CALCIUM_ION_IMPORT	2/165	13/14960	0.00870779	1	0.180287	PDGFRB/STC1	2
HASINA_NOL7_TARGETS_DN	HASINA_NOL7_TARGETS_DN	HASINA_NOL7_TARGETS_DN	2/165	13/14960	0.00870779	1	0.180287	JAG1/VEGFA	2
MODULE_400	MODULE_400	MODULE_400	2/165	13/14960	0.00870779	1	0.180287	COL5A1/STC1	2
MURATA_VIRULENCE_OF_H_PILORI	MURATA_VIRULENCE_OF_H_PILORI	MURATA_VIRULENCE_OF_H_PILORI	2/165	13/14960	0.00870779	1	0.180287	COL6A1/GAS6	2
REACTOME_PI_3K_CASCADE:FGFR1	REACTOME_PI_3K_CASCADE:FGFR1	REACTOME_PI_3K_CASCADE:FGFR1	2/165	13/14960	0.00870779	1	0.180287	FGF5/KL	2
REACTOME_SHC_MEDIATED_CASCADE:FGFR1	REACTOME_SHC_MEDIATED_CASCADE:FGFR1	REACTOME_SHC_MEDIATED_CASCADE:FGFR1	2/165	13/14960	0.00870779	1	0.180287	FGF5/KL	2
GSE9650_GP33_VS_GP276_LCMV_SPECIFIC_EXHAUSTED_CD8_TCELL_UP	GSE9650_GP33_VS_GP276_LCMV_SPECIFIC_EXHAUSTED_CD8_TCELL_UP	GSE9650_GP33_VS_GP276_LCMV_SPECIFIC_EXHAUSTED_CD8_TCELL_UP	6/165	161/14960	0.00890327	1	0.183917	SURF4/IGFBPL1/MCAM/PHLDB2/SCN7A/PTPRO	6
GO_KERATINIZATION	GO_KERATINIZATION	GO_KERATINIZATION	3/165	39/14960	0.00900152	1	0.183925	ST14/KRT20/KRT19	3
REACTOME_MET_PROMOTES_CELL_MOTILITY	REACTOME_MET_PROMOTES_CELL_MOTILITY	REACTOME_MET_PROMOTES_CELL_MOTILITY	3/165	39/14960	0.00900152	1	0.183925	COL5A1/FN1/COL2A1	3
REACTOME_NCAM1_INTERACTIONS	REACTOME_NCAM1_INTERACTIONS	REACTOME_NCAM1_INTERACTIONS	3/165	39/14960	0.00900152	1	0.183925	COL5A1/COL6A1/COL2A1	3
AATGGAG_MIR136	AATGGAG_MIR136	AATGGAG_MIR136	4/165	74/14960	0.00902452	1	0.183925	IGFBP5/PLCXD3/SLC7A3/ZIC3	4
GO_REGULATION_OF_EPITHELIAL_TO_MESENCHYMAL_TRANSITION	GO_REGULATION_OF_EPITHELIAL_TO_MESENCHYMAL_TRANSITION	GO_REGULATION_OF_EPITHELIAL_TO_MESENCHYMAL_TRANSITION	4/165	74/14960	0.00902452	1	0.183925	JAG1/POFUT2/PHLDB2/ISL1	4
ROSS_ACUTE_MYELOID_LEUKEMIA_CBF	ROSS_ACUTE_MYELOID_LEUKEMIA_CBF	ROSS_ACUTE_MYELOID_LEUKEMIA_CBF	4/165	74/14960	0.00902452	1	0.183925	CD34/SPARC/RUNX1T1/ISG20	4
DELYS_THYROID_CANCER_UP	DELYS_THYROID_CANCER_UP	DELYS_THYROID_CANCER_UP	10/165	377/14960	0.00907918	1	0.184244	ALOX5AP/ADAM12/MMP11/ROR1/FN1/MAPK13/ALOX5/ST14/GRB7/KRT19	10
MODULE_137	MODULE_137	MODULE_137	12/165	497/14960	0.00908049	1	0.184244	ROR1/CHL1/GPM6A/THBS4/PTN/GPC3/RUNX1T1/CTSF/PTPRO/PLCB1/EFNA2/GNG7	12
GSE18791_CTRL_VS_NEWCASTLE_VIRUS_DC_12H_DN	GSE18791_CTRL_VS_NEWCASTLE_VIRUS_DC_12H_DN	GSE18791_CTRL_VS_NEWCASTLE_VIRUS_DC_12H_DN	6/165	162/14960	0.0091636	1	0.185107	GPR180/TRIM26/HERC5/CREB5/IDO1/SIGLEC1	6
GSE28737_FOLLICULAR_VS_MARGINAL_ZONE_BCELL_BCL6_HET_DN	GSE28737_FOLLICULAR_VS_MARGINAL_ZONE_BCELL_BCL6_HET_DN	GSE28737_FOLLICULAR_VS_MARGINAL_ZONE_BCELL_BCL6_HET_DN	6/165	162/14960	0.0091636	1	0.185107	DOCK6/MCAM/C3orf52/MAPK13/SRPX2/EFNA2	6
MODULE_100	MODULE_100	MODULE_100	12/165	499/14960	0.00935647	1	0.188586	ROR1/CHL1/GPM6A/THBS4/PTN/GPC3/RUNX1T1/CTSF/PTPRO/PLCB1/EFNA2/GNG7	12
GSE17721_LPS_VS_PAM3CSK4_0.5H_BMDC_DN	GSE17721_LPS_VS_PAM3CSK4_0.5H_BMDC_DN	GSE17721_LPS_VS_PAM3CSK4_0.5H_BMDC_DN	6/165	163/14960	0.00942933	1	0.188938	CLEC14A/FN1/STC1/CREB3L1/GRB7/RIPK4	6
MODULE_174	MODULE_174	MODULE_174	4/165	75/14960	0.00945276	1	0.188938	MYL9/FN1/THBS4/GRB7	4
GO_AMINOGLYCAN_METABOLIC_PROCESS	GO_AMINOGLYCAN_METABOLIC_PROCESS	GO_AMINOGLYCAN_METABOLIC_PROCESS	5/165	117/14960	0.0095581	1	0.188938	PDGFRB/GALNT5/SPOCK3/GPC3/CHST9	5
GSE45365_WT_VS_IFNAR_KO_CD11B_DC_MCMV_INFECTION_DN	GSE45365_WT_VS_IFNAR_KO_CD11B_DC_MCMV_INFECTION_DN	GSE45365_WT_VS_IFNAR_KO_CD11B_DC_MCMV_INFECTION_DN	5/165	117/14960	0.0095581	1	0.188938	JAG1/NLGN1/MAL2/TMEM132D/RBM11	5
GATA_C	GATA_C	GATA_C	7/165	214/14960	0.00964526	1	0.188938	NDUFA4L2/CD34/IGFBP5/ISL1/RUNX1T1/KRT20/FCGBP	7
HOSHIDA_LIVER_CANCER_SUBCLASS_S1	HOSHIDA_LIVER_CANCER_SUBCLASS_S1	HOSHIDA_LIVER_CANCER_SUBCLASS_S1	7/165	214/14960	0.00964526	1	0.188938	FBN1/ALOX5AP/COL6A1/ACTA2/DDR2/IGFBP5/FCGBP	7
CHEN_HOXA5_TARGETS_9HR_DN	CHEN_HOXA5_TARGETS_9HR_DN	CHEN_HOXA5_TARGETS_9HR_DN	3/165	40/14960	0.00965378	1	0.188938	MYL9/EHD2/PCDHGC3	3
GSE18791_CTRL_VS_NEWCASTLE_VIRUS_DC_8H_DN	GSE18791_CTRL_VS_NEWCASTLE_VIRUS_DC_8H_DN	GSE18791_CTRL_VS_NEWCASTLE_VIRUS_DC_8H_DN	6/165	164/14960	0.00970053	1	0.188938	GPR180/IFI44L/HERC5/IDO1/ISG20/SIGLEC1	6
GSE39556_UNTREATED_VS_3H_POLYIC_INJ_MOUSE_CD8A_DC_UP	GSE39556_UNTREATED_VS_3H_POLYIC_INJ_MOUSE_CD8A_DC_UP	GSE39556_UNTREATED_VS_3H_POLYIC_INJ_MOUSE_CD8A_DC_UP	6/165	164/14960	0.00970053	1	0.188938	JAG1/ROR1/GPM6A/AZGP1/SLC27A2/IL27RA	6
GSE3982_CTRL_VS_LPS_48H_DC_DN	GSE3982_CTRL_VS_LPS_48H_DC_DN	GSE3982_CTRL_VS_LPS_48H_DC_DN	6/165	164/14960	0.00970053	1	0.188938	BEGAIN/IFI44L/HERC5/IDO1/ISG20/SIGLEC1	6
GSE3982_EOSINOPHIL_VS_DC_UP	GSE3982_EOSINOPHIL_VS_DC_UP	GSE3982_EOSINOPHIL_VS_DC_UP	6/165	164/14960	0.00970053	1	0.188938	NDUFA4L2/CD34/FGF5/THBS4/IDO1/ISG20	6
GO_CELL_ADHESION_MOLECULE_BINDING	GO_CELL_ADHESION_MOLECULE_BINDING	GO_CELL_ADHESION_MOLECULE_BINDING	11/165	441/14960	0.00980463	1	0.188938	COL5A1/FBN1/CALD1/CNN2/S1PR2/PHLDB2/NOTCH3/FN1/NLGN1/THBS4/CDC42EP1	11
TAL1BETAE47_01	TAL1BETAE47_01	TAL1BETAE47_01	7/165	215/14960	0.00988	1	0.188938	NDUFA4L2/PROK2/SRPX2/RUNX1T1/NXPH4/CHST9/PLCB1	7
GO_FIBROBLAST_PROLIFERATION	GO_FIBROBLAST_PROLIFERATION	GO_FIBROBLAST_PROLIFERATION	4/165	76/14960	0.00989403	1	0.188938	PDGFRB/DDR2/FN1/GAS6	4
GO_POSITIVE_REGULATION_OF_SMOOTH_MUSCLE_CELL_PROLIFERATION	GO_POSITIVE_REGULATION_OF_SMOOTH_MUSCLE_CELL_PROLIFERATION	GO_POSITIVE_REGULATION_OF_SMOOTH_MUSCLE_CELL_PROLIFERATION	4/165	76/14960	0.00989403	1	0.188938	MMP9/NOTCH3/PDGFRB/IGFBP5	4
GSE37532_VISCERAL_ADIPOSE_TISSUE_VS_LN_DERIVED_PPARG_KO_TCONV_CD4_TCELL_DN	GSE37532_VISCERAL_ADIPOSE_TISSUE_VS_LN_DERIVED_PPARG_KO_TCONV_CD4_TCELL_DN	GSE37532_VISCERAL_ADIPOSE_TISSUE_VS_LN_DERIVED_PPARG_KO_TCONV_CD4_TCELL_DN	4/165	76/14960	0.00989403	1	0.188938	PEAR1/CNTN4/GPM6A/SLC27A2	4
HUANG_DASATINIB_RESISTANCE_UP	HUANG_DASATINIB_RESISTANCE_UP	HUANG_DASATINIB_RESISTANCE_UP	4/165	76/14960	0.00989403	1	0.188938	COL5A1/JAG1/CALD1/RIPK4	4
ZHU_CMV_24_HR_DN	ZHU_CMV_24_HR_DN	ZHU_CMV_24_HR_DN	4/165	76/14960	0.00989403	1	0.188938	CNN2/ACTA2/DDR2/IGFBP5	4
GO_REGULATION_OF_CHEMOTAXIS	GO_REGULATION_OF_CHEMOTAXIS	GO_REGULATION_OF_CHEMOTAXIS	6/165	165/14960	0.00997725	1	0.188938	ADGRA2/VEGFA/PDGFRB/THBS4/PTPRO/GAS6	6
YNGTTNNNATT_UNKNOWN	YNGTTNNNATT_UNKNOWN	YNGTTNNNATT_UNKNOWN	9/165	325/14960	0.0100595	1	0.188938	CALD1/TBX2/ROR1/CHL1/SOX14/ZIC3/RUNX1T1/PLCB1/RIPK4	9
BIOCARTA_BARR_MAPK_PATHWAY	BIOCARTA_BARR_MAPK_PATHWAY	BIOCARTA_BARR_MAPK_PATHWAY	2/165	14/14960	0.010086	1	0.188938	KCNA1/PLCB1	2
FUKUSHIMA_TNFSF11_TARGETS	FUKUSHIMA_TNFSF11_TARGETS	FUKUSHIMA_TNFSF11_TARGETS	2/165	14/14960	0.010086	1	0.188938	JAG1/NOTCH3	2
GO_CARDIOBLAST_DIFFERENTIATION	GO_CARDIOBLAST_DIFFERENTIATION	GO_CARDIOBLAST_DIFFERENTIATION	2/165	14/14960	0.010086	1	0.188938	TBX2/ISL1	2
GO_NEGATIVE_REGULATION_OF_MORPHOGENESIS_OF_AN_EPITHELIUM	GO_NEGATIVE_REGULATION_OF_MORPHOGENESIS_OF_AN_EPITHELIUM	GO_NEGATIVE_REGULATION_OF_MORPHOGENESIS_OF_AN_EPITHELIUM	2/165	14/14960	0.010086	1	0.188938	TBX2/PHLDB2	2
GO_NEURON_CELL_CELL_ADHESION	GO_NEURON_CELL_CELL_ADHESION	GO_NEURON_CELL_CELL_ADHESION	2/165	14/14960	0.010086	1	0.188938	CNTN4/NLGN1	2
GO_PLATELET_DERIVED_GROWTH_FACTOR_RECEPTOR_BINDING	GO_PLATELET_DERIVED_GROWTH_FACTOR_RECEPTOR_BINDING	GO_PLATELET_DERIVED_GROWTH_FACTOR_RECEPTOR_BINDING	2/165	14/14960	0.010086	1	0.188938	VEGFA/PDGFRB	2
GOUYER_TATI_TARGETS_DN	GOUYER_TATI_TARGETS_DN	GOUYER_TATI_TARGETS_DN	2/165	14/14960	0.010086	1	0.188938	MCAM/FN1	2
GO_WOUND_HEALING_SPREADING_OF_EPIDERMAL_CELLS	GO_WOUND_HEALING_SPREADING_OF_EPIDERMAL_CELLS	GO_WOUND_HEALING_SPREADING_OF_EPIDERMAL_CELLS	2/165	14/14960	0.010086	1	0.188938	COL5A1/PHLDB2	2
LEI_HOXC8_TARGETS_DN	LEI_HOXC8_TARGETS_DN	LEI_HOXC8_TARGETS_DN	2/165	14/14960	0.010086	1	0.188938	ACTA2/KRT19	2
NIKOLSKY_BREAST_CANCER_21Q22_AMPLICON	NIKOLSKY_BREAST_CANCER_21Q22_AMPLICON	NIKOLSKY_BREAST_CANCER_21Q22_AMPLICON	2/165	14/14960	0.010086	1	0.188938	COL6A1/POFUT2	2
PID_INTEGRIN5_PATHWAY	PID_INTEGRIN5_PATHWAY	PID_INTEGRIN5_PATHWAY	2/165	14/14960	0.010086	1	0.188938	FBN1/FN1	2
ROETH_TERT_TARGETS_UP	ROETH_TERT_TARGETS_UP	ROETH_TERT_TARGETS_UP	2/165	14/14960	0.010086	1	0.188938	IFI44L/HERC5	2
UROSEVIC_RESPONSE_TO_IMIQUIMOD	UROSEVIC_RESPONSE_TO_IMIQUIMOD	UROSEVIC_RESPONSE_TO_IMIQUIMOD	2/165	14/14960	0.010086	1	0.188938	IDO1/ISG20	2
VICENT_METASTASIS_UP	VICENT_METASTASIS_UP	VICENT_METASTASIS_UP	2/165	14/14960	0.010086	1	0.188938	MCAM/ABCG2	2
CDX2_Q5	CDX2_Q5	CDX2_Q5	7/165	216/14960	0.0101189	1	0.188938	JAG1/NDUFA4L2/SOX14/CREB5/VLDLR/IRX6/KRT20	7
IRF_Q6	IRF_Q6	IRF_Q6	7/165	216/14960	0.0101189	1	0.188938	ADAM12/PDGFRB/PITX2/ISL1/PCDHGC3/RUNX1T1/PTPRO	7
GSE29614_CTRL_VS_DAY3_TIV_FLU_VACCINE_PBMC_UP	GSE29614_CTRL_VS_DAY3_TIV_FLU_VACCINE_PBMC_UP	GSE29614_CTRL_VS_DAY3_TIV_FLU_VACCINE_PBMC_UP	5/165	119/14960	0.0102386	1	0.190397	DOCK6/GALNT5/PITX2/FSTL5/KHDRBS2	5
GSE37301_MULTIPOTENT_PROGENITOR_VS_GRAN_MONO_PROGENITOR_UP	GSE37301_MULTIPOTENT_PROGENITOR_VS_GRAN_MONO_PROGENITOR_UP	GSE37301_MULTIPOTENT_PROGENITOR_VS_GRAN_MONO_PROGENITOR_UP	6/165	166/14960	0.0102596	1	0.190397	C5orf15/CD34/CDCP1/STC1/KL/ISG20	6
RIGGI_EWING_SARCOMA_PROGENITOR_DN	RIGGI_EWING_SARCOMA_PROGENITOR_DN	RIGGI_EWING_SARCOMA_PROGENITOR_DN	6/165	166/14960	0.0102596	1	0.190397	ADAM12/CDCP1/PTN/STC1/FIBIN/PLCB1	6
GO_MESENCHYMAL_CELL_PROLIFERATION	GO_MESENCHYMAL_CELL_PROLIFERATION	GO_MESENCHYMAL_CELL_PROLIFERATION	3/165	41/14960	0.0103329	1	0.190596	VEGFA/PTN/GPC3	3
GO_MESENCHYME_MORPHOGENESIS	GO_MESENCHYME_MORPHOGENESIS	GO_MESENCHYME_MORPHOGENESIS	3/165	41/14960	0.0103329	1	0.190596	TBX2/ACTA2/ISL1	3
VANHARANTA_UTERINE_FIBROID_UP	VANHARANTA_UTERINE_FIBROID_UP	VANHARANTA_UTERINE_FIBROID_UP	3/165	41/14960	0.0103329	1	0.190596	MMP11/EDNRA/FN1	3
GO_CONNECTIVE_TISSUE_DEVELOPMENT	GO_CONNECTIVE_TISSUE_DEVELOPMENT	GO_CONNECTIVE_TISSUE_DEVELOPMENT	7/165	217/14960	0.010362	1	0.190747	COL5A1/COL6A1/PDGFRB/ACTA2/CD34/STC1/COL2A1	7
GO_MUSCLE_CONTRACTION	GO_MUSCLE_CONTRACTION	GO_MUSCLE_CONTRACTION	8/165	271/14960	0.010454	1	0.192054	MYL9/CALD1/EDNRA/ACTA2/SCN7A/PROK2/STC1/KCNA1	8
GSE12845_PRE_GC_VS_DARKZONE_GC_TONSIL_BCELL_UP	GSE12845_PRE_GC_VS_DARKZONE_GC_TONSIL_BCELL_UP	GSE12845_PRE_GC_VS_DARKZONE_GC_TONSIL_BCELL_UP	6/165	167/14960	0.0105475	1	0.193382	SCN7A/SPARC/PTPRO/TRHDE/PCK2/DNASE2	6
LIEN_BREAST_CARCINOMA_METAPLASTIC_VS_DUCTAL_DN	LIEN_BREAST_CARCINOMA_METAPLASTIC_VS_DUCTAL_DN	LIEN_BREAST_CARCINOMA_METAPLASTIC_VS_DUCTAL_DN	4/165	78/14960	0.0108162	1	0.196757	IFI44L/AZGP1/MAL2/KRT19	4
ONDER_CDH1_SIGNALING_VIA_CTNNB1	ONDER_CDH1_SIGNALING_VIA_CTNNB1	ONDER_CDH1_SIGNALING_VIA_CTNNB1	4/165	78/14960	0.0108162	1	0.196757	FBN1/MYL9/ACTA2/CREB3L1	4
GO_NOTCH_SIGNALING_PATHWAY	GO_NOTCH_SIGNALING_PATHWAY	GO_NOTCH_SIGNALING_PATHWAY	6/165	168/14960	0.0108411	1	0.196757	JAG1/PEAR1/TBX2/NOTCH3/HELT/KRT19	6
GSE12845_IGD_NEG_BLOOD_VS_DARKZONE_GC_TONSIL_BCELL_UP	GSE12845_IGD_NEG_BLOOD_VS_DARKZONE_GC_TONSIL_BCELL_UP	GSE12845_IGD_NEG_BLOOD_VS_DARKZONE_GC_TONSIL_BCELL_UP	6/165	168/14960	0.0108411	1	0.196757	CTSF/SMAGP/NXPH4/PCK2/GNG7/DNASE2	6
MEIS1_01	MEIS1_01	MEIS1_01	7/165	219/14960	0.0108609	1	0.196757	N6AMT1/SOX14/CREB5/ZIC3/RUNX1T1/CREB3L1/GRB7	7
MYB_Q6	MYB_Q6	MYB_Q6	7/165	219/14960	0.0108609	1	0.196757	S1PR2/DDR2/FSTL5/STC1/RUNX1T1/SLC16A6/FCGBP	7
GO_POSITIVE_REGULATION_OF_PROTEIN_KINASE_B_SIGNALING	GO_POSITIVE_REGULATION_OF_PROTEIN_KINASE_B_SIGNALING	GO_POSITIVE_REGULATION_OF_PROTEIN_KINASE_B_SIGNALING	5/165	121/14960	0.0109517	1	0.197618	PDGFRB/IGFBP5/FGF5/KL/GAS6	5
GSE12003_4D_VS_8D_CULTURE_MIR223_KO_BM_PROGENITOR_UP	GSE12003_4D_VS_8D_CULTURE_MIR223_KO_BM_PROGENITOR_UP	GSE12003_4D_VS_8D_CULTURE_MIR223_KO_BM_PROGENITOR_UP	5/165	121/14960	0.0109517	1	0.197618	C1orf174/S1PR2/PROK2/SOX14/KCNA1	5
GO_CORONARY_VASCULATURE_DEVELOPMENT	GO_CORONARY_VASCULATURE_DEVELOPMENT	GO_CORONARY_VASCULATURE_DEVELOPMENT	3/165	42/14960	0.0110391	1	0.198022	VEGFA/PDGFRB/GPC3	3
JOHANSSON_BRAIN_CANCER_EARLY_VS_LATE_DN	JOHANSSON_BRAIN_CANCER_EARLY_VS_LATE_DN	JOHANSSON_BRAIN_CANCER_EARLY_VS_LATE_DN	3/165	42/14960	0.0110391	1	0.198022	IGFBP5/SPARC/NDN	3
MODULE_259	MODULE_259	MODULE_259	3/165	42/14960	0.0110391	1	0.198022	PDGFRB/ROR1/DDR2	3
GO_STEM_CELL_DIFFERENTIATION	GO_STEM_CELL_DIFFERENTIATION	GO_STEM_CELL_DIFFERENTIATION	7/165	220/14960	0.0111168	1	0.198306	JAG1/EDNRA/TBX2/FN1/PITX2/GPM6A/ISL1	7
OSF2_Q6	OSF2_Q6	OSF2_Q6	7/165	220/14960	0.0111168	1	0.198306	C1QTNF6/LEMD2/PROK2/PITX2/STC1/IDO1/COL2A1	7
GO_NEGATIVE_REGULATION_OF_NERVOUS_SYSTEM_DEVELOPMENT	GO_NEGATIVE_REGULATION_OF_NERVOUS_SYSTEM_DEVELOPMENT	GO_NEGATIVE_REGULATION_OF_NERVOUS_SYSTEM_DEVELOPMENT	8/165	274/14960	0.0111201	1	0.198306	JAG1/NOTCH3/CNTN4/NLGN1/ISL1/PTN/PTPRO/LINGO1	8
SWEET_KRAS_TARGETS_UP	SWEET_KRAS_TARGETS_UP	SWEET_KRAS_TARGETS_UP	4/165	79/14960	0.0112974	1	0.200706	COL5A1/MYL9/CALD1/SPARC	4
GSE6566_STRONG_VS_WEAK_DC_STIMULATED_CD4_TCELL_UP	GSE6566_STRONG_VS_WEAK_DC_STIMULATED_CD4_TCELL_UP	GSE6566_STRONG_VS_WEAK_DC_STIMULATED_CD4_TCELL_UP	5/165	122/14960	0.0113207	1	0.200706	SCN7A/CNTN4/HERC5/SPOCK3/ISG20	5
TAKEDA_TARGETS_OF_NUP98_HOXA9_FUSION_8D_UP	TAKEDA_TARGETS_OF_NUP98_HOXA9_FUSION_8D_UP	TAKEDA_TARGETS_OF_NUP98_HOXA9_FUSION_8D_UP	5/165	122/14960	0.0113207	1	0.200706	ADGRA2/IFI44L/HERC5/IDO1/RBM11	5
HORIUCHI_WTAP_TARGETS_UP	HORIUCHI_WTAP_TARGETS_UP	HORIUCHI_WTAP_TARGETS_UP	8/165	275/14960	0.011349	1	0.200818	COL5A1/FBN1/JAG1/MYL9/ACTA2/CPQ/VLDLR/DNASE2	8
HOXA4_Q2	HOXA4_Q2	HOXA4_Q2	7/165	221/14960	0.011377	1	0.200925	PITX2/CREB5/GCK/GPC3/STC1/CHST9/RIPK4	7
GSE24634_IL4_VS_CTRL_TREATED_NAIVE_CD4_TCELL_DAY5_DN	GSE24634_IL4_VS_CTRL_TREATED_NAIVE_CD4_TCELL_DAY5_DN	GSE24634_IL4_VS_CTRL_TREATED_NAIVE_CD4_TCELL_DAY5_DN	6/165	170/14960	0.0114457	1	0.200942	ALOX5AP/IFI44L/HERC5/IDO1/TRHDE/ISG20	6
PLASARI_TGFB1_TARGETS_10HR_UP	PLASARI_TGFB1_TARGETS_10HR_UP	PLASARI_TGFB1_TARGETS_10HR_UP	6/165	170/14960	0.0114457	1	0.200942	JAG1/MMP9/ADAM12/MCAM/VEGFA/THBS4	6
GO_CELLULAR_RESPONSE_TO_PH	GO_CELLULAR_RESPONSE_TO_PH	GO_CELLULAR_RESPONSE_TO_PH	2/165	15/14960	0.011554	1	0.200942	HVCN1/PKD1L3	2
GO_CORONARY_VASCULATURE_MORPHOGENESIS	GO_CORONARY_VASCULATURE_MORPHOGENESIS	GO_CORONARY_VASCULATURE_MORPHOGENESIS	2/165	15/14960	0.011554	1	0.200942	VEGFA/PDGFRB	2
GO_POST_EMBRYONIC_ANIMAL_ORGAN_DEVELOPMENT	GO_POST_EMBRYONIC_ANIMAL_ORGAN_DEVELOPMENT	GO_POST_EMBRYONIC_ANIMAL_ORGAN_DEVELOPMENT	2/165	15/14960	0.011554	1	0.200942	FBN1/VEGFA	2
MAINA_VHL_TARGETS_DN	MAINA_VHL_TARGETS_DN	MAINA_VHL_TARGETS_DN	2/165	15/14960	0.011554	1	0.200942	VEGFA/SPARC	2
OZANNE_AP1_TARGETS_UP	OZANNE_AP1_TARGETS_UP	OZANNE_AP1_TARGETS_UP	2/165	15/14960	0.011554	1	0.200942	MMP9/SPARC	2
REACTOME_FRS_MEDIATED_FGFR1_SIGNALING	REACTOME_FRS_MEDIATED_FGFR1_SIGNALING	REACTOME_FRS_MEDIATED_FGFR1_SIGNALING	2/165	15/14960	0.011554	1	0.200942	FGF5/KL	2
GSE2706_R848_VS_LPS_2H_STIM_DC_DN	GSE2706_R848_VS_LPS_2H_STIM_DC_DN	GSE2706_R848_VS_LPS_2H_STIM_DC_DN	5/165	123/14960	0.011698	1	0.203059	JAG1/TRIM26/HERC5/ADAMTS20/ISG20	5
GO_METALLOEXOPEPTIDASE_ACTIVITY	GO_METALLOEXOPEPTIDASE_ACTIVITY	GO_METALLOEXOPEPTIDASE_ACTIVITY	3/165	43/14960	0.0117726	1	0.203532	CPXM2/CPQ/TRHDE	3
GO_PROTEIN_TRIMERIZATION	GO_PROTEIN_TRIMERIZATION	GO_PROTEIN_TRIMERIZATION	3/165	43/14960	0.0117726	1	0.203532	ALOX5AP/COL6A1/C1QTNF6	3
SHETH_LIVER_CANCER_VS_TXNIP_LOSS_PAM5	SHETH_LIVER_CANCER_VS_TXNIP_LOSS_PAM5	SHETH_LIVER_CANCER_VS_TXNIP_LOSS_PAM5	4/165	80/14960	0.0117921	1	0.203532	JAG1/TBX2/SPOCK3/MAPK13	4
GO_PEPTIDYL_TYROSINE_MODIFICATION	GO_PEPTIDYL_TYROSINE_MODIFICATION	GO_PEPTIDYL_TYROSINE_MODIFICATION	8/165	277/14960	0.0118171	1	0.203578	VEGFA/PDGFRB/ROR1/DDR2/PRKCE/ISL1/THBS4/GAS6	8
AP4_Q6_01	AP4_Q6_01	AP4_Q6_01	7/165	223/14960	0.0119108	1	0.204421	NDUFA4L2/MCAM/CLEC14A/VEGFA/ISL1/TMEM184A/CREB3L1	7
CDC5_01	CDC5_01	CDC5_01	7/165	223/14960	0.0119108	1	0.204421	CALD1/VEGFA/SCN7A/PROK2/PCDHGC3/CREB5/GPC3	7
GO_EPITHELIAL_CELL_DEVELOPMENT	GO_EPITHELIAL_CELL_DEVELOPMENT	GO_EPITHELIAL_CELL_DEVELOPMENT	6/165	172/14960	0.0120738	1	0.205843	JAG1/S1PR2/ACTA2/SLC9A4/STC1/ST14	6
GSE39820_TGFBETA1_VS_TGFBETA3_IN_IL6_IL23A_TREATED_CD4_TCELL_UP	GSE39820_TGFBETA1_VS_TGFBETA3_IN_IL6_IL23A_TREATED_CD4_TCELL_UP	GSE39820_TGFBETA1_VS_TGFBETA3_IN_IL6_IL23A_TREATED_CD4_TCELL_UP	6/165	172/14960	0.0120738	1	0.205843	CD34/SLC9A4/ALOX5/ADAMTS20/TMEM132D/RBM11	6
GSE42021_CD24INT_VS_CD24LOW_TCONV_THYMUS_DN	GSE42021_CD24INT_VS_CD24LOW_TCONV_THYMUS_DN	GSE42021_CD24INT_VS_CD24LOW_TCONV_THYMUS_DN	6/165	172/14960	0.0120738	1	0.205843	TRIM26/IFI44L/HERC5/VLDLR/SMAGP/ISG20	6
VANTVEER_BREAST_CANCER_METASTASIS_DN	VANTVEER_BREAST_CANCER_METASTASIS_DN	VANTVEER_BREAST_CANCER_METASTASIS_DN	5/165	124/14960	0.0120838	1	0.205843	MMP9/NDUFA4L2/GPR180/VEGFA/IGFBP5	5
GO_RENAL_TUBULE_DEVELOPMENT	GO_RENAL_TUBULE_DEVELOPMENT	GO_RENAL_TUBULE_DEVELOPMENT	4/165	81/14960	0.0123006	1	0.208757	JAG1/VEGFA/IRX1/GPC3	4
WESTON_VEGFA_TARGETS	WESTON_VEGFA_TARGETS	WESTON_VEGFA_TARGETS	4/165	81/14960	0.0123006	1	0.208757	COL5A1/COL6A1/CD34/ISL1	4
GSE1460_DP_VS_CD4_THYMOCYTE_DN	GSE1460_DP_VS_CD4_THYMOCYTE_DN	GSE1460_DP_VS_CD4_THYMOCYTE_DN	6/165	173/14960	0.0123968	1	0.209998	EDNRA/IFI44L/STC1/CPQ/GNG7/FCGBP	6
DR3_Q4	DR3_Q4	DR3_Q4	5/165	125/14960	0.0124782	1	0.210596	VEGFA/PITX2/ARHGEF5/SLC7A3/GPC3	5
GO_TISSUE_REMODELING	GO_TISSUE_REMODELING	GO_TISSUE_REMODELING	5/165	125/14960	0.0124782	1	0.210596	JAG1/IGFBP5/TMBIM1/THBS4/EFNA2	5
BONOME_OVARIAN_CANCER_SURVIVAL_SUBOPTIMAL_DEBULKING	BONOME_OVARIAN_CANCER_SURVIVAL_SUBOPTIMAL_DEBULKING	BONOME_OVARIAN_CANCER_SURVIVAL_SUBOPTIMAL_DEBULKING	11/165	457/14960	0.0125503	1	0.211422	EDNRA/TRMT2A/IGFBP5/ABCG2/RUNX1T1/CPQ/ALOX5/SMAGP/KL/NDN/DNASE2	11
MCBRYAN_PUBERTAL_BREAST_4_5WK_DN	MCBRYAN_PUBERTAL_BREAST_4_5WK_DN	MCBRYAN_PUBERTAL_BREAST_4_5WK_DN	6/165	174/14960	0.0127258	1	0.213984	JAG1/EHD2/EDNRA/VEGFA/PRKCE/NDN	6
MIKKELSEN_MCV6_HCP_WITH_H3K27ME3	MIKKELSEN_MCV6_HCP_WITH_H3K27ME3	MIKKELSEN_MCV6_HCP_WITH_H3K27ME3	9/165	338/14960	0.0127538	1	0.214061	MMP9/ADGRA2/VSTM4/FGF5/IRX1/PRMT8/TRHDE/KL/EFNA2	9
GO_KIDNEY_MORPHOGENESIS	GO_KIDNEY_MORPHOGENESIS	GO_KIDNEY_MORPHOGENESIS	4/165	82/14960	0.0128229	1	0.214826	VEGFA/PDGFRB/IRX1/GPC3	4
HEB_Q6	HEB_Q6	HEB_Q6	7/165	227/14960	0.0130323	1	0.216063	DOCK6/CLEC14A/VEGFA/TMEM184A/ARHGEF5/RUNX1T1/CREB3L1	7
GSE19923_WT_VS_E2A_KO_DP_THYMOCYTE_DN	GSE19923_WT_VS_E2A_KO_DP_THYMOCYTE_DN	GSE19923_WT_VS_E2A_KO_DP_THYMOCYTE_DN	6/165	175/14960	0.0130609	1	0.216063	C17orf80/TRMT2A/NLGN1/SPOCK3/KHDRBS2/KRT19	6
GSE24142_EARLY_THYMIC_PROGENITOR_VS_DN3_THYMOCYTE_FETAL_DN	GSE24142_EARLY_THYMIC_PROGENITOR_VS_DN3_THYMOCYTE_FETAL_DN	GSE24142_EARLY_THYMIC_PROGENITOR_VS_DN3_THYMOCYTE_FETAL_DN	6/165	175/14960	0.0130609	1	0.216063	DOCK6/NOTCH3/VEGFA/PTPRO/GRB7/CDC42EP1	6
GSE7852_LN_VS_THYMUS_TREG_UP	GSE7852_LN_VS_THYMUS_TREG_UP	GSE7852_LN_VS_THYMUS_TREG_UP	6/165	175/14960	0.0130609	1	0.216063	PEAR1/HVCN1/PRKCE/TMBIM1/CDCP1/CPQ	6
BAKER_HEMATOPOIESIS_STAT3_TARGETS	BAKER_HEMATOPOIESIS_STAT3_TARGETS	BAKER_HEMATOPOIESIS_STAT3_TARGETS	2/165	16/14960	0.0131098	1	0.216063	MMP9/VEGFA	2
GO_CELL_MIGRATION_INVOLVED_IN_HEART_DEVELOPMENT	GO_CELL_MIGRATION_INVOLVED_IN_HEART_DEVELOPMENT	GO_CELL_MIGRATION_INVOLVED_IN_HEART_DEVELOPMENT	2/165	16/14960	0.0131098	1	0.216063	PDGFRB/PITX2	2
GO_POSITIVE_REGULATION_OF_HISTONE_DEACETYLATION	GO_POSITIVE_REGULATION_OF_HISTONE_DEACETYLATION	GO_POSITIVE_REGULATION_OF_HISTONE_DEACETYLATION	2/165	16/14960	0.0131098	1	0.216063	VEGFA/JDP2	2
GO_RENAL_SYSTEM_PROCESS_INVOLVED_IN_REGULATION_OF_SYSTEMIC_ARTERIAL_BLOOD_PRESSURE	GO_RENAL_SYSTEM_PROCESS_INVOLVED_IN_REGULATION_OF_SYSTEMIC_ARTERIAL_BLOOD_PRESSURE	GO_RENAL_SYSTEM_PROCESS_INVOLVED_IN_REGULATION_OF_SYSTEMIC_ARTERIAL_BLOOD_PRESSURE	2/165	16/14960	0.0131098	1	0.216063	PTPRO/GAS6	2
JI_CARCINOGENESIS_BY_KRAS_AND_STK11_DN	JI_CARCINOGENESIS_BY_KRAS_AND_STK11_DN	JI_CARCINOGENESIS_BY_KRAS_AND_STK11_DN	2/165	16/14960	0.0131098	1	0.216063	PDGFRB/FN1	2
ZHOU_INFLAMMATORY_RESPONSE_LIVE_UP	ZHOU_INFLAMMATORY_RESPONSE_LIVE_UP	ZHOU_INFLAMMATORY_RESPONSE_LIVE_UP	9/165	340/14960	0.0132119	1	0.217041	JAG1/GRAMD1A/EDNRA/VEGFA/DDR2/GPM6A/CREB5/GPC3/KRT19	9
EVI1_03	EVI1_03	EVI1_03	3/165	45/14960	0.013322	1	0.217041	ISL1/CREB5/RUNX1T1	3
GO_EXTRACELLULAR_MATRIX_COMPONENT	GO_EXTRACELLULAR_MATRIX_COMPONENT	GO_EXTRACELLULAR_MATRIX_COMPONENT	3/165	45/14960	0.013322	1	0.217041	COL5A1/FBN1/COL2A1	3
WESTON_VEGFA_TARGETS_6HR	WESTON_VEGFA_TARGETS_6HR	WESTON_VEGFA_TARGETS_6HR	3/165	45/14960	0.013322	1	0.217041	COL5A1/COL6A1/ISL1	3
STK33_NOMO_DN	STK33_NOMO_DN	STK33_NOMO_DN	7/165	228/14960	0.0133242	1	0.217041	ADGRA2/PROK2/GPM6A/ALOX5/ST14/TRHDE/JDP2	7
DUTERTRE_ESTRADIOL_RESPONSE_6HR_DN	DUTERTRE_ESTRADIOL_RESPONSE_6HR_DN	DUTERTRE_ESTRADIOL_RESPONSE_6HR_DN	4/165	83/14960	0.0133592	1	0.217041	UACA/STON1/DNAJC15/GRB7	4
GO_BONE_MINERALIZATION	GO_BONE_MINERALIZATION	GO_BONE_MINERALIZATION	4/165	83/14960	0.0133592	1	0.217041	DDR2/PTN/GPC3/KL	4
GO_POST_EMBRYONIC_DEVELOPMENT	GO_POST_EMBRYONIC_DEVELOPMENT	GO_POST_EMBRYONIC_DEVELOPMENT	4/165	83/14960	0.0133592	1	0.217041	FBN1/VEGFA/HELT/NDN	4
CHANDRAN_METASTASIS_DN	CHANDRAN_METASTASIS_DN	CHANDRAN_METASTASIS_DN	8/165	284/14960	0.0135683	1	0.220046	DDR2/SCN7A/SPOCK3/ISL1/THBS4/AZGP1/PTN/SMAGP	8
DANG_REGULATED_BY_MYC_DN	DANG_REGULATED_BY_MYC_DN	DANG_REGULATED_BY_MYC_DN	7/165	229/14960	0.0136207	1	0.220114	COL5A1/CALD1/VEGFA/PDGFRB/FN1/SPARC/VLDLR	7
STAT5A_03	STAT5A_03	STAT5A_03	7/165	229/14960	0.0136207	1	0.220114	C1QTNF6/PRKCE/FN1/CREB5/STC1/FAIM2/CHST9	7
WWTAAGGC_UNKNOWN	WWTAAGGC_UNKNOWN	WWTAAGGC_UNKNOWN	5/165	128/14960	0.0137135	1	0.220634	MYL9/CNN2/TBX2/JDP2/SLC16A6	5
GO_ENDOTHELIAL_CELL_MIGRATION	GO_ENDOTHELIAL_CELL_MIGRATION	GO_ENDOTHELIAL_CELL_MIGRATION	6/165	177/14960	0.0137496	1	0.220634	ADGRA2/CLEC14A/VEGFA/SPARC/SRPX2/STC1	6
GSE20715_0H_VS_48H_OZONE_LUNG_UP	GSE20715_0H_VS_48H_OZONE_LUNG_UP	GSE20715_0H_VS_48H_OZONE_LUNG_UP	6/165	177/14960	0.0137496	1	0.220634	EHD2/MMP11/CNN2/PLVAP/CLEC14A/PTPRO	6
GSE42021_TCONV_PLN_VS_CD24HI_TCONV_THYMUS_DN	GSE42021_TCONV_PLN_VS_CD24HI_TCONV_THYMUS_DN	GSE42021_TCONV_PLN_VS_CD24HI_TCONV_THYMUS_DN	6/165	177/14960	0.0137496	1	0.220634	BEGAIN/ROR1/IFI44L/HERC5/SMAGP/KRT19	6
REN_ALVEOLAR_RHABDOMYOSARCOMA_DN	REN_ALVEOLAR_RHABDOMYOSARCOMA_DN	REN_ALVEOLAR_RHABDOMYOSARCOMA_DN	10/165	402/14960	0.0137796	1	0.220729	COL5A1/FBN1/P3H1/COL6A1/CNN2/PDGFRB/FN1/SRPX2/CREB3L1/GAS6	10
GSE37605_C57BL6_VS_NOD_FOXP3_IRES_GFP_TREG_UP	GSE37605_C57BL6_VS_NOD_FOXP3_IRES_GFP_TREG_UP	GSE37605_C57BL6_VS_NOD_FOXP3_IRES_GFP_TREG_UP	4/165	84/14960	0.0139096	1	0.22242	ADAM12/MAPK13/GCK/KCNV1	4
CHIBA_RESPONSE_TO_TSA_UP	CHIBA_RESPONSE_TO_TSA_UP	CHIBA_RESPONSE_TO_TSA_UP	3/165	46/14960	0.0141381	1	0.223028	MMP11/PDGFRB/KRT19	3
GO_PLATELET_AGGREGATION	GO_PLATELET_AGGREGATION	GO_PLATELET_AGGREGATION	3/165	46/14960	0.0141381	1	0.223028	MYL9/PEAR1/GAS6	3
GO_REGULATION_OF_KIDNEY_DEVELOPMENT	GO_REGULATION_OF_KIDNEY_DEVELOPMENT	GO_REGULATION_OF_KIDNEY_DEVELOPMENT	3/165	46/14960	0.0141381	1	0.223028	MMP9/VEGFA/PDGFRB	3
LINDGREN_BLADDER_CANCER_HIGH_RECURRENCE	LINDGREN_BLADDER_CANCER_HIGH_RECURRENCE	LINDGREN_BLADDER_CANCER_HIGH_RECURRENCE	3/165	46/14960	0.0141381	1	0.223028	MYL9/MCAM/SPARC	3
MODULE_85	MODULE_85	MODULE_85	3/165	46/14960	0.0141381	1	0.223028	PDGFRB/ROR1/DDR2	3
GO_MYELOID_LEUKOCYTE_MIGRATION	GO_MYELOID_LEUKOCYTE_MIGRATION	GO_MYELOID_LEUKOCYTE_MIGRATION	5/165	129/14960	0.014143	1	0.223028	VEGFA/THBS4/ARHGEF5/PTPRO/PLCB1	5
GO_REGULATION_OF_BLOOD_PRESSURE	GO_REGULATION_OF_BLOOD_PRESSURE	GO_REGULATION_OF_BLOOD_PRESSURE	5/165	129/14960	0.014143	1	0.223028	EDNRA/ACTA2/CD34/PTPRO/GAS6	5
GO_RESPONSE_TO_CORTICOSTEROID	GO_RESPONSE_TO_CORTICOSTEROID	GO_RESPONSE_TO_CORTICOSTEROID	5/165	129/14960	0.014143	1	0.223028	ISL1/SPARC/STC1/FIBIN/PCK2	5
GO_NEGATIVE_REGULATION_OF_CELL_MOTILITY	GO_NEGATIVE_REGULATION_OF_CELL_MOTILITY	GO_NEGATIVE_REGULATION_OF_CELL_MOTILITY	7/165	231/14960	0.014228	1	0.223981	JAG1/PHLDB2/IGFBP5/SPOCK3/PTN/STC1/PLCB1	7
GO_SPINAL_CORD_DEVELOPMENT	GO_SPINAL_CORD_DEVELOPMENT	GO_SPINAL_CORD_DEVELOPMENT	4/165	85/14960	0.0144742	1	0.227074	ISL1/PTN/VLDLR/DBX1	4
YGTCCTTGR_UNKNOWN	YGTCCTTGR_UNKNOWN	YGTCCTTGR_UNKNOWN	4/165	85/14960	0.0144742	1	0.227074	MCAM/PRKCE/ZIC3/GAS6	4
TGATTTRY_GFI1_01	TGATTTRY_GFI1_01	TGATTTRY_GFI1_01	7/165	232/14960	0.0145388	1	0.227696	FN1/PITX2/GPM6A/PCDHGC3/CREB5/STC1/RUNX1T1	7
BIOCARTA_BARRESTIN_SRC_PATHWAY	BIOCARTA_BARRESTIN_SRC_PATHWAY	BIOCARTA_BARRESTIN_SRC_PATHWAY	2/165	17/14960	0.0147511	1	0.229447	KCNA1/PLCB1	2
BIOCARTA_CARDIACEGF_PATHWAY	BIOCARTA_CARDIACEGF_PATHWAY	BIOCARTA_CARDIACEGF_PATHWAY	2/165	17/14960	0.0147511	1	0.229447	ADAM12/EDNRA	2
GO_CARDIAC_RIGHT_VENTRICLE_MORPHOGENESIS	GO_CARDIAC_RIGHT_VENTRICLE_MORPHOGENESIS	GO_CARDIAC_RIGHT_VENTRICLE_MORPHOGENESIS	2/165	17/14960	0.0147511	1	0.229447	JAG1/ISL1	2
GO_CELL_PROLIFERATION_INVOLVED_IN_HEART_MORPHOGENESIS	GO_CELL_PROLIFERATION_INVOLVED_IN_HEART_MORPHOGENESIS	GO_CELL_PROLIFERATION_INVOLVED_IN_HEART_MORPHOGENESIS	2/165	17/14960	0.0147511	1	0.229447	PITX2/ISL1	2
GO_AORTA_DEVELOPMENT	GO_AORTA_DEVELOPMENT	GO_AORTA_DEVELOPMENT	3/165	47/14960	0.0149822	1	0.232167	JAG1/TBX2/PDGFRB	3
GO_REGULATION_OF_CELL_DIVISION	GO_REGULATION_OF_CELL_DIVISION	GO_REGULATION_OF_CELL_DIVISION	5/165	131/14960	0.0150288	1	0.232167	VEGFA/PRKCE/FGF5/THBS4/PTN	5
GSE45365_WT_VS_IFNAR_KO_CD8A_DC_MCMV_INFECTION_DN	GSE45365_WT_VS_IFNAR_KO_CD8A_DC_MCMV_INFECTION_DN	GSE45365_WT_VS_IFNAR_KO_CD8A_DC_MCMV_INFECTION_DN	5/165	131/14960	0.0150288	1	0.232167	ADGRA2/VSTM4/CTSF/SLC27A2/DNASE2	5
RB_P107_DN.V1_UP	RB_P107_DN.V1_UP	RB_P107_DN.V1_UP	5/165	131/14960	0.0150288	1	0.232167	COL5A1/FBN1/COL6A1/SRPX2/KCNA1	5
MIKKELSEN_IPS_ICP_WITH_H3K4ME3_AND_H327ME3	MIKKELSEN_IPS_ICP_WITH_H3K4ME3_AND_H327ME3	MIKKELSEN_IPS_ICP_WITH_H3K4ME3_AND_H327ME3	4/165	86/14960	0.0150531	1	0.232167	CLEC14A/PLCXD3/PTN/FIBIN	4
KAAB_HEART_ATRIUM_VS_VENTRICLE_UP	KAAB_HEART_ATRIUM_VS_VENTRICLE_UP	KAAB_HEART_ATRIUM_VS_VENTRICLE_UP	7/165	234/14960	0.0151749	1	0.233288	EDNRA/ACTA2/DDR2/CHL1/CTSF/COL2A1/PLCB1	7
GSE21670_STAT3_KO_VS_WT_CD4_TCELL_IL6_TREATED_DN	GSE21670_STAT3_KO_VS_WT_CD4_TCELL_IL6_TREATED_DN	GSE21670_STAT3_KO_VS_WT_CD4_TCELL_IL6_TREATED_DN	6/165	181/14960	0.0152025	1	0.233288	PHLDB2/CDCP1/RUNX1T1/SMAGP/NDN/PLCB1	6
GSE3982_DC_VS_CENT_MEMORY_CD4_TCELL_UP	GSE3982_DC_VS_CENT_MEMORY_CD4_TCELL_UP	GSE3982_DC_VS_CENT_MEMORY_CD4_TCELL_UP	6/165	181/14960	0.0152025	1	0.233288	MMP9/FN1/CDCP1/ABCG2/SPARC/RIPK4	6
GO_MUSCLE_SYSTEM_PROCESS	GO_MUSCLE_SYSTEM_PROCESS	GO_MUSCLE_SYSTEM_PROCESS	9/165	349/14960	0.0154262	1	0.23627	MYL9/CALD1/EDNRA/ACTA2/SCN7A/IGFBP5/PROK2/STC1/KCNA1	9
GSE2706_R848_VS_R848_AND_LPS_2H_STIM_DC_DN	GSE2706_R848_VS_R848_AND_LPS_2H_STIM_DC_DN	GSE2706_R848_VS_R848_AND_LPS_2H_STIM_DC_DN	5/165	132/14960	0.0154854	1	0.23627	JAG1/TRIM26/HERC5/IDO1/ISG20	5
CEBP_Q2_01	CEBP_Q2_01	CEBP_Q2_01	7/165	235/14960	0.0155003	1	0.23627	CALD1/NDUFA4L2/LEMD2/PITX2/PCDHGC3/STC1/PLCB1	7
NFAT_Q4_01	NFAT_Q4_01	NFAT_Q4_01	7/165	235/14960	0.0155003	1	0.23627	IGFBP5/PROK2/PITX2/CREB5/GPC3/STC1/SLC16A6	7
GO_PEPTIDASE_ACTIVITY	GO_PEPTIDASE_ACTIVITY	GO_PEPTIDASE_ACTIVITY	10/165	410/14960	0.0156145	1	0.236916	MMP9/CPXM2/ADAM12/MMP11/ATP23/CPQ/CTSF/ST14/ADAMTS20/TRHDE	10
GGCCAGT_MIR193A_MIR193B	GGCCAGT_MIR193A_MIR193B	GGCCAGT_MIR193A_MIR193B	4/165	87/14960	0.0156464	1	0.236916	IGFBP5/ZIC3/RUNX1T1/GRB7	4
GSE13887_RESTING_VS_NO_TREATED_CD4_TCELL_UP	GSE13887_RESTING_VS_NO_TREATED_CD4_TCELL_UP	GSE13887_RESTING_VS_NO_TREATED_CD4_TCELL_UP	4/165	87/14960	0.0156464	1	0.236916	PROK2/SRPX2/IDO1/ADAMTS20	4
KIM_RESPONSE_TO_TSA_AND_DECITABINE_UP	KIM_RESPONSE_TO_TSA_AND_DECITABINE_UP	KIM_RESPONSE_TO_TSA_AND_DECITABINE_UP	4/165	87/14960	0.0156464	1	0.236916	CDCP1/SLC27A2/ISG20/KRT19	4
GO_DETECTION_OF_STIMULUS_INVOLVED_IN_SENSORY_PERCEPTION	GO_DETECTION_OF_STIMULUS_INVOLVED_IN_SENSORY_PERCEPTION	GO_DETECTION_OF_STIMULUS_INVOLVED_IN_SENSORY_PERCEPTION	3/165	48/14960	0.0158541	1	0.239267	AZGP1/KCNA1/PKD1L3	3
GO_HORMONE_ACTIVITY	GO_HORMONE_ACTIVITY	GO_HORMONE_ACTIVITY	3/165	48/14960	0.0158541	1	0.239267	FBN1/STC1/KL	3
GO_AXON_DEVELOPMENT	GO_AXON_DEVELOPMENT	GO_AXON_DEVELOPMENT	11/165	474/14960	0.0160733	1	0.242175	VEGFA/FN1/CHL1/CNTN4/ISL1/VLDLR/PTPRO/NDN/LINGO1/GRB7/EFNA2	11
PILON_KLF1_TARGETS_UP	PILON_KLF1_TARGETS_UP	PILON_KLF1_TARGETS_UP	10/165	412/14960	0.0161005	1	0.242184	MYL9/CALD1/ADAM12/FN1/SPARC/GPC3/COL2A1/TMEM132D/NDN/SLC27A2	10
ONDER_CDH1_TARGETS_2_DN	ONDER_CDH1_TARGETS_2_DN	ONDER_CDH1_TARGETS_2_DN	9/165	352/14960	0.0162218	1	0.243029	MMP9/CDCP1/ABCG2/MAPK13/ARHGEF5/NUP62CL/ST14/ISG20/RIPK4	9
GO_POSITIVE_REGULATION_OF_ENDOTHELIAL_CELL_MIGRATION	GO_POSITIVE_REGULATION_OF_ENDOTHELIAL_CELL_MIGRATION	GO_POSITIVE_REGULATION_OF_ENDOTHELIAL_CELL_MIGRATION	4/165	88/14960	0.0162543	1	0.243029	ADGRA2/VEGFA/SPARC/SRPX2	4
HALLMARK_GLYCOLYSIS	HALLMARK_GLYCOLYSIS	HALLMARK_GLYCOLYSIS	6/165	184/14960	0.0163598	1	0.243029	COL5A1/VEGFA/GPC3/STC1/VLDLR/ISG20	6
GO_REGULATION_OF_LEUKOCYTE_MIGRATION	GO_REGULATION_OF_LEUKOCYTE_MIGRATION	GO_REGULATION_OF_LEUKOCYTE_MIGRATION	5/165	134/14960	0.0164261	1	0.243029	PLVAP/VEGFA/THBS4/GAS6/PLCB1	5
GNF2_MMP11	GNF2_MMP11	GNF2_MMP11	2/165	18/14960	0.016476	1	0.243029	ADAM12/MMP11	2
GO_CELL_PROLIFERATION_INVOLVED_IN_KIDNEY_DEVELOPMENT	GO_CELL_PROLIFERATION_INVOLVED_IN_KIDNEY_DEVELOPMENT	GO_CELL_PROLIFERATION_INVOLVED_IN_KIDNEY_DEVELOPMENT	2/165	18/14960	0.016476	1	0.243029	PDGFRB/GPC3	2
GO_COMPLEX_OF_COLLAGEN_TRIMERS	GO_COMPLEX_OF_COLLAGEN_TRIMERS	GO_COMPLEX_OF_COLLAGEN_TRIMERS	2/165	18/14960	0.016476	1	0.243029	COL5A1/COL2A1	2
GO_DENDRITIC_CELL_MIGRATION	GO_DENDRITIC_CELL_MIGRATION	GO_DENDRITIC_CELL_MIGRATION	2/165	18/14960	0.016476	1	0.243029	ARHGEF5/GAS6	2
GO_OXIDOREDUCTASE_ACTIVITY_ACTING_ON_SINGLE_DONORS_WITH_INCORPORATION_OF_MOLECULAR_OXYGEN	GO_OXIDOREDUCTASE_ACTIVITY_ACTING_ON_SINGLE_DONORS_WITH_INCORPORATION_OF_MOLECULAR_OXYGEN	GO_OXIDOREDUCTASE_ACTIVITY_ACTING_ON_SINGLE_DONORS_WITH_INCORPORATION_OF_MOLECULAR_OXYGEN	2/165	18/14960	0.016476	1	0.243029	IDO1/ALOX5	2
GO_POSITIVE_REGULATION_OF_EXTRACELLULAR_MATRIX_ORGANIZATION	GO_POSITIVE_REGULATION_OF_EXTRACELLULAR_MATRIX_ORGANIZATION	GO_POSITIVE_REGULATION_OF_EXTRACELLULAR_MATRIX_ORGANIZATION	2/165	18/14960	0.016476	1	0.243029	PHLDB2/DDR2	2
KRAS.50_UP.V1_DN	KRAS.50_UP.V1_DN	KRAS.50_UP.V1_DN	2/165	18/14960	0.016476	1	0.243029	OLFML2A/IFI44L	2
WANG_BARRETTS_ESOPHAGUS_AND_ESOPHAGUS_CANCER_UP	WANG_BARRETTS_ESOPHAGUS_AND_ESOPHAGUS_CANCER_UP	WANG_BARRETTS_ESOPHAGUS_AND_ESOPHAGUS_CANCER_UP	2/165	18/14960	0.016476	1	0.243029	AZGP1/CREB3L1	2
GO_CELLULAR_RESPONSE_TO_VASCULAR_ENDOTHELIAL_GROWTH_FACTOR_STIMULUS	GO_CELLULAR_RESPONSE_TO_VASCULAR_ENDOTHELIAL_GROWTH_FACTOR_STIMULUS	GO_CELLULAR_RESPONSE_TO_VASCULAR_ENDOTHELIAL_GROWTH_FACTOR_STIMULUS	3/165	49/14960	0.0167541	1	0.246334	ADGRA2/VEGFA/PDGFRB	3
GO_MORPHOGENESIS_OF_AN_EPITHELIAL_SHEET	GO_MORPHOGENESIS_OF_AN_EPITHELIAL_SHEET	GO_MORPHOGENESIS_OF_AN_EPITHELIAL_SHEET	3/165	49/14960	0.0167541	1	0.246334	COL5A1/JAG1/PHLDB2	3
MODULE_75	MODULE_75	MODULE_75	7/165	239/14960	0.0168516	1	0.247343	EDNRA/FN1/AZGP1/PTN/GAS6/ISG20/IL27RA	7
GO_POSITIVE_REGULATION_OF_LEUKOCYTE_MIGRATION	GO_POSITIVE_REGULATION_OF_LEUKOCYTE_MIGRATION	GO_POSITIVE_REGULATION_OF_LEUKOCYTE_MIGRATION	4/165	89/14960	0.0168768	1	0.247343	PLVAP/VEGFA/THBS4/GAS6	4
GO_SIDE_OF_MEMBRANE	GO_SIDE_OF_MEMBRANE	GO_SIDE_OF_MEMBRANE	9/165	355/14960	0.0170473	1	0.24944	GRAMD1A/MCAM/CLEC14A/CD34/NLGN1/AZGP1/PRMT8/GNG7/IL27RA	9
GO_RESPONSE_TO_CARBOHYDRATE	GO_RESPONSE_TO_CARBOHYDRATE	GO_RESPONSE_TO_CARBOHYDRATE	6/165	186/14960	0.0171644	1	0.250352	PRKCE/SPARC/MAPK13/GCK/GAS6/PCK2	6
GSE37533_PPARG1_FOXP3_VS_FOXP3_TRANSDUCED_CD4_TCELL_DN	GSE37533_PPARG1_FOXP3_VS_FOXP3_TRANSDUCED_CD4_TCELL_DN	GSE37533_PPARG1_FOXP3_VS_FOXP3_TRANSDUCED_CD4_TCELL_DN	6/165	186/14960	0.0171644	1	0.250352	TRIM26/IFI44L/TMBIM1/HERC5/IDO1/ISG20	6
GSE22886_IL2_VS_IL15_STIM_NKCELL_UP	GSE22886_IL2_VS_IL15_STIM_NKCELL_UP	GSE22886_IL2_VS_IL15_STIM_NKCELL_UP	5/165	136/14960	0.0174042	1	0.253444	ADAM12/CD34/SOX14/CREB5/PTN	5
SENESE_HDAC1_TARGETS_DN	SENESE_HDAC1_TARGETS_DN	SENESE_HDAC1_TARGETS_DN	7/165	241/14960	0.0175577	1	0.255143	COL5A1/MYL9/PHLDB2/NOTCH3/IGFBP5/ALOX5/KCNA1	7
GSE18791_CTRL_VS_NEWCASTLE_VIRUS_DC_6H_DN	GSE18791_CTRL_VS_NEWCASTLE_VIRUS_DC_6H_DN	GSE18791_CTRL_VS_NEWCASTLE_VIRUS_DC_6H_DN	6/165	187/14960	0.0175768	1	0.255143	GPR180/TBX2/IFI44L/HERC5/ISG20/SIGLEC1	6
GO_CELL_MIGRATION_INVOLVED_IN_SPROUTING_ANGIOGENESIS	GO_CELL_MIGRATION_INVOLVED_IN_SPROUTING_ANGIOGENESIS	GO_CELL_MIGRATION_INVOLVED_IN_SPROUTING_ANGIOGENESIS	3/165	50/14960	0.0176821	1	0.256266	CLEC14A/VEGFA/SRPX2	3
GSE17974_IL4_AND_ANTI_IL12_VS_UNTREATED_48H_ACT_CD4_TCELL_DN	GSE17974_IL4_AND_ANTI_IL12_VS_UNTREATED_48H_ACT_CD4_TCELL_DN	GSE17974_IL4_AND_ANTI_IL12_VS_UNTREATED_48H_ACT_CD4_TCELL_DN	5/165	137/14960	0.0179074	1	0.256772	IFI44L/HERC5/IDO1/SLC27A2/ISG20	5
GSE33162_HDAC3_KO_VS_HDAC3_KO_4H_LPS_STIM_MACROPHAGE_DN	GSE33162_HDAC3_KO_VS_HDAC3_KO_4H_LPS_STIM_MACROPHAGE_DN	GSE33162_HDAC3_KO_VS_HDAC3_KO_4H_LPS_STIM_MACROPHAGE_DN	5/165	137/14960	0.0179074	1	0.256772	DDR2/CDCP1/PTN/ZIC3/PTPRO	5
ER_Q6_01	ER_Q6_01	ER_Q6_01	7/165	242/14960	0.0179185	1	0.256772	CALD1/NDUFA4L2/CNTN4/ISL1/CREB5/RUNX1T1/SLC16A6	7
GSE1460_CD4_THYMOCYTE_VS_THYMIC_STROMAL_CELL_DN	GSE1460_CD4_THYMOCYTE_VS_THYMIC_STROMAL_CELL_DN	GSE1460_CD4_THYMOCYTE_VS_THYMIC_STROMAL_CELL_DN	6/165	188/14960	0.0179959	1	0.256772	OLFML2A/NAA10/IGFBP5/SRPX2/CPQ/CREB3L1	6
GSE42021_TREG_VS_TCONV_PLN_DN	GSE42021_TREG_VS_TCONV_PLN_DN	GSE42021_TREG_VS_TCONV_PLN_DN	6/165	188/14960	0.0179959	1	0.256772	OLFML2A/ROR1/VLDLR/PRMT8/SMAGP/KRT19	6
GSE9946_IMMATURE_VS_MATURE_STIMULATORY_DC_DN	GSE9946_IMMATURE_VS_MATURE_STIMULATORY_DC_DN	GSE9946_IMMATURE_VS_MATURE_STIMULATORY_DC_DN	4/165	91/14960	0.0181662	1	0.256772	JAG1/ARHGEF5/VLDLR/SIGLEC1	4
LIM_MAMMARY_LUMINAL_MATURE_DN	LIM_MAMMARY_LUMINAL_MATURE_DN	LIM_MAMMARY_LUMINAL_MATURE_DN	4/165	91/14960	0.0181662	1	0.256772	CALD1/COL6A1/IRX1/GAS6	4
GO_ANGIOGENESIS_INVOLVED_IN_WOUND_HEALING	GO_ANGIOGENESIS_INVOLVED_IN_WOUND_HEALING	GO_ANGIOGENESIS_INVOLVED_IN_WOUND_HEALING	2/165	19/14960	0.0182825	1	0.256772	MCAM/CD34	2
GO_BASEMENT_MEMBRANE_ORGANIZATION	GO_BASEMENT_MEMBRANE_ORGANIZATION	GO_BASEMENT_MEMBRANE_ORGANIZATION	2/165	19/14960	0.0182825	1	0.256772	MMP11/PHLDB2	2
GO_CELL_DIFFERENTIATION_INVOLVED_IN_EMBRYONIC_PLACENTA_DEVELOPMENT	GO_CELL_DIFFERENTIATION_INVOLVED_IN_EMBRYONIC_PLACENTA_DEVELOPMENT	GO_CELL_DIFFERENTIATION_INVOLVED_IN_EMBRYONIC_PLACENTA_DEVELOPMENT	2/165	19/14960	0.0182825	1	0.256772	ST14/KRT19	2
GO_POSITIVE_REGULATION_OF_CELL_MIGRATION_INVOLVED_IN_SPROUTING_ANGIOGENESIS	GO_POSITIVE_REGULATION_OF_CELL_MIGRATION_INVOLVED_IN_SPROUTING_ANGIOGENESIS	GO_POSITIVE_REGULATION_OF_CELL_MIGRATION_INVOLVED_IN_SPROUTING_ANGIOGENESIS	2/165	19/14960	0.0182825	1	0.256772	VEGFA/SRPX2	2
GO_POSITIVE_REGULATION_OF_PROTEIN_DEACETYLATION	GO_POSITIVE_REGULATION_OF_PROTEIN_DEACETYLATION	GO_POSITIVE_REGULATION_OF_PROTEIN_DEACETYLATION	2/165	19/14960	0.0182825	1	0.256772	VEGFA/JDP2	2
GO_REGULATION_OF_CELLULAR_EXTRAVASATION	GO_REGULATION_OF_CELLULAR_EXTRAVASATION	GO_REGULATION_OF_CELLULAR_EXTRAVASATION	2/165	19/14960	0.0182825	1	0.256772	PLVAP/PLCB1	2
GO_VASCULAR_SMOOTH_MUSCLE_CONTRACTION	GO_VASCULAR_SMOOTH_MUSCLE_CONTRACTION	GO_VASCULAR_SMOOTH_MUSCLE_CONTRACTION	2/165	19/14960	0.0182825	1	0.256772	EDNRA/ACTA2	2
KORKOLA_EMBRYONIC_CARCINOMA_VS_SEMINOMA_UP	KORKOLA_EMBRYONIC_CARCINOMA_VS_SEMINOMA_UP	KORKOLA_EMBRYONIC_CARCINOMA_VS_SEMINOMA_UP	2/165	19/14960	0.0182825	1	0.256772	ABCG2/GPC3	2
MODULE_327	MODULE_327	MODULE_327	2/165	19/14960	0.0182825	1	0.256772	ALOX5AP/ALOX5	2
REACTOME_PRESYNAPTIC_FUNCTION_OF_KAINATE_RECEPTORS	REACTOME_PRESYNAPTIC_FUNCTION_OF_KAINATE_RECEPTORS	REACTOME_PRESYNAPTIC_FUNCTION_OF_KAINATE_RECEPTORS	2/165	19/14960	0.0182825	1	0.256772	PLCB1/GNG7	2
VALK_AML_WITH_EVI1	VALK_AML_WITH_EVI1	VALK_AML_WITH_EVI1	2/165	19/14960	0.0182825	1	0.256772	CD34/SMAGP	2
WANG_IMMORTALIZED_BY_HOXA9_AND_MEIS1_DN	WANG_IMMORTALIZED_BY_HOXA9_AND_MEIS1_DN	WANG_IMMORTALIZED_BY_HOXA9_AND_MEIS1_DN	2/165	19/14960	0.0182825	1	0.256772	EDNRA/CD34	2
ZHU_SKIL_TARGETS_UP	ZHU_SKIL_TARGETS_UP	ZHU_SKIL_TARGETS_UP	2/165	19/14960	0.0182825	1	0.256772	VEGFA/FN1	2
GO_EPIDERMAL_CELL_DIFFERENTIATION	GO_EPIDERMAL_CELL_DIFFERENTIATION	GO_EPIDERMAL_CELL_DIFFERENTIATION	5/165	138/14960	0.0184201	1	0.256772	JAG1/PITX2/ST14/KRT20/KRT19	5
GO_LEUKOCYTE_CHEMOTAXIS	GO_LEUKOCYTE_CHEMOTAXIS	GO_LEUKOCYTE_CHEMOTAXIS	5/165	138/14960	0.0184201	1	0.256772	VEGFA/THBS4/ARHGEF5/PTPRO/GAS6	5
GO_REGULATION_OF_ENDOTHELIAL_CELL_MIGRATION	GO_REGULATION_OF_ENDOTHELIAL_CELL_MIGRATION	GO_REGULATION_OF_ENDOTHELIAL_CELL_MIGRATION	5/165	138/14960	0.0184201	1	0.256772	ADGRA2/VEGFA/SPARC/SRPX2/STC1	5
GSE36392_EOSINOPHIL_VS_MAC_IL25_TREATED_LUNG_UP	GSE36392_EOSINOPHIL_VS_MAC_IL25_TREATED_LUNG_UP	GSE36392_EOSINOPHIL_VS_MAC_IL25_TREATED_LUNG_UP	5/165	138/14960	0.0184201	1	0.256772	CPXM2/CNTN4/PITX2/PROSER2/SLC16A6	5
GSE40666_UNTREATED_VS_IFNA_STIM_STAT1_KO_CD8_TCELL_90MIN_UP	GSE40666_UNTREATED_VS_IFNA_STIM_STAT1_KO_CD8_TCELL_90MIN_UP	GSE40666_UNTREATED_VS_IFNA_STIM_STAT1_KO_CD8_TCELL_90MIN_UP	5/165	138/14960	0.0184201	1	0.256772	MMP9/PLVAP/CLEC14A/HERC5/GPM6A	5
MODULE_199	MODULE_199	MODULE_199	3/165	51/14960	0.0186384	1	0.25887	PDGFRB/ROR1/DDR2	3
MODULE_76	MODULE_76	MODULE_76	3/165	51/14960	0.0186384	1	0.25887	ALOX5AP/FN1/ALOX5	3
GO_COAGULATION	GO_COAGULATION	GO_COAGULATION	7/165	244/14960	0.0186557	1	0.25887	MYL9/PEAR1/EHD2/DOCK6/CD34/PRKCE/GAS6	7
GSE17974_IL4_AND_ANTI_IL12_VS_UNTREATED_6H_ACT_CD4_TCELL_UP	GSE17974_IL4_AND_ANTI_IL12_VS_UNTREATED_6H_ACT_CD4_TCELL_UP	GSE17974_IL4_AND_ANTI_IL12_VS_UNTREATED_6H_ACT_CD4_TCELL_UP	5/165	139/14960	0.0189425	1	0.262053	PCED1B/HHIP-AS1/PLCXD3/VLDLR/ALOX5	5
GSE18281_SUBCAPSULAR_CORTICAL_REGION_VS_WHOLE_MEDULLA_THYMUS_DN	GSE18281_SUBCAPSULAR_CORTICAL_REGION_VS_WHOLE_MEDULLA_THYMUS_DN	GSE18281_SUBCAPSULAR_CORTICAL_REGION_VS_WHOLE_MEDULLA_THYMUS_DN	5/165	139/14960	0.0189425	1	0.262053	PLVAP/TBX2/C17orf80/NLGN1/CTSF	5
BOQUEST_STEM_CELL_DN	BOQUEST_STEM_CELL_DN	BOQUEST_STEM_CELL_DN	6/165	191/14960	0.0192943	1	0.266516	PLVAP/IFI44L/STC1/SMAGP/KL/ISG20	6
GSE2770_IL12_VS_TGFB_AND_IL12_TREATED_ACT_CD4_TCELL_6H_UP	GSE2770_IL12_VS_TGFB_AND_IL12_TREATED_ACT_CD4_TCELL_6H_UP	GSE2770_IL12_VS_TGFB_AND_IL12_TREATED_ACT_CD4_TCELL_6H_UP	5/165	140/14960	0.0194745	1	0.267813	PDGFRB/IGFBP5/PCDHGC3/KHDRBS2/SLC27A2	5
MULLIGHAN_NPM1_SIGNATURE_3_DN	MULLIGHAN_NPM1_SIGNATURE_3_DN	MULLIGHAN_NPM1_SIGNATURE_3_DN	5/165	140/14960	0.0194745	1	0.267813	CNN2/CD34/RUNX1T1/ST14/ZNF135	5
GO_FILOPODIUM	GO_FILOPODIUM	GO_FILOPODIUM	4/165	93/14960	0.0195153	1	0.267813	ADGRA2/ACTA2/NLGN1/GPM6A	4
BERNARD_PPAPDC1B_TARGETS_DN	BERNARD_PPAPDC1B_TARGETS_DN	BERNARD_PPAPDC1B_TARGETS_DN	3/165	52/14960	0.0196228	1	0.267813	IGFBP5/STC1/PROSER2	3
GO_NEURAL_CREST_CELL_MIGRATION	GO_NEURAL_CREST_CELL_MIGRATION	GO_NEURAL_CREST_CELL_MIGRATION	3/165	52/14960	0.0196228	1	0.267813	FN1/PITX2/ISL1	3
GO_RESPIRATORY_GASEOUS_EXCHANGE	GO_RESPIRATORY_GASEOUS_EXCHANGE	GO_RESPIRATORY_GASEOUS_EXCHANGE	3/165	52/14960	0.0196228	1	0.267813	EDNRA/NLGN1/NDN	3
REACTOME_CONSTITUTIVE_SIGNALING_BY_ABERRANT_PI3K_IN_CANCER	REACTOME_CONSTITUTIVE_SIGNALING_BY_ABERRANT_PI3K_IN_CANCER	REACTOME_CONSTITUTIVE_SIGNALING_BY_ABERRANT_PI3K_IN_CANCER	3/165	52/14960	0.0196228	1	0.267813	PDGFRB/FGF5/KL	3
SAMOLS_TARGETS_OF_KHSV_MIRNAS_DN	SAMOLS_TARGETS_OF_KHSV_MIRNAS_DN	SAMOLS_TARGETS_OF_KHSV_MIRNAS_DN	3/165	52/14960	0.0196228	1	0.267813	FN1/SPOCK3/NXPH4	3
GSE18791_UNSTIM_VS_NEWCATSLE_VIRUS_DC_18H_DN	GSE18791_UNSTIM_VS_NEWCATSLE_VIRUS_DC_18H_DN	GSE18791_UNSTIM_VS_NEWCATSLE_VIRUS_DC_18H_DN	5/165	141/14960	0.0200163	1	0.270761	TRIM26/IFI44L/STON1/HERC5/TRHDE-AS1	5
GSE23502_BM_VS_COLON_TUMOR_HDC_KO_MYELOID_DERIVED_SUPPRESSOR_CELL_UP	GSE23502_BM_VS_COLON_TUMOR_HDC_KO_MYELOID_DERIVED_SUPPRESSOR_CELL_UP	GSE23502_BM_VS_COLON_TUMOR_HDC_KO_MYELOID_DERIVED_SUPPRESSOR_CELL_UP	5/165	141/14960	0.0200163	1	0.270761	NLGN1/FSTL5/DBX1/TRHDE/KL	5
GO_REGULATION_OF_BODY_FLUID_LEVELS	GO_REGULATION_OF_BODY_FLUID_LEVELS	GO_REGULATION_OF_BODY_FLUID_LEVELS	9/165	365/14960	0.0200216	1	0.270761	MYL9/PEAR1/EHD2/DOCK6/VEGFA/CD34/PRKCE/PTPRO/GAS6	9
GO_PEPTIDE_CROSS_LINKING	GO_PEPTIDE_CROSS_LINKING	GO_PEPTIDE_CROSS_LINKING	2/165	20/14960	0.0201685	1	0.270761	FN1/SPOCK3	2
GO_POSITIVE_REGULATION_OF_COLLAGEN_BIOSYNTHETIC_PROCESS	GO_POSITIVE_REGULATION_OF_COLLAGEN_BIOSYNTHETIC_PROCESS	GO_POSITIVE_REGULATION_OF_COLLAGEN_BIOSYNTHETIC_PROCESS	2/165	20/14960	0.0201685	1	0.270761	PDGFRB/CREB3L1	2
GO_REGULATION_OF_TYPE_2_IMMUNE_RESPONSE	GO_REGULATION_OF_TYPE_2_IMMUNE_RESPONSE	GO_REGULATION_OF_TYPE_2_IMMUNE_RESPONSE	2/165	20/14960	0.0201685	1	0.270761	IDO1/IL27RA	2
GO_RESPONSE_TO_PLATELET_DERIVED_GROWTH_FACTOR	GO_RESPONSE_TO_PLATELET_DERIVED_GROWTH_FACTOR	GO_RESPONSE_TO_PLATELET_DERIVED_GROWTH_FACTOR	2/165	20/14960	0.0201685	1	0.270761	PDGFRB/PTN	2
GO_SENSORY_PERCEPTION_OF_TASTE	GO_SENSORY_PERCEPTION_OF_TASTE	GO_SENSORY_PERCEPTION_OF_TASTE	2/165	20/14960	0.0201685	1	0.270761	AZGP1/PKD1L3	2
ODONNELL_METASTASIS_DN	ODONNELL_METASTASIS_DN	ODONNELL_METASTASIS_DN	2/165	20/14960	0.0201685	1	0.270761	MAPK13/ISG20	2
PEPPER_CHRONIC_LYMPHOCYTIC_LEUKEMIA_UP	PEPPER_CHRONIC_LYMPHOCYTIC_LEUKEMIA_UP	PEPPER_CHRONIC_LYMPHOCYTIC_LEUKEMIA_UP	2/165	20/14960	0.0201685	1	0.270761	VEGFA/PTN	2
GO_CATION_CHANNEL_ACTIVITY	GO_CATION_CHANNEL_ACTIVITY	GO_CATION_CHANNEL_ACTIVITY	7/165	248/14960	0.0201936	1	0.270761	HVCN1/SCN7A/GPM6A/KCNV1/KCNA1/GAS6/PKD1L3	7
GO_SKIN_DEVELOPMENT	GO_SKIN_DEVELOPMENT	GO_SKIN_DEVELOPMENT	6/165	193/14960	0.0201947	1	0.270761	COL5A1/JAG1/IGFBP5/ST14/KRT20/KRT19	6
TAKEDA_TARGETS_OF_NUP98_HOXA9_FUSION_8D_DN	TAKEDA_TARGETS_OF_NUP98_HOXA9_FUSION_8D_DN	TAKEDA_TARGETS_OF_NUP98_HOXA9_FUSION_8D_DN	5/165	142/14960	0.0205678	1	0.274919	MMP9/HVCN1/CREB5/ALOX5/SLC16A6	5
GO_EXTRACELLULAR_MATRIX_DISASSEMBLY	GO_EXTRACELLULAR_MATRIX_DISASSEMBLY	GO_EXTRACELLULAR_MATRIX_DISASSEMBLY	3/165	53/14960	0.0206355	1	0.274919	MMP9/MMP11/DDR2	3
MODULE_291	MODULE_291	MODULE_291	3/165	53/14960	0.0206355	1	0.274919	MYL9/FN1/GRB7	3
REACTOME_IMMUNOREGULATORY_INTERACTIONS_BETWEEN_A_LYMPHOID_AND_A_NON_LYMPHOID_CELL	REACTOME_IMMUNOREGULATORY_INTERACTIONS_BETWEEN_A_LYMPHOID_AND_A_NON_LYMPHOID_CELL	REACTOME_IMMUNOREGULATORY_INTERACTIONS_BETWEEN_A_LYMPHOID_AND_A_NON_LYMPHOID_CELL	3/165	53/14960	0.0206355	1	0.274919	CD34/COL2A1/SIGLEC1	3
GO_CELL_CHEMOTAXIS	GO_CELL_CHEMOTAXIS	GO_CELL_CHEMOTAXIS	6/165	194/14960	0.0206554	1	0.274919	VEGFA/PDGFRB/THBS4/ARHGEF5/PTPRO/GAS6	6
MIKKELSEN_ES_ICP_WITH_H3K4ME3_AND_H3K27ME3	MIKKELSEN_ES_ICP_WITH_H3K4ME3_AND_H3K27ME3	MIKKELSEN_ES_ICP_WITH_H3K4ME3_AND_H3K27ME3	4/165	95/14960	0.0209248	1	0.277695	CLEC14A/PTN/IDO1/FIBIN	4
MODULE_223	MODULE_223	MODULE_223	4/165	95/14960	0.0209248	1	0.277695	EDNRA/PTN/GAS6/ISG20	4
GO_ENDOPEPTIDASE_ACTIVITY	GO_ENDOPEPTIDASE_ACTIVITY	GO_ENDOPEPTIDASE_ACTIVITY	7/165	250/14960	0.0209949	1	0.278221	MMP9/ADAM12/MMP11/ATP23/CTSF/ST14/ADAMTS20	7
chr12q13	chr12q13	chr12q13	6/165	196/14960	0.0215982	1	0.284774	NDUFA4L2/PCED1B/COL2A1/FAIM2/SMAGP/NXPH4	6
GO_EXTERNAL_SIDE_OF_PLASMA_MEMBRANE	GO_EXTERNAL_SIDE_OF_PLASMA_MEMBRANE	GO_EXTERNAL_SIDE_OF_PLASMA_MEMBRANE	6/165	196/14960	0.0215982	1	0.284774	MCAM/CLEC14A/CD34/NLGN1/AZGP1/IL27RA	6
SRF_Q5_01	SRF_Q5_01	SRF_Q5_01	6/165	196/14960	0.0215982	1	0.284774	MYL9/CALD1/CNN2/MYADML/KCNA1/SLC16A6	6
ELVIDGE_HIF1A_AND_HIF2A_TARGETS_DN	ELVIDGE_HIF1A_AND_HIF2A_TARGETS_DN	ELVIDGE_HIF1A_AND_HIF2A_TARGETS_DN	4/165	96/14960	0.0216524	1	0.284774	VEGFA/IGFBP5/STC1/VLDLR	4
KRAS.AMP.LUNG_UP.V1_DN	KRAS.AMP.LUNG_UP.V1_DN	KRAS.AMP.LUNG_UP.V1_DN	4/165	96/14960	0.0216524	1	0.284774	TRMT2A/CD34/CHL1/TRHDE	4
VANTVEER_BREAST_CANCER_POOR_PROGNOSIS	VANTVEER_BREAST_CANCER_POOR_PROGNOSIS	VANTVEER_BREAST_CANCER_POOR_PROGNOSIS	3/165	54/14960	0.0216765	1	0.284774	MMP9/GPR180/IGFBP5	3
GO_EPITHELIAL_CELL_PROLIFERATION	GO_EPITHELIAL_CELL_PROLIFERATION	GO_EPITHELIAL_CELL_PROLIFERATION	8/165	310/14960	0.0217531	1	0.285369	VEGFA/CD34/IGFBP5/ISL1/THBS4/SPARC/PTN/GPC3	8
GO_NEGATIVE_REGULATION_OF_APOPTOTIC_SIGNALING_PATHWAY	GO_NEGATIVE_REGULATION_OF_APOPTOTIC_SIGNALING_PATHWAY	GO_NEGATIVE_REGULATION_OF_APOPTOTIC_SIGNALING_PATHWAY	6/165	197/14960	0.0220803	1	0.287451	MMP9/TMEM161A/TMBIM1/CREB3L1/COL2A1/FAIM2	6
chr7q33	chr7q33	chr7q33	2/165	21/14960	0.0221321	1	0.287451	CALD1/PTN	2
GO_NEGATIVE_REGULATION_OF_SYNAPSE_ORGANIZATION	GO_NEGATIVE_REGULATION_OF_SYNAPSE_ORGANIZATION	GO_NEGATIVE_REGULATION_OF_SYNAPSE_ORGANIZATION	2/165	21/14960	0.0221321	1	0.287451	NLGN1/PTN	2
GO_PEPTIDE_CATABOLIC_PROCESS	GO_PEPTIDE_CATABOLIC_PROCESS	GO_PEPTIDE_CATABOLIC_PROCESS	2/165	21/14960	0.0221321	1	0.287451	CPQ/TRHDE	2
LA_MEN1_TARGETS	LA_MEN1_TARGETS	LA_MEN1_TARGETS	2/165	21/14960	0.0221321	1	0.287451	DDR2/IGFBP5	2
PID_S1P_S1P1_PATHWAY	PID_S1P_S1P1_PATHWAY	PID_S1P_S1P1_PATHWAY	2/165	21/14960	0.0221321	1	0.287451	VEGFA/PDGFRB	2
SCHLESINGER_H3K27ME3_IN_NORMAL_AND_METHYLATED_IN_CANCER	SCHLESINGER_H3K27ME3_IN_NORMAL_AND_METHYLATED_IN_CANCER	SCHLESINGER_H3K27ME3_IN_NORMAL_AND_METHYLATED_IN_CANCER	2/165	21/14960	0.0221321	1	0.287451	KCNA1/TRHDE	2
MODULE_27	MODULE_27	MODULE_27	7/165	254/14960	0.0226635	1	0.293934	EDNRA/S1PR2/PDGFRB/ROR1/DDR2/PTPRO/IL27RA	7
GO_CELLULAR_RESPONSE_TO_CORTICOSTEROID_STIMULUS	GO_CELLULAR_RESPONSE_TO_CORTICOSTEROID_STIMULUS	GO_CELLULAR_RESPONSE_TO_CORTICOSTEROID_STIMULUS	3/165	55/14960	0.0227458	1	0.294583	ISL1/STC1/PCK2	3
POU1F1_Q6	POU1F1_Q6	POU1F1_Q6	6/165	199/14960	0.0230664	1	0.298173	JAG1/SOX14/CREB5/GPC3/KRT20/RIPK4	6
CERVERA_SDHB_TARGETS_2	CERVERA_SDHB_TARGETS_2	CERVERA_SDHB_TARGETS_2	4/165	98/14960	0.0231536	1	0.298173	MCAM/NOTCH3/THBS4/CREB5	4
EN1_01	EN1_01	EN1_01	4/165	98/14960	0.0231536	1	0.298173	ISL1/GPC3/RUNX1T1/PLCB1	4
GO_CELL_RECOGNITION	GO_CELL_RECOGNITION	GO_CELL_RECOGNITION	4/165	98/14960	0.0231536	1	0.298173	PEAR1/HVCN1/CNTN4/NDN	4
GO_MYELOID_CELL_DIFFERENTIATION	GO_MYELOID_CELL_DIFFERENTIATION	GO_MYELOID_CELL_DIFFERENTIATION	8/165	314/14960	0.023268	1	0.299224	FBN1/JAG1/MYL9/MMP9/VEGFA/GPC3/EFNA2/DNASE2	8
MARTORIATI_MDM4_TARGETS_NEUROEPITHELIUM_DN	MARTORIATI_MDM4_TARGETS_NEUROEPITHELIUM_DN	MARTORIATI_MDM4_TARGETS_NEUROEPITHELIUM_DN	5/165	147/14960	0.0234746	1	0.301457	IGFBPL1/IGFBP5/FSTL5/DBX1/PRMT8	5
OCT1_03	OCT1_03	OCT1_03	6/165	200/14960	0.0235703	1	0.301912	JAG1/SOX14/ISL1/CREB5/GPC3/RUNX1T1	6
chr2q35	chr2q35	chr2q35	3/165	56/14960	0.0238434	1	0.301912	FN1/IGFBP5/TMBIM1	3
GO_FILOPODIUM_ASSEMBLY	GO_FILOPODIUM_ASSEMBLY	GO_FILOPODIUM_ASSEMBLY	3/165	56/14960	0.0238434	1	0.301912	S1PR2/NLGN1/GPM6A	3
GO_NEGATIVE_REGULATION_OF_CELL_SUBSTRATE_ADHESION	GO_NEGATIVE_REGULATION_OF_CELL_SUBSTRATE_ADHESION	GO_NEGATIVE_REGULATION_OF_CELL_SUBSTRATE_ADHESION	3/165	56/14960	0.0238434	1	0.301912	JAG1/PHLDB2/PTPRO	3
GO_NEURON_FATE_COMMITMENT	GO_NEURON_FATE_COMMITMENT	GO_NEURON_FATE_COMMITMENT	3/165	56/14960	0.0238434	1	0.301912	NOTCH3/ISL1/DBX1	3
GO_POSITIVE_REGULATION_OF_INSULIN_SECRETION	GO_POSITIVE_REGULATION_OF_INSULIN_SECRETION	GO_POSITIVE_REGULATION_OF_INSULIN_SECRETION	3/165	56/14960	0.0238434	1	0.301912	PRKCE/ISL1/GCK	3
GO_NEGATIVE_REGULATION_OF_VASCULATURE_DEVELOPMENT	GO_NEGATIVE_REGULATION_OF_VASCULATURE_DEVELOPMENT	GO_NEGATIVE_REGULATION_OF_VASCULATURE_DEVELOPMENT	4/165	99/14960	0.0239274	1	0.301912	THBS4/SPARC/PTN/CREB3L1	4
GO_PLATELET_DEGRANULATION	GO_PLATELET_DEGRANULATION	GO_PLATELET_DEGRANULATION	4/165	99/14960	0.0239274	1	0.301912	VEGFA/FN1/SPARC/GAS6	4
JAK2_DN.V1_UP	JAK2_DN.V1_UP	JAK2_DN.V1_UP	4/165	99/14960	0.0239274	1	0.301912	ACTA2/SOX14/PTN/PTPRO	4
MODULE_180	MODULE_180	MODULE_180	4/165	99/14960	0.0239274	1	0.301912	ARHGEF5/MAL2/GRB7/KRT19	4
GSE12003_MIR223_KO_VS_WT_BM_PROGENITOR_4D_CULTURE_DN	GSE12003_MIR223_KO_VS_WT_BM_PROGENITOR_4D_CULTURE_DN	GSE12003_MIR223_KO_VS_WT_BM_PROGENITOR_4D_CULTURE_DN	5/165	148/14960	0.0240862	1	0.301912	ADAM12/CLEC14A/CHL1/MAPK13/KHDRBS2	5
TAKEDA_TARGETS_OF_NUP98_HOXA9_FUSION_10D_UP	TAKEDA_TARGETS_OF_NUP98_HOXA9_FUSION_10D_UP	TAKEDA_TARGETS_OF_NUP98_HOXA9_FUSION_10D_UP	5/165	148/14960	0.0240862	1	0.301912	ADGRA2/IFI44L/FN1/HERC5/IDO1	5
chr19p13	chr19p13	chr19p13	10/165	440/14960	0.0241433	1	0.301912	CNN2/TMEM161A/PLVAP/S1PR2/DOCK6/NOTCH3/EFNA2/GNG7/DNASE2/IL27RA	10
GNF2_TIMP2	GNF2_TIMP2	GNF2_TIMP2	2/165	22/14960	0.0241714	1	0.301912	ADAM12/MMP11	2
GO_CARTILAGE_MORPHOGENESIS	GO_CARTILAGE_MORPHOGENESIS	GO_CARTILAGE_MORPHOGENESIS	2/165	22/14960	0.0241714	1	0.301912	COL6A1/STC1	2
GO_OUTFLOW_TRACT_SEPTUM_MORPHOGENESIS	GO_OUTFLOW_TRACT_SEPTUM_MORPHOGENESIS	GO_OUTFLOW_TRACT_SEPTUM_MORPHOGENESIS	2/165	22/14960	0.0241714	1	0.301912	TBX2/ISL1	2
GO_PROTEIN_KINASE_C_SIGNALING	GO_PROTEIN_KINASE_C_SIGNALING	GO_PROTEIN_KINASE_C_SIGNALING	2/165	22/14960	0.0241714	1	0.301912	VEGFA/FIBIN	2
GO_REGULATION_OF_HISTONE_DEACETYLATION	GO_REGULATION_OF_HISTONE_DEACETYLATION	GO_REGULATION_OF_HISTONE_DEACETYLATION	2/165	22/14960	0.0241714	1	0.301912	VEGFA/JDP2	2
MODULE_330	MODULE_330	MODULE_330	2/165	22/14960	0.0241714	1	0.301912	CALD1/KCNA1	2
RIZ_ERYTHROID_DIFFERENTIATION_HEMGN	RIZ_ERYTHROID_DIFFERENTIATION_HEMGN	RIZ_ERYTHROID_DIFFERENTIATION_HEMGN	2/165	22/14960	0.0241714	1	0.301912	TBX2/RUNX1T1	2
NFKAPPAB65_01	NFKAPPAB65_01	NFKAPPAB65_01	6/165	202/14960	0.0246003	1	0.306626	MMP9/S1PR2/UACA/GPM6A/NXPH4/SLC16A6	6
GO_ORGAN_GROWTH	GO_ORGAN_GROWTH	GO_ORGAN_GROWTH	5/165	149/14960	0.024708	1	0.306626	COL6A1/TBX2/PDGFRB/DDR2/STC1	5
GSE18281_SUBCAPSULAR_CORTICAL_REGION_VS_WHOLE_CORTEX_THYMUS_DN	GSE18281_SUBCAPSULAR_CORTICAL_REGION_VS_WHOLE_CORTEX_THYMUS_DN	GSE18281_SUBCAPSULAR_CORTICAL_REGION_VS_WHOLE_CORTEX_THYMUS_DN	5/165	149/14960	0.024708	1	0.306626	FBN1/C17orf80/KHDRBS2/CTSF/KRT19	5
GSE37336_LY6C_POS_VS_NEG_NAIVE_CD4_TCELL_DN	GSE37336_LY6C_POS_VS_NEG_NAIVE_CD4_TCELL_DN	GSE37336_LY6C_POS_VS_NEG_NAIVE_CD4_TCELL_DN	4/165	100/14960	0.0247168	1	0.306626	CLEC14A/SOX14/CTSF/KCNA1	4
WANG_ESOPHAGUS_CANCER_VS_NORMAL_UP	WANG_ESOPHAGUS_CANCER_VS_NORMAL_UP	WANG_ESOPHAGUS_CANCER_VS_NORMAL_UP	4/165	100/14960	0.0247168	1	0.306626	MMP9/CD34/FN1/SPARC	4
GO_GOLGI_LUMEN	GO_GOLGI_LUMEN	GO_GOLGI_LUMEN	3/165	57/14960	0.0249692	1	0.308919	MMP11/GPC3/GAS6	3
PID_NOTCH_PATHWAY	PID_NOTCH_PATHWAY	PID_NOTCH_PATHWAY	3/165	57/14960	0.0249692	1	0.308919	JAG1/ADAM12/NOTCH3	3
ESC_J1_UP_LATE.V1_UP	ESC_J1_UP_LATE.V1_UP	ESC_J1_UP_LATE.V1_UP	5/165	150/14960	0.02534	1	0.313082	FGF5/GPC3/COL2A1/KRT19/CDC42EP1	5
GO_AMINOGLYCAN_BIOSYNTHETIC_PROCESS	GO_AMINOGLYCAN_BIOSYNTHETIC_PROCESS	GO_AMINOGLYCAN_BIOSYNTHETIC_PROCESS	4/165	101/14960	0.0255217	1	0.314052	PDGFRB/GALNT5/GPC3/CHST9	4
GO_POSITIVE_REGULATION_OF_CELL_SUBSTRATE_ADHESION	GO_POSITIVE_REGULATION_OF_CELL_SUBSTRATE_ADHESION	GO_POSITIVE_REGULATION_OF_CELL_SUBSTRATE_ADHESION	4/165	101/14960	0.0255217	1	0.314052	VEGFA/PRKCE/FN1/PTN	4
GO_POSITIVE_REGULATION_OF_CHEMOTAXIS	GO_POSITIVE_REGULATION_OF_CHEMOTAXIS	GO_POSITIVE_REGULATION_OF_CHEMOTAXIS	4/165	101/14960	0.0255217	1	0.314052	VEGFA/PDGFRB/THBS4/GAS6	4
GO_POSITIVE_REGULATION_OF_VASCULATURE_DEVELOPMENT	GO_POSITIVE_REGULATION_OF_VASCULATURE_DEVELOPMENT	GO_POSITIVE_REGULATION_OF_VASCULATURE_DEVELOPMENT	5/165	151/14960	0.0259823	1	0.317869	ADAM12/VEGFA/CD34/ISL1/SRPX2	5
INGRAM_SHH_TARGETS_DN	INGRAM_SHH_TARGETS_DN	INGRAM_SHH_TARGETS_DN	3/165	58/14960	0.0261233	1	0.317869	SPARC/PTN/GAS6	3
AML_Q6	AML_Q6	AML_Q6	6/165	205/14960	0.0262012	1	0.317869	MMP9/C1QTNF6/PCED1B/CREB5/FAIM2/SLC16A6	6
AP3_Q6	AP3_Q6	AP3_Q6	6/165	205/14960	0.0262012	1	0.317869	CALD1/EDNRA/FN1/PCDHGB2/SPARC/RBM11	6
GATA1_02	GATA1_02	GATA1_02	6/165	205/14960	0.0262012	1	0.317869	IGFBP5/PITX2/GPM6A/ISL1/CREB5/RUNX1T1	6
BIOCARTA_PTDINS_PATHWAY	BIOCARTA_PTDINS_PATHWAY	BIOCARTA_PTDINS_PATHWAY	2/165	23/14960	0.0262845	1	0.317869	JAG1/PRKCE	2
DORSEY_GAB2_TARGETS	DORSEY_GAB2_TARGETS	DORSEY_GAB2_TARGETS	2/165	23/14960	0.0262845	1	0.317869	SPARC/STC1	2
GO_AXONAL_FASCICULATION	GO_AXONAL_FASCICULATION	GO_AXONAL_FASCICULATION	2/165	23/14960	0.0262845	1	0.317869	CNTN4/NDN	2
GO_EXPLORATION_BEHAVIOR	GO_EXPLORATION_BEHAVIOR	GO_EXPLORATION_BEHAVIOR	2/165	23/14960	0.0262845	1	0.317869	PRKCE/CHL1	2
GO_INSULIN_LIKE_GROWTH_FACTOR_BINDING	GO_INSULIN_LIKE_GROWTH_FACTOR_BINDING	GO_INSULIN_LIKE_GROWTH_FACTOR_BINDING	2/165	23/14960	0.0262845	1	0.317869	IGFBPL1/IGFBP5	2
GO_PHOSPHOLIPASE_C_ACTIVITY	GO_PHOSPHOLIPASE_C_ACTIVITY	GO_PHOSPHOLIPASE_C_ACTIVITY	2/165	23/14960	0.0262845	1	0.317869	EDNRA/PLCB1	2
GO_TYPE_2_IMMUNE_RESPONSE	GO_TYPE_2_IMMUNE_RESPONSE	GO_TYPE_2_IMMUNE_RESPONSE	2/165	23/14960	0.0262845	1	0.317869	IDO1/IL27RA	2
REACTOME_DOWNSTREAM_SIGNALING_OF_ACTIVATED_FGFR1	REACTOME_DOWNSTREAM_SIGNALING_OF_ACTIVATED_FGFR1	REACTOME_DOWNSTREAM_SIGNALING_OF_ACTIVATED_FGFR1	2/165	23/14960	0.0262845	1	0.317869	FGF5/KL	2
GO_REGULATION_OF_CELL_MATRIX_ADHESION	GO_REGULATION_OF_CELL_MATRIX_ADHESION	GO_REGULATION_OF_CELL_MATRIX_ADHESION	4/165	102/14960	0.0263423	1	0.318147	JAG1/PHLDB2/VEGFA/DDR2	4
GO_RECEPTOR_COMPLEX	GO_RECEPTOR_COMPLEX	GO_RECEPTOR_COMPLEX	8/165	322/14960	0.0265185	1	0.319852	NOTCH3/PDGFRB/ROR1/DDR2/NLGN1/VLDLR/PKD1L3/IL27RA	8
GSE26290_CTRL_VS_AKT_INHIBITOR_TREATED_ANTI_CD3_AND_IL2_STIM_CD8_TCELL_UP	GSE26290_CTRL_VS_AKT_INHIBITOR_TREATED_ANTI_CD3_AND_IL2_STIM_CD8_TCELL_UP	GSE26290_CTRL_VS_AKT_INHIBITOR_TREATED_ANTI_CD3_AND_IL2_STIM_CD8_TCELL_UP	5/165	152/14960	0.026635	1	0.320411	ADAM12/GPM6A/ADAMTS20/NDN/DNASE2	5
YAMAZAKI_TCEB3_TARGETS_UP	YAMAZAKI_TCEB3_TARGETS_UP	YAMAZAKI_TCEB3_TARGETS_UP	5/165	152/14960	0.026635	1	0.320411	SURF4/VEGFA/SPARC/CREB3L1/CDC42EP1	5
GO_NEGATIVE_REGULATION_OF_EPITHELIAL_CELL_PROLIFERATION	GO_NEGATIVE_REGULATION_OF_EPITHELIAL_CELL_PROLIFERATION	GO_NEGATIVE_REGULATION_OF_EPITHELIAL_CELL_PROLIFERATION	4/165	103/14960	0.0271786	1	0.323366	ISL1/SPARC/PTN/GPC3	4
GSE40666_STAT1_KO_VS_STAT4_KO_CD8_TCELL_DN	GSE40666_STAT1_KO_VS_STAT4_KO_CD8_TCELL_DN	GSE40666_STAT1_KO_VS_STAT4_KO_CD8_TCELL_DN	4/165	103/14960	0.0271786	1	0.323366	TBX2/CREB5/PRMT8/KRT19	4
GSE15733_BM_VS_SPLEEN_MEMORY_CD4_TCELL_UP	GSE15733_BM_VS_SPLEEN_MEMORY_CD4_TCELL_UP	GSE15733_BM_VS_SPLEEN_MEMORY_CD4_TCELL_UP	5/165	153/14960	0.0272981	1	0.323366	MMP9/ALOX5AP/MSRB3/CLEC14A/ALOX5	5
ACATATC_MIR190	ACATATC_MIR190	ACATATC_MIR190	3/165	59/14960	0.0273056	1	0.323366	NLGN1/ZIC3/STC1	3
BROWNE_INTERFERON_RESPONSIVE_GENES	BROWNE_INTERFERON_RESPONSIVE_GENES	BROWNE_INTERFERON_RESPONSIVE_GENES	3/165	59/14960	0.0273056	1	0.323366	IFI44L/IDO1/ISG20	3
GERHOLD_ADIPOGENESIS_DN	GERHOLD_ADIPOGENESIS_DN	GERHOLD_ADIPOGENESIS_DN	3/165	59/14960	0.0273056	1	0.323366	PDGFRB/FN1/GAS6	3
GHANDHI_BYSTANDER_IRRADIATION_UP	GHANDHI_BYSTANDER_IRRADIATION_UP	GHANDHI_BYSTANDER_IRRADIATION_UP	3/165	59/14960	0.0273056	1	0.323366	CREB5/STC1/SLC16A6	3
GO_ACTIN_FILAMENT_BUNDLE	GO_ACTIN_FILAMENT_BUNDLE	GO_ACTIN_FILAMENT_BUNDLE	3/165	59/14960	0.0273056	1	0.323366	MYL9/CNN2/ROR1	3
GO_ENDOCHONDRAL_BONE_MORPHOGENESIS	GO_ENDOCHONDRAL_BONE_MORPHOGENESIS	GO_ENDOCHONDRAL_BONE_MORPHOGENESIS	3/165	59/14960	0.0273056	1	0.323366	COL6A1/STC1/COL2A1	3
PID_ENDOTHELIN_PATHWAY	PID_ENDOTHELIN_PATHWAY	PID_ENDOTHELIN_PATHWAY	3/165	59/14960	0.0273056	1	0.323366	EDNRA/PRKCE/PLCB1	3
REACTOME_NCAM_SIGNALING_FOR_NEURITE_OUT_GROWTH	REACTOME_NCAM_SIGNALING_FOR_NEURITE_OUT_GROWTH	REACTOME_NCAM_SIGNALING_FOR_NEURITE_OUT_GROWTH	3/165	59/14960	0.0273056	1	0.323366	COL5A1/COL6A1/COL2A1	3
SHETH_LIVER_CANCER_VS_TXNIP_LOSS_PAM3	SHETH_LIVER_CANCER_VS_TXNIP_LOSS_PAM3	SHETH_LIVER_CANCER_VS_TXNIP_LOSS_PAM3	3/165	59/14960	0.0273056	1	0.323366	SPARC/GPC3/PCK2	3
GSE25123_WT_VS_PPARG_KO_MACROPHAGE_UP	GSE25123_WT_VS_PPARG_KO_MACROPHAGE_UP	GSE25123_WT_VS_PPARG_KO_MACROPHAGE_UP	5/165	154/14960	0.0279716	1	0.329388	GRAMD1A/CNN2/VEGFA/PROK2/HERC5	5
GSE32423_MEMORY_VS_NAIVE_CD8_TCELL_UP	GSE32423_MEMORY_VS_NAIVE_CD8_TCELL_UP	GSE32423_MEMORY_VS_NAIVE_CD8_TCELL_UP	5/165	154/14960	0.0279716	1	0.329388	PRKCE/TMBIM1/THBS4/ST14/NXPH4	5
MODULE_176	MODULE_176	MODULE_176	5/165	154/14960	0.0279716	1	0.329388	ROR1/ISL1/AZGP1/GPC3/PTPRO	5
REACTOME_G_ALPHA_Q_SIGNALLING_EVENTS	REACTOME_G_ALPHA_Q_SIGNALLING_EVENTS	REACTOME_G_ALPHA_Q_SIGNALLING_EVENTS	5/165	154/14960	0.0279716	1	0.329388	EDNRA/PRKCE/PROK2/PLCB1/GNG7	5
GO_ANCHORED_COMPONENT_OF_MEMBRANE	GO_ANCHORED_COMPONENT_OF_MEMBRANE	GO_ANCHORED_COMPONENT_OF_MEMBRANE	4/165	104/14960	0.0280306	1	0.329388	CNTN4/GPC3/PRMT8/EFNA2	4
GO_REGULATION_OF_FAT_CELL_DIFFERENTIATION	GO_REGULATION_OF_FAT_CELL_DIFFERENTIATION	GO_REGULATION_OF_FAT_CELL_DIFFERENTIATION	4/165	104/14960	0.0280306	1	0.329388	JAG1/MMP11/RUNX1T1/JDP2	4
CDPCR3HD_01	CDPCR3HD_01	CDPCR3HD_01	6/165	209/14960	0.0284416	1	0.330416	GCK/RUNX1T1/KCNA1/NXPH4/IRX6/GRB7	6
FARMER_BREAST_CANCER_CLUSTER_1	FARMER_BREAST_CANCER_CLUSTER_1	FARMER_BREAST_CANCER_CLUSTER_1	2/165	24/14960	0.0284695	1	0.330416	IFI44L/HERC5	2
GNF2_KISS1	GNF2_KISS1	GNF2_KISS1	2/165	24/14960	0.0284695	1	0.330416	ADAM12/MMP11	2
GO_CELLULAR_RESPONSE_TO_VITAMIN	GO_CELLULAR_RESPONSE_TO_VITAMIN	GO_CELLULAR_RESPONSE_TO_VITAMIN	2/165	24/14960	0.0284695	1	0.330416	PTN/GAS6	2
GO_FIBRONECTIN_BINDING	GO_FIBRONECTIN_BINDING	GO_FIBRONECTIN_BINDING	2/165	24/14960	0.0284695	1	0.330416	VEGFA/IGFBP5	2
GO_HEART_FORMATION	GO_HEART_FORMATION	GO_HEART_FORMATION	2/165	24/14960	0.0284695	1	0.330416	LEMD2/ISL1	2
HASLINGER_B_CLL_WITH_13Q14_DELETION	HASLINGER_B_CLL_WITH_13Q14_DELETION	HASLINGER_B_CLL_WITH_13Q14_DELETION	2/165	24/14960	0.0284695	1	0.330416	ALOX5/EFNA2	2
REACTOME_NEGATIVE_REGULATION_OF_FGFR1_SIGNALING	REACTOME_NEGATIVE_REGULATION_OF_FGFR1_SIGNALING	REACTOME_NEGATIVE_REGULATION_OF_FGFR1_SIGNALING	2/165	24/14960	0.0284695	1	0.330416	FGF5/KL	2
YAO_TEMPORAL_RESPONSE_TO_PROGESTERONE_CLUSTER_5	YAO_TEMPORAL_RESPONSE_TO_PROGESTERONE_CLUSTER_5	YAO_TEMPORAL_RESPONSE_TO_PROGESTERONE_CLUSTER_5	2/165	24/14960	0.0284695	1	0.330416	VEGFA/ISG20	2
GO_INTERFERON_GAMMA_PRODUCTION	GO_INTERFERON_GAMMA_PRODUCTION	GO_INTERFERON_GAMMA_PRODUCTION	3/165	60/14960	0.0285161	1	0.330416	ISL1/GAS6/IL27RA	3
PID_HIF1_TFPATHWAY	PID_HIF1_TFPATHWAY	PID_HIF1_TFPATHWAY	3/165	60/14960	0.0285161	1	0.330416	VEGFA/ABCG2/GCK	3
GSE41978_WT_VS_BIM_KO_KLRG1_LOW_EFFECTOR_CD8_TCELL_UP	GSE41978_WT_VS_BIM_KO_KLRG1_LOW_EFFECTOR_CD8_TCELL_UP	GSE41978_WT_VS_BIM_KO_KLRG1_LOW_EFFECTOR_CD8_TCELL_UP	5/165	155/14960	0.0286556	1	0.331611	CCDC90B/CPXM2/CD34/PRKCE/IGFBP5	5
REACTOME_RESPONSE_TO_ELEVATED_PLATELET_CYTOSOLIC_CA2PLUS	REACTOME_RESPONSE_TO_ELEVATED_PLATELET_CYTOSOLIC_CA2PLUS	REACTOME_RESPONSE_TO_ELEVATED_PLATELET_CYTOSOLIC_CA2PLUS	4/165	105/14960	0.0288985	1	0.333576	VEGFA/FN1/SPARC/GAS6	4
SUNG_METASTASIS_STROMA_UP	SUNG_METASTASIS_STROMA_UP	SUNG_METASTASIS_STROMA_UP	4/165	105/14960	0.0288985	1	0.333576	COL5A1/UACA/SPARC/ALOX5	4
GO_MYELOID_LEUKOCYTE_DIFFERENTIATION	GO_MYELOID_LEUKOCYTE_DIFFERENTIATION	GO_MYELOID_LEUKOCYTE_DIFFERENTIATION	5/165	156/14960	0.0293502	1	0.336661	FBN1/MMP9/VEGFA/GPC3/EFNA2	5
GO_NEGATIVE_REGULATION_OF_PEPTIDASE_ACTIVITY	GO_NEGATIVE_REGULATION_OF_PEPTIDASE_ACTIVITY	GO_NEGATIVE_REGULATION_OF_PEPTIDASE_ACTIVITY	5/165	156/14960	0.0293502	1	0.336661	MMP9/VEGFA/SPOCK3/GPC3/GAS6	5
GSE17721_CTRL_VS_POLYIC_1H_BMDC_DN	GSE17721_CTRL_VS_POLYIC_1H_BMDC_DN	GSE17721_CTRL_VS_POLYIC_1H_BMDC_DN	5/165	156/14960	0.0293502	1	0.336661	COL5A1/C1orf174/TRIM26/CDCP1/SLC16A6	5
GSE27786_LIN_NEG_VS_ERYTHROBLAST_DN	GSE27786_LIN_NEG_VS_ERYTHROBLAST_DN	GSE27786_LIN_NEG_VS_ERYTHROBLAST_DN	5/165	156/14960	0.0293502	1	0.336661	CNTN4/CTSF/TMEM132D/SLC16A6/RIPK4	5
GSE41978_ID2_KO_AND_BIM_KO_VS_BIM_KO_KLRG1_LOW_EFFECTOR_CD8_TCELL_UP	GSE41978_ID2_KO_AND_BIM_KO_VS_BIM_KO_KLRG1_LOW_EFFECTOR_CD8_TCELL_UP	GSE41978_ID2_KO_AND_BIM_KO_VS_BIM_KO_KLRG1_LOW_EFFECTOR_CD8_TCELL_UP	5/165	156/14960	0.0293502	1	0.336661	CD34/FN1/IGFBP5/PITX2/CTSF	5
CCACACA_MIR147	CCACACA_MIR147	CCACACA_MIR147	3/165	61/14960	0.0297548	1	0.340021	CREB5/STC1/MAL2	3
GO_POSITIVE_REGULATION_OF_LEUKOCYTE_CHEMOTAXIS	GO_POSITIVE_REGULATION_OF_LEUKOCYTE_CHEMOTAXIS	GO_POSITIVE_REGULATION_OF_LEUKOCYTE_CHEMOTAXIS	3/165	61/14960	0.0297548	1	0.340021	VEGFA/THBS4/GAS6	3
GO_REGULATION_OF_SPROUTING_ANGIOGENESIS	GO_REGULATION_OF_SPROUTING_ANGIOGENESIS	GO_REGULATION_OF_SPROUTING_ANGIOGENESIS	3/165	61/14960	0.0297548	1	0.340021	VEGFA/SRPX2/CREB3L1	3
ESC_V6.5_UP_LATE.V1_UP	ESC_V6.5_UP_LATE.V1_UP	ESC_V6.5_UP_LATE.V1_UP	5/165	157/14960	0.0300553	1	0.341319	FGF5/PITX2/GPC3/COL2A1/RIPK4	5
GO_VOLTAGE_GATED_ION_CHANNEL_ACTIVITY	GO_VOLTAGE_GATED_ION_CHANNEL_ACTIVITY	GO_VOLTAGE_GATED_ION_CHANNEL_ACTIVITY	5/165	157/14960	0.0300553	1	0.341319	HVCN1/SCN7A/KCNV1/KCNA1/GAS6	5
GSE24492_LYVE_NEG_VS_POS_MACROPHAGE_DN	GSE24492_LYVE_NEG_VS_POS_MACROPHAGE_DN	GSE24492_LYVE_NEG_VS_POS_MACROPHAGE_DN	5/165	157/14960	0.0300553	1	0.341319	HVCN1/CCDC90B/VEGFA/NLGN1/SPOCK3	5
GSE42021_CD24INT_TREG_VS_CD24INT_TCONV_THYMUS_DN	GSE42021_CD24INT_TREG_VS_CD24INT_TCONV_THYMUS_DN	GSE42021_CD24INT_TREG_VS_CD24INT_TCONV_THYMUS_DN	5/165	157/14960	0.0300553	1	0.341319	C1orf174/COL6A1/DDR2/FGF5/MAPK13	5
JISON_SICKLE_CELL_DISEASE_UP	JISON_SICKLE_CELL_DISEASE_UP	JISON_SICKLE_CELL_DISEASE_UP	5/165	157/14960	0.0300553	1	0.341319	MYL9/NOTCH3/FN1/PTPRO/PCK2	5
GO_STRIATED_MUSCLE_CELL_DIFFERENTIATION	GO_STRIATED_MUSCLE_CELL_DIFFERENTIATION	GO_STRIATED_MUSCLE_CELL_DIFFERENTIATION	6/165	212/14960	0.0302026	1	0.342566	EHD2/ADAM12/VEGFA/PDGFRB/IGFBP5/KRT19	6
ZHU_CMV_ALL_DN	ZHU_CMV_ALL_DN	ZHU_CMV_ALL_DN	4/165	107/14960	0.0306818	1	0.343428	CNN2/ACTA2/DDR2/IGFBP5	4
ABRAHAM_ALPC_VS_MULTIPLE_MYELOMA_UP	ABRAHAM_ALPC_VS_MULTIPLE_MYELOMA_UP	ABRAHAM_ALPC_VS_MULTIPLE_MYELOMA_UP	2/165	25/14960	0.0307247	1	0.343428	PDGFRB/IGFBP5	2
GO_MYOBLAST_FUSION	GO_MYOBLAST_FUSION	GO_MYOBLAST_FUSION	2/165	25/14960	0.0307247	1	0.343428	EHD2/ADAM12	2
GO_NEGATIVE_REGULATION_OF_EMBRYONIC_DEVELOPMENT	GO_NEGATIVE_REGULATION_OF_EMBRYONIC_DEVELOPMENT	GO_NEGATIVE_REGULATION_OF_EMBRYONIC_DEVELOPMENT	2/165	25/14960	0.0307247	1	0.343428	COL5A1/TBX2	2
GO_NEURON_FATE_SPECIFICATION	GO_NEURON_FATE_SPECIFICATION	GO_NEURON_FATE_SPECIFICATION	2/165	25/14960	0.0307247	1	0.343428	ISL1/DBX1	2
GO_POSITIVE_REGULATION_OF_TRANSCRIPTION_FROM_RNA_POLYMERASE_II_PROMOTER_IN_RESPONSE_TO_STRESS	GO_POSITIVE_REGULATION_OF_TRANSCRIPTION_FROM_RNA_POLYMERASE_II_PROMOTER_IN_RESPONSE_TO_STRESS	GO_POSITIVE_REGULATION_OF_TRANSCRIPTION_FROM_RNA_POLYMERASE_II_PROMOTER_IN_RESPONSE_TO_STRESS	2/165	25/14960	0.0307247	1	0.343428	VEGFA/CREB3L1	2
GO_REGULATION_OF_CALCIUM_ION_IMPORT	GO_REGULATION_OF_CALCIUM_ION_IMPORT	GO_REGULATION_OF_CALCIUM_ION_IMPORT	2/165	25/14960	0.0307247	1	0.343428	PDGFRB/STC1	2
GO_RESPIRATORY_SYSTEM_PROCESS	GO_RESPIRATORY_SYSTEM_PROCESS	GO_RESPIRATORY_SYSTEM_PROCESS	2/165	25/14960	0.0307247	1	0.343428	NLGN1/NDN	2
REACTOME_NOTCH3_ACTIVATION_AND_TRANSMISSION_OF_SIGNAL_TO_THE_NUCLEUS	REACTOME_NOTCH3_ACTIVATION_AND_TRANSMISSION_OF_SIGNAL_TO_THE_NUCLEUS	REACTOME_NOTCH3_ACTIVATION_AND_TRANSMISSION_OF_SIGNAL_TO_THE_NUCLEUS	2/165	25/14960	0.0307247	1	0.343428	JAG1/NOTCH3	2
CAIRO_LIVER_DEVELOPMENT_DN	CAIRO_LIVER_DEVELOPMENT_DN	CAIRO_LIVER_DEVELOPMENT_DN	5/165	158/14960	0.030771	1	0.343428	ALOX5AP/FN1/CPQ/PCK2/ISG20	5
GSE29618_PRE_VS_DAY7_FLU_VACCINE_BCELL_UP	GSE29618_PRE_VS_DAY7_FLU_VACCINE_BCELL_UP	GSE29618_PRE_VS_DAY7_FLU_VACCINE_BCELL_UP	5/165	158/14960	0.030771	1	0.343428	OLFML2A/FBN1/JAG1/NDUFA4L2/BEGAIN	5
HNF1_01	HNF1_01	HNF1_01	5/165	158/14960	0.030771	1	0.343428	CALD1/MMP11/TBX2/NLGN1/ISL1	5
GO_RESPONSE_TO_ACID_CHEMICAL	GO_RESPONSE_TO_ACID_CHEMICAL	GO_RESPONSE_TO_ACID_CHEMICAL	7/165	271/14960	0.0307807	1	0.343428	COL6A1/TMEM161A/VEGFA/PDGFRB/PRKCE/SPARC/PTN	7
HELLER_SILENCED_BY_METHYLATION_UP	HELLER_SILENCED_BY_METHYLATION_UP	HELLER_SILENCED_BY_METHYLATION_UP	6/165	213/14960	0.0308052	1	0.343428	FBN1/MMP9/MCAM/IFI44L/SPARC/ISG20	6
GO_CALCIUM_ION_IMPORT	GO_CALCIUM_ION_IMPORT	GO_CALCIUM_ION_IMPORT	3/165	62/14960	0.0310215	1	0.344577	PDGFRB/GCK/STC1	3
GO_MULTICELLULAR_ORGANISMAL_RESPONSE_TO_STRESS	GO_MULTICELLULAR_ORGANISMAL_RESPONSE_TO_STRESS	GO_MULTICELLULAR_ORGANISMAL_RESPONSE_TO_STRESS	3/165	62/14960	0.0310215	1	0.344577	THBS4/IDO1/GNG7	3
GO_REGULATION_OF_BIOMINERAL_TISSUE_DEVELOPMENT	GO_REGULATION_OF_BIOMINERAL_TISSUE_DEVELOPMENT	GO_REGULATION_OF_BIOMINERAL_TISSUE_DEVELOPMENT	3/165	62/14960	0.0310215	1	0.344577	DDR2/KL/GAS6	3
MEISSNER_NPC_HCP_WITH_H3K4ME2_AND_H3K27ME3	MEISSNER_NPC_HCP_WITH_H3K4ME2_AND_H3K27ME3	MEISSNER_NPC_HCP_WITH_H3K4ME2_AND_H3K27ME3	7/165	272/14960	0.0313118	1	0.344683	IGFBPL1/PROK2/HELT/ISL1/DBX1/PRMT8/KCNA1	7
AFFAR_YY1_TARGETS_DN	AFFAR_YY1_TARGETS_DN	AFFAR_YY1_TARGETS_DN	6/165	214/14960	0.0314155	1	0.344683	EDNRA/IGFBP5/THBS4/PTPRO/PLCB1/RIPK4	6
GO_POSITIVE_REGULATION_OF_RESPONSE_TO_EXTERNAL_STIMULUS	GO_POSITIVE_REGULATION_OF_RESPONSE_TO_EXTERNAL_STIMULUS	GO_POSITIVE_REGULATION_OF_RESPONSE_TO_EXTERNAL_STIMULUS	6/165	214/14960	0.0314155	1	0.344683	VEGFA/PDGFRB/THBS4/MAPK13/IDO1/GAS6	6
GO_REGULATION_OF_SYNAPSE_STRUCTURE_OR_ACTIVITY	GO_REGULATION_OF_SYNAPSE_STRUCTURE_OR_ACTIVITY	GO_REGULATION_OF_SYNAPSE_STRUCTURE_OR_ACTIVITY	6/165	214/14960	0.0314155	1	0.344683	NLGN1/GPM6A/SPARC/PTN/SRPX2/PTPRO	6
GSE14000_UNSTIM_VS_4H_LPS_DC_TRANSLATED_RNA_DN	GSE14000_UNSTIM_VS_4H_LPS_DC_TRANSLATED_RNA_DN	GSE14000_UNSTIM_VS_4H_LPS_DC_TRANSLATED_RNA_DN	5/165	159/14960	0.0314974	1	0.344683	TRIM26/IFI44L/HERC5/IDO1/ISG20	5
GSE18791_CTRL_VS_NEWCASTLE_VIRUS_DC_4H_DN	GSE18791_CTRL_VS_NEWCASTLE_VIRUS_DC_4H_DN	GSE18791_CTRL_VS_NEWCASTLE_VIRUS_DC_4H_DN	5/165	159/14960	0.0314974	1	0.344683	THAP3/IFI44L/HERC5/CREB5/ISG20	5
GSE46606_UNSTIM_VS_CD40L_IL2_IL5_1DAY_STIMULATED_IRF4HIGH_SORTED_BCELL_UP	GSE46606_UNSTIM_VS_CD40L_IL2_IL5_1DAY_STIMULATED_IRF4HIGH_SORTED_BCELL_UP	GSE46606_UNSTIM_VS_CD40L_IL2_IL5_1DAY_STIMULATED_IRF4HIGH_SORTED_BCELL_UP	5/165	159/14960	0.0314974	1	0.344683	P3H1/EHD2/MCAM/SLC7A3/PROSER2	5
GSE6269_HEALTHY_VS_STAPH_AUREUS_INF_PBMC_UP	GSE6269_HEALTHY_VS_STAPH_AUREUS_INF_PBMC_UP	GSE6269_HEALTHY_VS_STAPH_AUREUS_INF_PBMC_UP	5/165	159/14960	0.0314974	1	0.344683	IFI44L/HERC5/PTPRO/ISG20/SIGLEC1	5
PRC2_EZH2_UP.V1_UP	PRC2_EZH2_UP.V1_UP	PRC2_EZH2_UP.V1_UP	5/165	159/14960	0.0314974	1	0.344683	CDCP1/C3orf52/SRPX2/KCNA1/PLCB1	5
ANDERSEN_CHOLANGIOCARCINOMA_CLASS2	ANDERSEN_CHOLANGIOCARCINOMA_CLASS2	ANDERSEN_CHOLANGIOCARCINOMA_CLASS2	4/165	108/14960	0.0315973	1	0.344683	CDCP1/ST14/KRT20/KRT19	4
CHEBOTAEV_GR_TARGETS_DN	CHEBOTAEV_GR_TARGETS_DN	CHEBOTAEV_GR_TARGETS_DN	4/165	108/14960	0.0315973	1	0.344683	MYL9/CNN2/PHLDB2/IGFBP5	4
GO_REGULATION_OF_EMBRYONIC_DEVELOPMENT	GO_REGULATION_OF_EMBRYONIC_DEVELOPMENT	GO_REGULATION_OF_EMBRYONIC_DEVELOPMENT	4/165	108/14960	0.0315973	1	0.344683	COL5A1/TBX2/PHLDB2/PLCB1	4
GSE6259_FLT3L_INDUCED_DEC205_POS_DC_VS_CD4_TCELL_DN	GSE6259_FLT3L_INDUCED_DEC205_POS_DC_VS_CD4_TCELL_DN	GSE6259_FLT3L_INDUCED_DEC205_POS_DC_VS_CD4_TCELL_DN	4/165	108/14960	0.0315973	1	0.344683	PDGFRB/PTN/IRX6/RBM11	4
KAN_RESPONSE_TO_ARSENIC_TRIOXIDE	KAN_RESPONSE_TO_ARSENIC_TRIOXIDE	KAN_RESPONSE_TO_ARSENIC_TRIOXIDE	4/165	108/14960	0.0315973	1	0.344683	JAG1/IGFBP5/PTN/STC1	4
POOLA_INVASIVE_BREAST_CANCER_DN	POOLA_INVASIVE_BREAST_CANCER_DN	POOLA_INVASIVE_BREAST_CANCER_DN	4/165	108/14960	0.0315973	1	0.344683	AZGP1/PTN/ARHGEF5/STC1	4
CEBP_Q3	CEBP_Q3	CEBP_Q3	6/165	215/14960	0.0320338	1	0.348612	CALD1/NDUFA4L2/EDNRA/LEMD2/PDGFRB/PITX2	6
WINTER_HYPOXIA_METAGENE	WINTER_HYPOXIA_METAGENE	WINTER_HYPOXIA_METAGENE	6/165	215/14960	0.0320338	1	0.348612	COL5A1/CALD1/VEGFA/FN1/IGFBP5/KRT19	6
GSE22025_UNTREATED_VS_TGFB1_TREATED_CD4_TCELL_DN	GSE22025_UNTREATED_VS_TGFB1_TREATED_CD4_TCELL_DN	GSE22025_UNTREATED_VS_TGFB1_TREATED_CD4_TCELL_DN	5/165	160/14960	0.0322344	1	0.349601	ARHGEF5/STC1/NDN/SLC27A2/CDC42EP1	5
GO_DIENCEPHALON_DEVELOPMENT	GO_DIENCEPHALON_DEVELOPMENT	GO_DIENCEPHALON_DEVELOPMENT	3/165	63/14960	0.0323162	1	0.349601	PITX2/ISL1/PTN	3
GO_HOMOTYPIC_CELL_CELL_ADHESION	GO_HOMOTYPIC_CELL_CELL_ADHESION	GO_HOMOTYPIC_CELL_CELL_ADHESION	3/165	63/14960	0.0323162	1	0.349601	MYL9/PEAR1/GAS6	3
HERNANDEZ_ABERRANT_MITOSIS_BY_DOCETACEL_2NM_UP	HERNANDEZ_ABERRANT_MITOSIS_BY_DOCETACEL_2NM_UP	HERNANDEZ_ABERRANT_MITOSIS_BY_DOCETACEL_2NM_UP	3/165	63/14960	0.0323162	1	0.349601	COL5A1/MCAM/VLDLR	3
HINATA_NFKB_TARGETS_KERATINOCYTE_UP	HINATA_NFKB_TARGETS_KERATINOCYTE_UP	HINATA_NFKB_TARGETS_KERATINOCYTE_UP	3/165	63/14960	0.0323162	1	0.349601	MMP9/VEGFA/FN1	3
MEISSNER_NPC_HCP_WITH_H3_UNMETHYLATED	MEISSNER_NPC_HCP_WITH_H3_UNMETHYLATED	MEISSNER_NPC_HCP_WITH_H3_UNMETHYLATED	9/165	398/14960	0.0324997	1	0.351069	VSTM4/CDCP1/THBS4/MAPK13/MAL2/ST14/KL/KRT19/IL27RA	9
MULLIGHAN_NPM1_MUTATED_SIGNATURE_1_DN	MULLIGHAN_NPM1_MUTATED_SIGNATURE_1_DN	MULLIGHAN_NPM1_MUTATED_SIGNATURE_1_DN	4/165	109/14960	0.0325287	1	0.351069	CD34/RUNX1T1/ST14/ZNF135	4
GO_REGULATION_OF_MORPHOGENESIS_OF_AN_EPITHELIUM	GO_REGULATION_OF_MORPHOGENESIS_OF_AN_EPITHELIUM	GO_REGULATION_OF_MORPHOGENESIS_OF_AN_EPITHELIUM	5/165	161/14960	0.0329822	1	0.352509	TBX2/PHLDB2/VEGFA/ROR1/GPC3	5
BOYLAN_MULTIPLE_MYELOMA_D_CLUSTER_UP	BOYLAN_MULTIPLE_MYELOMA_D_CLUSTER_UP	BOYLAN_MULTIPLE_MYELOMA_D_CLUSTER_UP	2/165	26/14960	0.0330482	1	0.352509	N6AMT1/ISL1	2
CROMER_TUMORIGENESIS_DN	CROMER_TUMORIGENESIS_DN	CROMER_TUMORIGENESIS_DN	2/165	26/14960	0.0330482	1	0.352509	PTN/SMAGP	2
GO_BRANCHING_INVOLVED_IN_BLOOD_VESSEL_MORPHOGENESIS	GO_BRANCHING_INVOLVED_IN_BLOOD_VESSEL_MORPHOGENESIS	GO_BRANCHING_INVOLVED_IN_BLOOD_VESSEL_MORPHOGENESIS	2/165	26/14960	0.0330482	1	0.352509	EDNRA/VEGFA	2
GO_GROWTH_PLATE_CARTILAGE_DEVELOPMENT	GO_GROWTH_PLATE_CARTILAGE_DEVELOPMENT	GO_GROWTH_PLATE_CARTILAGE_DEVELOPMENT	2/165	26/14960	0.0330482	1	0.352509	COL6A1/STC1	2
GO_INSULIN_LIKE_GROWTH_FACTOR_RECEPTOR_SIGNALING_PATHWAY	GO_INSULIN_LIKE_GROWTH_FACTOR_RECEPTOR_SIGNALING_PATHWAY	GO_INSULIN_LIKE_GROWTH_FACTOR_RECEPTOR_SIGNALING_PATHWAY	2/165	26/14960	0.0330482	1	0.352509	IGFBP5/PLCB1	2
GO_REGULATION_OF_ENDOTHELIAL_CELL_DIFFERENTIATION	GO_REGULATION_OF_ENDOTHELIAL_CELL_DIFFERENTIATION	GO_REGULATION_OF_ENDOTHELIAL_CELL_DIFFERENTIATION	2/165	26/14960	0.0330482	1	0.352509	JAG1/S1PR2	2
MODULE_521	MODULE_521	MODULE_521	2/165	26/14960	0.0330482	1	0.352509	S1PR2/PTN	2
PID_IL8_CXCR1_PATHWAY	PID_IL8_CXCR1_PATHWAY	PID_IL8_CXCR1_PATHWAY	2/165	26/14960	0.0330482	1	0.352509	PRKCE/PLCB1	2
WANG_LSD1_TARGETS_UP	WANG_LSD1_TARGETS_UP	WANG_LSD1_TARGETS_UP	2/165	26/14960	0.0330482	1	0.352509	IGFBP5/GAS6	2
GO_EPITHELIAL_TUBE_MORPHOGENESIS	GO_EPITHELIAL_TUBE_MORPHOGENESIS	GO_EPITHELIAL_TUBE_MORPHOGENESIS	7/165	276/14960	0.0334981	1	0.35689	EDNRA/TBX2/VEGFA/IRX1/GPC3/ZIC3/ST14	7
GGCKCATGS_UNKNOWN	GGCKCATGS_UNKNOWN	GGCKCATGS_UNKNOWN	3/165	64/14960	0.0336387	1	0.357391	JAG1/TRMT2A/RUNX1T1	3
GSE1460_INTRATHYMIC_T_PROGENITOR_VS_NAIVE_CD4_TCELL_ADULT_BLOOD_DN	GSE1460_INTRATHYMIC_T_PROGENITOR_VS_NAIVE_CD4_TCELL_ADULT_BLOOD_DN	GSE1460_INTRATHYMIC_T_PROGENITOR_VS_NAIVE_CD4_TCELL_ADULT_BLOOD_DN	5/165	162/14960	0.0337408	1	0.357391	COL6A1/TMBIM1/MAPK13/CTSF/IL27RA	5
GSE27241_CTRL_VS_DIGOXIN_TREATED_RORGT_KO_CD4_TCELL_IN_TH17_POLARIZING_CONDITIONS_DN	GSE27241_CTRL_VS_DIGOXIN_TREATED_RORGT_KO_CD4_TCELL_IN_TH17_POLARIZING_CONDITIONS_DN	GSE27241_CTRL_VS_DIGOXIN_TREATED_RORGT_KO_CD4_TCELL_IN_TH17_POLARIZING_CONDITIONS_DN	5/165	162/14960	0.0337408	1	0.357391	MYL9/PDGFRB/FN1/CPQ/PCK2	5
GSE30083_SP3_VS_SP4_THYMOCYTE_UP	GSE30083_SP3_VS_SP4_THYMOCYTE_UP	GSE30083_SP3_VS_SP4_THYMOCYTE_UP	5/165	162/14960	0.0337408	1	0.357391	MCAM/UACA/NOTCH3/CHL1/SPOCK3	5
GSE6875_TCONV_VS_FOXP3_KO_TREG_UP	GSE6875_TCONV_VS_FOXP3_KO_TREG_UP	GSE6875_TCONV_VS_FOXP3_KO_TREG_UP	5/165	162/14960	0.0337408	1	0.357391	MYL9/HVCN1/MMP11/COL6A1/PROK2	5
GO_POSITIVE_REGULATION_OF_CELL_PROJECTION_ORGANIZATION	GO_POSITIVE_REGULATION_OF_CELL_PROJECTION_ORGANIZATION	GO_POSITIVE_REGULATION_OF_CELL_PROJECTION_ORGANIZATION	8/165	338/14960	0.0339447	1	0.359135	P3H1/VEGFA/FN1/NLGN1/GPM6A/PTN/VLDLR/CDC42EP1	8
BROWNE_HCMV_INFECTION_48HR_DN	BROWNE_HCMV_INFECTION_48HR_DN	BROWNE_HCMV_INFECTION_48HR_DN	9/165	402/14960	0.0343128	1	0.361763	OLFML2A/MYL9/COL6A1/DDR2/FN1/IGFBP5/RUNX1T1/PTPRO/ZNF135	9
JOHNSTONE_PARVB_TARGETS_3_UP	JOHNSTONE_PARVB_TARGETS_3_UP	JOHNSTONE_PARVB_TARGETS_3_UP	9/165	402/14960	0.0343128	1	0.361763	JAG1/CALD1/EHD2/UACA/FN1/CDCP1/ABCG2/PCDHGC3/KRT19	9
AZARE_NEOPLASTIC_TRANSFORMATION_BY_STAT3_UP	AZARE_NEOPLASTIC_TRANSFORMATION_BY_STAT3_UP	AZARE_NEOPLASTIC_TRANSFORMATION_BY_STAT3_UP	4/165	111/14960	0.0344395	1	0.361763	COL5A1/JAG1/CALD1/FN1	4
GSE9946_IMMATURE_VS_LISTERIA_INF_MATURE_DC_DN	GSE9946_IMMATURE_VS_LISTERIA_INF_MATURE_DC_DN	GSE9946_IMMATURE_VS_LISTERIA_INF_MATURE_DC_DN	4/165	111/14960	0.0344395	1	0.361763	VLDLR/FIBIN/ISG20/GRB7	4
AFFAR_YY1_TARGETS_UP	AFFAR_YY1_TARGETS_UP	AFFAR_YY1_TARGETS_UP	5/165	163/14960	0.0345101	1	0.361763	TBX2/SPOCK3/GPC3/CTSF/KRT19	5
GO_ACTOMYOSIN_STRUCTURE_ORGANIZATION	GO_ACTOMYOSIN_STRUCTURE_ORGANIZATION	GO_ACTOMYOSIN_STRUCTURE_ORGANIZATION	5/165	163/14960	0.0345101	1	0.361763	CNN2/PHLDB2/PDGFRB/ARHGEF5/KRT19	5
GSE22025_UNTREATED_VS_TGFB1_AND_PROGESTERONE_TREATED_CD4_TCELL_UP	GSE22025_UNTREATED_VS_TGFB1_AND_PROGESTERONE_TREATED_CD4_TCELL_UP	GSE22025_UNTREATED_VS_TGFB1_AND_PROGESTERONE_TREATED_CD4_TCELL_UP	5/165	163/14960	0.0345101	1	0.361763	KHDRBS2/GCK/STC1/CPQ/COL2A1	5
GSE22229_UNTREATED_VS_IMMUNOSUPP_THERAPY_RENAL_TRANSPLANT_PATIENT_PBMC_UP	GSE22229_UNTREATED_VS_IMMUNOSUPP_THERAPY_RENAL_TRANSPLANT_PATIENT_PBMC_UP	GSE22229_UNTREATED_VS_IMMUNOSUPP_THERAPY_RENAL_TRANSPLANT_PATIENT_PBMC_UP	5/165	163/14960	0.0345101	1	0.361763	OLFML2A/NLGN1/IDO1/ISG20/IL27RA	5
REACTOME_PLATELET_ACTIVATION_SIGNALING_AND_AGGREGATION	REACTOME_PLATELET_ACTIVATION_SIGNALING_AND_AGGREGATION	REACTOME_PLATELET_ACTIVATION_SIGNALING_AND_AGGREGATION	6/165	219/14960	0.034586	1	0.362143	VEGFA/PRKCE/FN1/SPARC/GAS6/GNG7	6
GO_AXIS_SPECIFICATION	GO_AXIS_SPECIFICATION	GO_AXIS_SPECIFICATION	3/165	65/14960	0.0349892	1	0.365108	PITX2/GPC3/STC1	3
GO_CARDIAC_SEPTUM_MORPHOGENESIS	GO_CARDIAC_SEPTUM_MORPHOGENESIS	GO_CARDIAC_SEPTUM_MORPHOGENESIS	3/165	65/14960	0.0349892	1	0.365108	JAG1/TBX2/ISL1	3
LANDIS_BREAST_CANCER_PROGRESSION_DN	LANDIS_BREAST_CANCER_PROGRESSION_DN	LANDIS_BREAST_CANCER_PROGRESSION_DN	3/165	65/14960	0.0349892	1	0.365108	COL5A1/CD34/GAS6	3
GO_MUSCLE_CELL_PROLIFERATION	GO_MUSCLE_CELL_PROLIFERATION	GO_MUSCLE_CELL_PROLIFERATION	5/165	164/14960	0.0352903	1	0.365615	MMP9/TBX2/NOTCH3/PDGFRB/IGFBP5	5
GSE17721_POLYIC_VS_GARDIQUIMOD_0.5H_BMDC_UP	GSE17721_POLYIC_VS_GARDIQUIMOD_0.5H_BMDC_UP	GSE17721_POLYIC_VS_GARDIQUIMOD_0.5H_BMDC_UP	5/165	164/14960	0.0352903	1	0.365615	MYL9/DDR2/CDCP1/ABCG2/LINGO1	5
GSE21033_CTRL_VS_POLYIC_STIM_DC_1H_DN	GSE21033_CTRL_VS_POLYIC_STIM_DC_1H_DN	GSE21033_CTRL_VS_POLYIC_STIM_DC_1H_DN	5/165	164/14960	0.0352903	1	0.365615	DOCK6/DDR2/GPM6A/THBS4/SLC27A2	5
GSE22886_NAIVE_VS_MEMORY_TCELL_UP	GSE22886_NAIVE_VS_MEMORY_TCELL_UP	GSE22886_NAIVE_VS_MEMORY_TCELL_UP	5/165	164/14960	0.0352903	1	0.365615	COL6A1/PDGFRB/ST14/PTPRO/GNG7	5
P53_DN.V1_UP	P53_DN.V1_UP	P53_DN.V1_UP	5/165	164/14960	0.0352903	1	0.365615	OLFML2A/AZGP1/PTN/SMAGP/KRT19	5
chr4q22	chr4q22	chr4q22	2/165	27/14960	0.0354382	1	0.365615	ABCG2/HERC5	2
GO_ENDOCARDIAL_CUSHION_MORPHOGENESIS	GO_ENDOCARDIAL_CUSHION_MORPHOGENESIS	GO_ENDOCARDIAL_CUSHION_MORPHOGENESIS	2/165	27/14960	0.0354382	1	0.365615	TBX2/ISL1	2
HOLLERN_SOLID_NODULAR_BREAST_TUMOR_DN	HOLLERN_SOLID_NODULAR_BREAST_TUMOR_DN	HOLLERN_SOLID_NODULAR_BREAST_TUMOR_DN	2/165	27/14960	0.0354382	1	0.365615	SPARC/COL2A1	2
LIU_LIVER_CANCER	LIU_LIVER_CANCER	LIU_LIVER_CANCER	2/165	27/14960	0.0354382	1	0.365615	DDR2/AZGP1	2
REACTOME_SYNDECAN_INTERACTIONS	REACTOME_SYNDECAN_INTERACTIONS	REACTOME_SYNDECAN_INTERACTIONS	2/165	27/14960	0.0354382	1	0.365615	COL5A1/FN1	2
GO_REGULATION_OF_SYSTEM_PROCESS	GO_REGULATION_OF_SYSTEM_PROCESS	GO_REGULATION_OF_SYSTEM_PROCESS	10/165	470/14960	0.0356266	1	0.367144	MYL9/S1PR2/TBX2/IGFBP5/PROK2/NLGN1/STC1/KCNA1/PTPRO/GAS6	10
CRX_Q4	CRX_Q4	CRX_Q4	6/165	221/14960	0.0359101	1	0.36768	PROK2/NLGN1/PITX2/PCDHGC3/CREB5/KCNA1	6
GSE14000_UNSTIM_VS_16H_LPS_DC_TRANSLATED_RNA_DN	GSE14000_UNSTIM_VS_16H_LPS_DC_TRANSLATED_RNA_DN	GSE14000_UNSTIM_VS_16H_LPS_DC_TRANSLATED_RNA_DN	5/165	165/14960	0.0360813	1	0.36768	C5orf15/IFI44L/C3orf52/HERC5/IDO1	5
GSE14000_UNSTIM_VS_4H_LPS_DC_DN	GSE14000_UNSTIM_VS_4H_LPS_DC_DN	GSE14000_UNSTIM_VS_4H_LPS_DC_DN	5/165	165/14960	0.0360813	1	0.36768	TRIM26/IFI44L/HERC5/IDO1/ISG20	5
GSE17721_CTRL_VS_PAM3CSK4_0.5H_BMDC_DN	GSE17721_CTRL_VS_PAM3CSK4_0.5H_BMDC_DN	GSE17721_CTRL_VS_PAM3CSK4_0.5H_BMDC_DN	5/165	165/14960	0.0360813	1	0.36768	TOR2A/PEAR1/DDR2/MAPK13/GRB7	5
GSE22025_TGFB1_VS_TGFB1_AND_PROGESTERONE_TREATED_CD4_TCELL_UP	GSE22025_TGFB1_VS_TGFB1_AND_PROGESTERONE_TREATED_CD4_TCELL_UP	GSE22025_TGFB1_VS_TGFB1_AND_PROGESTERONE_TREATED_CD4_TCELL_UP	5/165	165/14960	0.0360813	1	0.36768	COL6A1/FN1/ISG20/GNG7/FCGBP	5
GSE22025_UNTREATED_VS_PROGESTERONE_TREATED_CD4_TCELL_UP	GSE22025_UNTREATED_VS_PROGESTERONE_TREATED_CD4_TCELL_UP	GSE22025_UNTREATED_VS_PROGESTERONE_TREATED_CD4_TCELL_UP	5/165	165/14960	0.0360813	1	0.36768	ARHGEF5/SLC27A2/ISG20/KRT20/CDC42EP1	5
GSE42021_CD24INT_VS_CD24LOW_TREG_THYMUS_DN	GSE42021_CD24INT_VS_CD24LOW_TREG_THYMUS_DN	GSE42021_CD24INT_VS_CD24LOW_TREG_THYMUS_DN	5/165	165/14960	0.0360813	1	0.36768	BEGAIN/IFI44L/HERC5/GPM6A/ISG20	5
GSE42724_MEMORY_VS_B1_BCELL_DN	GSE42724_MEMORY_VS_B1_BCELL_DN	GSE42724_MEMORY_VS_B1_BCELL_DN	5/165	165/14960	0.0360813	1	0.36768	GRAMD1A/C5orf15/VEGFA/IDO1/ISG20	5
GSE9960_HEALTHY_VS_GRAM_POS_SEPSIS_PBMC_DN	GSE9960_HEALTHY_VS_GRAM_POS_SEPSIS_PBMC_DN	GSE9960_HEALTHY_VS_GRAM_POS_SEPSIS_PBMC_DN	5/165	165/14960	0.0360813	1	0.36768	JAG1/IFI44L/IDO1/ISG20/SIGLEC1	5
KRAS.600.LUNG.BREAST_UP.V1_UP	KRAS.600.LUNG.BREAST_UP.V1_UP	KRAS.600.LUNG.BREAST_UP.V1_UP	5/165	165/14960	0.0360813	1	0.36768	MMP9/ADGRA2/PLVAP/STC1/ISG20	5
GO_ACTOMYOSIN	GO_ACTOMYOSIN	GO_ACTOMYOSIN	3/165	66/14960	0.0363673	1	0.368947	MYL9/CNN2/ROR1	3
HINATA_NFKB_TARGETS_FIBROBLAST_UP	HINATA_NFKB_TARGETS_FIBROBLAST_UP	HINATA_NFKB_TARGETS_FIBROBLAST_UP	3/165	66/14960	0.0363673	1	0.368947	VEGFA/FN1/FGF5	3
MODULE_40	MODULE_40	MODULE_40	3/165	66/14960	0.0363673	1	0.368947	ALOX5AP/ALOX5/SLC27A2	3
ROSS_AML_WITH_PML_RARA_FUSION	ROSS_AML_WITH_PML_RARA_FUSION	ROSS_AML_WITH_PML_RARA_FUSION	3/165	66/14960	0.0363673	1	0.368947	JAG1/ALOX5/COL2A1	3
ALCALAY_AML_BY_NPM1_LOCALIZATION_DN	ALCALAY_AML_BY_NPM1_LOCALIZATION_DN	ALCALAY_AML_BY_NPM1_LOCALIZATION_DN	5/165	166/14960	0.0368833	1	0.373766	VEGFA/CD34/ABCG2/SPARC/GNG7	5
GO_EPIDERMIS_DEVELOPMENT	GO_EPIDERMIS_DEVELOPMENT	GO_EPIDERMIS_DEVELOPMENT	6/165	223/14960	0.0372664	1	0.375661	JAG1/IGFBP5/PITX2/ST14/KRT20/KRT19	6
GO_POSITIVE_REGULATION_OF_DNA_BINDING_TRANSCRIPTION_FACTOR_ACTIVITY	GO_POSITIVE_REGULATION_OF_DNA_BINDING_TRANSCRIPTION_FACTOR_ACTIVITY	GO_POSITIVE_REGULATION_OF_DNA_BINDING_TRANSCRIPTION_FACTOR_ACTIVITY	6/165	223/14960	0.0372664	1	0.375661	TRIM26/VEGFA/ROR1/DDR2/ARHGEF5/RIPK4	6
HIRSCH_CELLULAR_TRANSFORMATION_SIGNATURE_UP	HIRSCH_CELLULAR_TRANSFORMATION_SIGNATURE_UP	HIRSCH_CELLULAR_TRANSFORMATION_SIGNATURE_UP	6/165	223/14960	0.0372664	1	0.375661	VEGFA/STON1/CDCP1/HERC5/STC1/ISG20	6
PR_Q2	PR_Q2	PR_Q2	6/165	223/14960	0.0372664	1	0.375661	CNTN4/GPM6A/RUNX1T1/JDP2/KRT20/CHST9	6
EVI1_02	EVI1_02	EVI1_02	4/165	114/14960	0.037426	1	0.375661	ISL1/CREB5/SLC7A3/RUNX1T1	4
GSE15930_STIM_VS_STIM_AND_TRICHOSTATINA_72H_CD8_T_CELL_DN	GSE15930_STIM_VS_STIM_AND_TRICHOSTATINA_72H_CD8_T_CELL_DN	GSE15930_STIM_VS_STIM_AND_TRICHOSTATINA_72H_CD8_T_CELL_DN	5/165	167/14960	0.0376961	1	0.375661	VEGFA/PDGFRB/IDO1/RUNX1T1/SIGLEC1	5
GSE17186_MEMORY_VS_CD21HIGH_TRANSITIONAL_BCELL_UP	GSE17186_MEMORY_VS_CD21HIGH_TRANSITIONAL_BCELL_UP	GSE17186_MEMORY_VS_CD21HIGH_TRANSITIONAL_BCELL_UP	5/165	167/14960	0.0376961	1	0.375661	MSRB3/STON1/SOX14/FIBIN/PCK2	5
GSE360_T_GONDII_VS_B_MALAYI_LOW_DOSE_DC_UP	GSE360_T_GONDII_VS_B_MALAYI_LOW_DOSE_DC_UP	GSE360_T_GONDII_VS_B_MALAYI_LOW_DOSE_DC_UP	5/165	167/14960	0.0376961	1	0.375661	IFI44L/ARHGEF5/FAIM2/ISG20/GNG7	5
GSE3982_CENT_MEMORY_CD4_TCELL_VS_TH2_UP	GSE3982_CENT_MEMORY_CD4_TCELL_VS_TH2_UP	GSE3982_CENT_MEMORY_CD4_TCELL_VS_TH2_UP	5/165	167/14960	0.0376961	1	0.375661	IFI44L/SRPX2/IDO1/CTSF/PLCB1	5
MODULE_139	MODULE_139	MODULE_139	3/165	67/14960	0.037773	1	0.375661	ARHGEF5/MAL2/KRT19	3
GO_EPIBOLY	GO_EPIBOLY	GO_EPIBOLY	2/165	28/14960	0.0378931	1	0.375661	COL5A1/PHLDB2	2
GO_EPITHELIAL_CELL_MORPHOGENESIS	GO_EPITHELIAL_CELL_MORPHOGENESIS	GO_EPITHELIAL_CELL_MORPHOGENESIS	2/165	28/14960	0.0378931	1	0.375661	STC1/ST14	2
GO_NEURONAL_ACTION_POTENTIAL	GO_NEURONAL_ACTION_POTENTIAL	GO_NEURONAL_ACTION_POTENTIAL	2/165	28/14960	0.0378931	1	0.375661	SCN7A/KCNA1	2
GO_POSITIVE_REGULATION_OF_FILOPODIUM_ASSEMBLY	GO_POSITIVE_REGULATION_OF_FILOPODIUM_ASSEMBLY	GO_POSITIVE_REGULATION_OF_FILOPODIUM_ASSEMBLY	2/165	28/14960	0.0378931	1	0.375661	NLGN1/GPM6A	2
GO_REGULATION_OF_COLLAGEN_BIOSYNTHETIC_PROCESS	GO_REGULATION_OF_COLLAGEN_BIOSYNTHETIC_PROCESS	GO_REGULATION_OF_COLLAGEN_BIOSYNTHETIC_PROCESS	2/165	28/14960	0.0378931	1	0.375661	PDGFRB/CREB3L1	2
GO_REGULATION_OF_GASTRULATION	GO_REGULATION_OF_GASTRULATION	GO_REGULATION_OF_GASTRULATION	2/165	28/14960	0.0378931	1	0.375661	COL5A1/PHLDB2	2
HALLMARK_PANCREAS_BETA_CELLS	HALLMARK_PANCREAS_BETA_CELLS	HALLMARK_PANCREAS_BETA_CELLS	2/165	28/14960	0.0378931	1	0.375661	ISL1/GCK	2
REACTOME_ACTIVATION_OF_KAINATE_RECEPTORS_UPON_GLUTAMATE_BINDING	REACTOME_ACTIVATION_OF_KAINATE_RECEPTORS_UPON_GLUTAMATE_BINDING	REACTOME_ACTIVATION_OF_KAINATE_RECEPTORS_UPON_GLUTAMATE_BINDING	2/165	28/14960	0.0378931	1	0.375661	PLCB1/GNG7	2
REACTOME_EPHA_MEDIATED_GROWTH_CONE_COLLAPSE	REACTOME_EPHA_MEDIATED_GROWTH_CONE_COLLAPSE	REACTOME_EPHA_MEDIATED_GROWTH_CONE_COLLAPSE	2/165	28/14960	0.0378931	1	0.375661	MYL9/EFNA2	2
VALK_AML_CLUSTER_13	VALK_AML_CLUSTER_13	VALK_AML_CLUSTER_13	2/165	28/14960	0.0378931	1	0.375661	RUNX1T1/VLDLR	2
CDPCR1_01	CDPCR1_01	CDPCR1_01	4/165	115/14960	0.0384537	1	0.378994	RUNX1T1/KCNA1/COL2A1/GRB7	4
GO_EPITHELIAL_TO_MESENCHYMAL_TRANSITION	GO_EPITHELIAL_TO_MESENCHYMAL_TRANSITION	GO_EPITHELIAL_TO_MESENCHYMAL_TRANSITION	4/165	115/14960	0.0384537	1	0.378994	JAG1/POFUT2/PHLDB2/ISL1	4
GO_SMOOTH_MUSCLE_CELL_PROLIFERATION	GO_SMOOTH_MUSCLE_CELL_PROLIFERATION	GO_SMOOTH_MUSCLE_CELL_PROLIFERATION	4/165	115/14960	0.0384537	1	0.378994	MMP9/NOTCH3/PDGFRB/IGFBP5	4
GSE21927_SPLEEN_VS_C26GM_TUMOR_MONOCYTE_BALBC_UP	GSE21927_SPLEEN_VS_C26GM_TUMOR_MONOCYTE_BALBC_UP	GSE21927_SPLEEN_VS_C26GM_TUMOR_MONOCYTE_BALBC_UP	4/165	115/14960	0.0384537	1	0.378994	CLEC14A/FN1/HHIP-AS1/CREB5	4
GSE9946_IMMATURE_VS_LISTERIA_INF_MATURE_DC_UP	GSE9946_IMMATURE_VS_LISTERIA_INF_MATURE_DC_UP	GSE9946_IMMATURE_VS_LISTERIA_INF_MATURE_DC_UP	4/165	115/14960	0.0384537	1	0.378994	COL6A1/BEGAIN/KCNV1/PROSER2	4
GSE15767_MED_VS_SCS_MAC_LN_UP	GSE15767_MED_VS_SCS_MAC_LN_UP	GSE15767_MED_VS_SCS_MAC_LN_UP	5/165	168/14960	0.0385199	1	0.378994	PROK2/CPQ/PTPRO/GAS6/SIGLEC1	5
JAEGER_METASTASIS_DN	JAEGER_METASTASIS_DN	JAEGER_METASTASIS_DN	5/165	168/14960	0.0385199	1	0.378994	JAG1/MAPK13/ST14/KRT19/FCGBP	5
CP2_02	CP2_02	CP2_02	6/165	225/14960	0.0386552	1	0.379043	CALD1/MMP11/TBX2/PITX2/GPC3/GRB7	6
TAL1BETAITF2_01	TAL1BETAITF2_01	TAL1BETAITF2_01	6/165	225/14960	0.0386552	1	0.379043	NDUFA4L2/PROK2/RUNX1T1/NXPH4/CHST9/PLCB1	6
GO_REGULATION_OF_PEPTIDE_SECRETION	GO_REGULATION_OF_PEPTIDE_SECRETION	GO_REGULATION_OF_PEPTIDE_SECRETION	8/165	347/14960	0.0386909	1	0.379043	P3H1/CD34/PRKCE/FN1/ISL1/GCK/GAS6/KRT20	8
GO_SENSORY_PERCEPTION	GO_SENSORY_PERCEPTION	GO_SENSORY_PERCEPTION	8/165	347/14960	0.0386909	1	0.379043	ROR1/PROK2/SOX14/AZGP1/KCNA1/COL2A1/NDN/PKD1L3	8
GO_MUSCLE_CELL_DIFFERENTIATION	GO_MUSCLE_CELL_DIFFERENTIATION	GO_MUSCLE_CELL_DIFFERENTIATION	7/165	285/14960	0.0387843	1	0.379551	EHD2/ADAM12/TBX2/VEGFA/PDGFRB/IGFBP5/KRT19	7
GO_REGULATION_OF_BMP_SIGNALING_PATHWAY	GO_REGULATION_OF_BMP_SIGNALING_PATHWAY	GO_REGULATION_OF_BMP_SIGNALING_PATHWAY	3/165	68/14960	0.0392062	1	0.382335	FBN1/LEMD2/GPC3	3
GTGGTGA_MIR197	GTGGTGA_MIR197	GTGGTGA_MIR197	3/165	68/14960	0.0392062	1	0.382335	NLGN1/ARHGEF5/ZIC3	3
ROSS_AML_WITH_AML1_ETO_FUSION	ROSS_AML_WITH_AML1_ETO_FUSION	ROSS_AML_WITH_AML1_ETO_FUSION	3/165	68/14960	0.0392062	1	0.382335	CD34/RUNX1T1/ISG20	3
GSE36888_STAT5_AB_KNOCKIN_VS_WT_TCELL_IL2_TREATED_2H_DN	GSE36888_STAT5_AB_KNOCKIN_VS_WT_TCELL_IL2_TREATED_2H_DN	GSE36888_STAT5_AB_KNOCKIN_VS_WT_TCELL_IL2_TREATED_2H_DN	5/165	169/14960	0.0393546	1	0.382335	JAG1/ALOX5AP/VEGFA/ST14/PLCB1	5
GSE43955_1H_VS_20H_ACT_CD4_TCELL_WITH_TGFB_IL6_DN	GSE43955_1H_VS_20H_ACT_CD4_TCELL_WITH_TGFB_IL6_DN	GSE43955_1H_VS_20H_ACT_CD4_TCELL_WITH_TGFB_IL6_DN	5/165	169/14960	0.0393546	1	0.382335	FBN1/C5orf15/DDR2/NDN/ISG20	5
STTTCRNTTT_IRF_Q6	STTTCRNTTT_IRF_Q6	STTTCRNTTT_IRF_Q6	5/165	169/14960	0.0393546	1	0.382335	ADAM12/DDR2/IGFBP5/PITX2/IDO1	5
SMAD_Q6	SMAD_Q6	SMAD_Q6	6/165	226/14960	0.0393619	1	0.382335	CALD1/NOTCH3/VEGFA/IGFBP5/KCNA1/NXPH4	6
GO_VOLTAGE_GATED_CATION_CHANNEL_ACTIVITY	GO_VOLTAGE_GATED_CATION_CHANNEL_ACTIVITY	GO_VOLTAGE_GATED_CATION_CHANNEL_ACTIVITY	4/165	116/14960	0.0394974	1	0.382836	HVCN1/KCNV1/KCNA1/GAS6	4
GSE6259_DEC205_POS_DC_VS_BCELL_UP	GSE6259_DEC205_POS_DC_VS_BCELL_UP	GSE6259_DEC205_POS_DC_VS_BCELL_UP	4/165	116/14960	0.0394974	1	0.382836	SOX14/CTSF/EFNA2/GNG7	4
GO_REGULATION_OF_CELLULAR_RESPONSE_TO_GROWTH_FACTOR_STIMULUS	GO_REGULATION_OF_CELLULAR_RESPONSE_TO_GROWTH_FACTOR_STIMULUS	GO_REGULATION_OF_CELLULAR_RESPONSE_TO_GROWTH_FACTOR_STIMULUS	6/165	227/14960	0.0400767	1	0.385957	FBN1/ADGRA2/LEMD2/VEGFA/GPC3/CREB3L1	6
TAL1ALPHAE47_01	TAL1ALPHAE47_01	TAL1ALPHAE47_01	6/165	227/14960	0.0400767	1	0.385957	NDUFA4L2/SRPX2/RUNX1T1/NXPH4/CHST9/PLCB1	6
GSE360_DC_VS_MAC_T_GONDII_DN	GSE360_DC_VS_MAC_T_GONDII_DN	GSE360_DC_VS_MAC_T_GONDII_DN	5/165	170/14960	0.0402003	1	0.385957	NOTCH3/SPARC/ALOX5/DNASE2/CDC42EP1	5
GSE42088_UNINF_VS_LEISHMANIA_INF_DC_8H_UP	GSE42088_UNINF_VS_LEISHMANIA_INF_DC_8H_UP	GSE42088_UNINF_VS_LEISHMANIA_INF_DC_8H_UP	5/165	170/14960	0.0402003	1	0.385957	MMP9/N6AMT1/FN1/IDO1/SMAGP	5
GSE5589_IL6_KO_VS_IL10_KO_LPS_STIM_MACROPHAGE_180MIN_UP	GSE5589_IL6_KO_VS_IL10_KO_LPS_STIM_MACROPHAGE_180MIN_UP	GSE5589_IL6_KO_VS_IL10_KO_LPS_STIM_MACROPHAGE_180MIN_UP	5/165	170/14960	0.0402003	1	0.385957	MCAM/VEGFA/CD34/FN1/CDCP1	5
GO_HAIR_CELL_DIFFERENTIATION	GO_HAIR_CELL_DIFFERENTIATION	GO_HAIR_CELL_DIFFERENTIATION	2/165	29/14960	0.0404111	1	0.385957	JAG1/PITX2	2
GO_ICOSANOID_BIOSYNTHETIC_PROCESS	GO_ICOSANOID_BIOSYNTHETIC_PROCESS	GO_ICOSANOID_BIOSYNTHETIC_PROCESS	2/165	29/14960	0.0404111	1	0.385957	ALOX5AP/ALOX5	2
GO_NEGATIVE_REGULATION_OF_EXTRINSIC_APOPTOTIC_SIGNALING_PATHWAY_VIA_DEATH_DOMAIN_RECEPTORS	GO_NEGATIVE_REGULATION_OF_EXTRINSIC_APOPTOTIC_SIGNALING_PATHWAY_VIA_DEATH_DOMAIN_RECEPTORS	GO_NEGATIVE_REGULATION_OF_EXTRINSIC_APOPTOTIC_SIGNALING_PATHWAY_VIA_DEATH_DOMAIN_RECEPTORS	2/165	29/14960	0.0404111	1	0.385957	TMBIM1/FAIM2	2
GO_POLY_PYRIMIDINE_TRACT_BINDING	GO_POLY_PYRIMIDINE_TRACT_BINDING	GO_POLY_PYRIMIDINE_TRACT_BINDING	2/165	29/14960	0.0404111	1	0.385957	KHDRBS2/RBM11	2
GO_REGULATION_OF_FIBROBLAST_MIGRATION	GO_REGULATION_OF_FIBROBLAST_MIGRATION	GO_REGULATION_OF_FIBROBLAST_MIGRATION	2/165	29/14960	0.0404111	1	0.385957	DDR2/PRKCE	2
GO_RESPONSE_TO_VITAMIN_D	GO_RESPONSE_TO_VITAMIN_D	GO_RESPONSE_TO_VITAMIN_D	2/165	29/14960	0.0404111	1	0.385957	PTN/STC1	2
GROSS_ELK3_TARGETS_DN	GROSS_ELK3_TARGETS_DN	GROSS_ELK3_TARGETS_DN	2/165	29/14960	0.0404111	1	0.385957	HELT/VLDLR	2
MODULE_524	MODULE_524	MODULE_524	2/165	29/14960	0.0404111	1	0.385957	CALD1/CNN2	2
REACTOME_DOWNSTREAM_SIGNAL_TRANSDUCTION	REACTOME_DOWNSTREAM_SIGNAL_TRANSDUCTION	REACTOME_DOWNSTREAM_SIGNAL_TRANSDUCTION	2/165	29/14960	0.0404111	1	0.385957	PDGFRB/GRB7	2
GSE18281_CORTICAL_THYMOCYTE_VS_WHOLE_CORTEX_THYMUS_UP	GSE18281_CORTICAL_THYMOCYTE_VS_WHOLE_CORTEX_THYMUS_UP	GSE18281_CORTICAL_THYMOCYTE_VS_WHOLE_CORTEX_THYMUS_UP	4/165	117/14960	0.0405572	1	0.386781	COL5A1/VSTM4/RUNX1T1/KCNV1	4
BAE_BRCA1_TARGETS_UP	BAE_BRCA1_TARGETS_UP	BAE_BRCA1_TARGETS_UP	3/165	69/14960	0.0406668	1	0.386781	VEGFA/ALOX5/KRT19	3
MARTIN_VIRAL_GPCR_SIGNALING_UP	MARTIN_VIRAL_GPCR_SIGNALING_UP	MARTIN_VIRAL_GPCR_SIGNALING_UP	3/165	69/14960	0.0406668	1	0.386781	VEGFA/ACTA2/PRKCE	3
RNCTGNYNRNCTGNY_UNKNOWN	RNCTGNYNRNCTGNY_UNKNOWN	RNCTGNYNRNCTGNY_UNKNOWN	3/165	69/14960	0.0406668	1	0.386781	CALD1/VEGFA/SPARC	3
MODULE_49	MODULE_49	MODULE_49	6/165	228/14960	0.0407997	1	0.387641	TOR2A/CHL1/NLGN1/LGSN/KCNA1/RIPK4	6
GSE17721_LPS_VS_PAM3CSK4_0.5H_BMDC_UP	GSE17721_LPS_VS_PAM3CSK4_0.5H_BMDC_UP	GSE17721_LPS_VS_PAM3CSK4_0.5H_BMDC_UP	5/165	171/14960	0.0410571	1	0.388872	TOR2A/HVCN1/TRIM26/CNTN4/MAPK13	5
GSE22886_TH1_VS_TH2_12H_ACT_UP	GSE22886_TH1_VS_TH2_12H_ACT_UP	GSE22886_TH1_VS_TH2_12H_ACT_UP	5/165	171/14960	0.0410571	1	0.388872	POFUT2/VSTM4/TRIM26/PDGFRB/AZGP1	5
GSE45365_CD8A_DC_VS_CD11B_DC_IFNAR_KO_UP	GSE45365_CD8A_DC_VS_CD11B_DC_IFNAR_KO_UP	GSE45365_CD8A_DC_VS_CD11B_DC_IFNAR_KO_UP	5/165	171/14960	0.0410571	1	0.388872	MMP9/GPR180/S1PR2/GPM6A/CHST9	5
GSE19923_E2A_KO_VS_HEB_AND_E2A_KO_DP_THYMOCYTE_DN	GSE19923_E2A_KO_VS_HEB_AND_E2A_KO_DP_THYMOCYTE_DN	GSE19923_E2A_KO_VS_HEB_AND_E2A_KO_DP_THYMOCYTE_DN	4/165	118/14960	0.0416331	1	0.391743	ADGRA2/DDR2/CD34/HERC5	4
GSE43863_NAIVE_VS_MEMORY_TH1_CD4_TCELL_D150_LCMV_DN	GSE43863_NAIVE_VS_MEMORY_TH1_CD4_TCELL_D150_LCMV_DN	GSE43863_NAIVE_VS_MEMORY_TH1_CD4_TCELL_D150_LCMV_DN	4/165	118/14960	0.0416331	1	0.391743	CLEC14A/FSTL5/ARHGEF5/ADAMTS20	4
LI_INDUCED_T_TO_NATURAL_KILLER_DN	LI_INDUCED_T_TO_NATURAL_KILLER_DN	LI_INDUCED_T_TO_NATURAL_KILLER_DN	4/165	118/14960	0.0416331	1	0.391743	COL5A1/COL6A1/NOTCH3/ACTA2	4
RICKMAN_TUMOR_DIFFERENTIATED_MODERATELY_VS_POORLY_UP	RICKMAN_TUMOR_DIFFERENTIATED_MODERATELY_VS_POORLY_UP	RICKMAN_TUMOR_DIFFERENTIATED_MODERATELY_VS_POORLY_UP	4/165	118/14960	0.0416331	1	0.391743	FBN1/ADAM12/SRPX2/VLDLR	4
GSE18791_UNSTIM_VS_NEWCATSLE_VIRUS_DC_6H_DN	GSE18791_UNSTIM_VS_NEWCATSLE_VIRUS_DC_6H_DN	GSE18791_UNSTIM_VS_NEWCATSLE_VIRUS_DC_6H_DN	5/165	172/14960	0.0419248	1	0.391743	GPR180/IFI44L/HERC5/ISG20/SIGLEC1	5
GSE26290_WT_VS_PDK1_KO_ANTI_CD3_AND_IL2_STIM_CD8_TCELL_UP	GSE26290_WT_VS_PDK1_KO_ANTI_CD3_AND_IL2_STIM_CD8_TCELL_UP	GSE26290_WT_VS_PDK1_KO_ANTI_CD3_AND_IL2_STIM_CD8_TCELL_UP	5/165	172/14960	0.0419248	1	0.391743	TRMT2A/FN1/C3orf52/SLC27A2/SLC16A6	5
GSE29618_PDC_VS_MDC_DN	GSE29618_PDC_VS_MDC_DN	GSE29618_PDC_VS_MDC_DN	5/165	172/14960	0.0419248	1	0.391743	CNN2/VEGFA/TMBIM1/CREB5/ALOX5	5
GSE36826_NORMAL_VS_STAPH_AUREUS_INF_SKIN_UP	GSE36826_NORMAL_VS_STAPH_AUREUS_INF_SKIN_UP	GSE36826_NORMAL_VS_STAPH_AUREUS_INF_SKIN_UP	5/165	172/14960	0.0419248	1	0.391743	VEGFA/IDO1/ST14/ISG20/SLC16A6	5
GSE42724_NAIVE_BCELL_VS_PLASMABLAST_UP	GSE42724_NAIVE_BCELL_VS_PLASMABLAST_UP	GSE42724_NAIVE_BCELL_VS_PLASMABLAST_UP	5/165	172/14960	0.0419248	1	0.391743	IFI44L/HERC5/ISG20/SIGLEC1/RBM11	5
GSE7831_1H_VS_4H_CPG_STIM_PDC_DN	GSE7831_1H_VS_4H_CPG_STIM_PDC_DN	GSE7831_1H_VS_4H_CPG_STIM_PDC_DN	5/165	172/14960	0.0419248	1	0.391743	MSRB3/N6AMT1/PDGFRB/C3orf52/FGF5	5
BAELDE_DIABETIC_NEPHROPATHY_UP	BAELDE_DIABETIC_NEPHROPATHY_UP	BAELDE_DIABETIC_NEPHROPATHY_UP	3/165	70/14960	0.0421547	1	0.391743	CD34/IGFBP5/GAS6	3
GO_CARDIAC_CELL_DEVELOPMENT	GO_CARDIAC_CELL_DEVELOPMENT	GO_CARDIAC_CELL_DEVELOPMENT	3/165	70/14960	0.0421547	1	0.391743	JAG1/VEGFA/PDGFRB	3
GO_POSITIVE_REGULATION_OF_PEPTIDE_HORMONE_SECRETION	GO_POSITIVE_REGULATION_OF_PEPTIDE_HORMONE_SECRETION	GO_POSITIVE_REGULATION_OF_PEPTIDE_HORMONE_SECRETION	3/165	70/14960	0.0421547	1	0.391743	PRKCE/ISL1/GCK	3
GO_PROTEOGLYCAN_METABOLIC_PROCESS	GO_PROTEOGLYCAN_METABOLIC_PROCESS	GO_PROTEOGLYCAN_METABOLIC_PROCESS	3/165	70/14960	0.0421547	1	0.391743	SPOCK3/COL2A1/CHST9	3
GO_VASCULOGENESIS	GO_VASCULOGENESIS	GO_VASCULOGENESIS	3/165	70/14960	0.0421547	1	0.391743	VEGFA/PDGFRB/CD34	3
HARRIS_HYPOXIA	HARRIS_HYPOXIA	HARRIS_HYPOXIA	3/165	70/14960	0.0421547	1	0.391743	COL5A1/VEGFA/STC1	3
NAKAYAMA_SOFT_TISSUE_TUMORS_PCA1_DN	NAKAYAMA_SOFT_TISSUE_TUMORS_PCA1_DN	NAKAYAMA_SOFT_TISSUE_TUMORS_PCA1_DN	3/165	70/14960	0.0421547	1	0.391743	COL2A1/NDN/RIPK4	3
GO_POSITIVE_REGULATION_OF_MAPK_CASCADE	GO_POSITIVE_REGULATION_OF_MAPK_CASCADE	GO_POSITIVE_REGULATION_OF_MAPK_CASCADE	9/165	418/14960	0.0422646	1	0.391743	S1PR2/VEGFA/PDGFRB/PRKCE/PROK2/ARHGEF5/KL/GAS6/PLCB1	9
LYF1_01	LYF1_01	LYF1_01	6/165	230/14960	0.0422705	1	0.391743	CALD1/PDGFRB/PITX2/GPM6A/GPC3/STC1	6
TAGCTTT_MIR9	TAGCTTT_MIR9	TAGCTTT_MIR9	6/165	230/14960	0.0422705	1	0.391743	CALD1/PRKCE/CNTN4/GPM6A/CREB5/STC1	6
GO_ENDOTHELIAL_CELL_PROLIFERATION	GO_ENDOTHELIAL_CELL_PROLIFERATION	GO_ENDOTHELIAL_CELL_PROLIFERATION	4/165	119/14960	0.042725	1	0.391743	VEGFA/CD34/THBS4/SPARC	4
GSE11818_WT_VS_DICER_KO_TREG_UP	GSE11818_WT_VS_DICER_KO_TREG_UP	GSE11818_WT_VS_DICER_KO_TREG_UP	4/165	119/14960	0.042725	1	0.391743	CD34/FSTL5/SPARC/TMEM184A	4
GO_CONTRACTILE_FIBER	GO_CONTRACTILE_FIBER	GO_CONTRACTILE_FIBER	5/165	173/14960	0.0428036	1	0.391743	MYL9/CALD1/ACTA2/IDO1/KRT19	5
GSE16755_CTRL_VS_IFNA_TREATED_MAC_DN	GSE16755_CTRL_VS_IFNA_TREATED_MAC_DN	GSE16755_CTRL_VS_IFNA_TREATED_MAC_DN	5/165	173/14960	0.0428036	1	0.391743	JAG1/THAP3/TRIM26/C3orf52/IDO1	5
GSE18281_PERIMEDULLARY_CORTICAL_REGION_VS_WHOLE_CORTEX_THYMUS_UP	GSE18281_PERIMEDULLARY_CORTICAL_REGION_VS_WHOLE_CORTEX_THYMUS_UP	GSE18281_PERIMEDULLARY_CORTICAL_REGION_VS_WHOLE_CORTEX_THYMUS_UP	5/165	173/14960	0.0428036	1	0.391743	MCAM/TRMT2A/KHDRBS2/KRT19/RIPK4	5
GSE360_CTRL_VS_T_GONDII_DC_UP	GSE360_CTRL_VS_T_GONDII_DC_UP	GSE360_CTRL_VS_T_GONDII_DC_UP	5/165	173/14960	0.0428036	1	0.391743	ADAM12/SRPX2/ALOX5/DNASE2/CDC42EP1	5
GSE37301_RAG2_KO_VS_RAG2_AND_ETS1_KO_NK_CELL_UP	GSE37301_RAG2_KO_VS_RAG2_AND_ETS1_KO_NK_CELL_UP	GSE37301_RAG2_KO_VS_RAG2_AND_ETS1_KO_NK_CELL_UP	5/165	173/14960	0.0428036	1	0.391743	FBN1/COL6A1/CD34/GPC3/GAS6	5
GSE9509_LPS_VS_LPS_AND_IL10_STIM_IL10_KO_MACROPHAGE_10MIN_UP	GSE9509_LPS_VS_LPS_AND_IL10_STIM_IL10_KO_MACROPHAGE_10MIN_UP	GSE9509_LPS_VS_LPS_AND_IL10_STIM_IL10_KO_MACROPHAGE_10MIN_UP	5/165	173/14960	0.0428036	1	0.391743	TRIM26/PRKCE/CDCP1/NLGN1/ISG20	5
HALLMARK_ESTROGEN_RESPONSE_LATE	HALLMARK_ESTROGEN_RESPONSE_LATE	HALLMARK_ESTROGEN_RESPONSE_LATE	5/165	173/14960	0.0428036	1	0.391743	MAPK13/ST14/SLC27A2/ISG20/KRT19	5
GO_DISORDERED_DOMAIN_SPECIFIC_BINDING	GO_DISORDERED_DOMAIN_SPECIFIC_BINDING	GO_DISORDERED_DOMAIN_SPECIFIC_BINDING	2/165	30/14960	0.0429906	1	0.391743	FN1/KCNA1	2
GO_NEGATIVE_REGULATION_OF_EPITHELIAL_CELL_DIFFERENTIATION	GO_NEGATIVE_REGULATION_OF_EPITHELIAL_CELL_DIFFERENTIATION	GO_NEGATIVE_REGULATION_OF_EPITHELIAL_CELL_DIFFERENTIATION	2/165	30/14960	0.0429906	1	0.391743	JAG1/MMP9	2
GO_REGULATION_OF_PHOSPHOLIPASE_C_ACTIVITY	GO_REGULATION_OF_PHOSPHOLIPASE_C_ACTIVITY	GO_REGULATION_OF_PHOSPHOLIPASE_C_ACTIVITY	2/165	30/14960	0.0429906	1	0.391743	EDNRA/PDGFRB	2
MOSERLE_IFNA_RESPONSE	MOSERLE_IFNA_RESPONSE	MOSERLE_IFNA_RESPONSE	2/165	30/14960	0.0429906	1	0.391743	IFI44L/HERC5	2
PID_HIF2PATHWAY	PID_HIF2PATHWAY	PID_HIF2PATHWAY	2/165	30/14960	0.0429906	1	0.391743	VEGFA/ABCG2	2
REACTOME_G_PROTEIN_BETA:GAMMA_SIGNALLING	REACTOME_G_PROTEIN_BETA:GAMMA_SIGNALLING	REACTOME_G_PROTEIN_BETA:GAMMA_SIGNALLING	2/165	30/14960	0.0429906	1	0.391743	PLCB1/GNG7	2
REACTOME_TRANSCRIPTIONAL_REGULATION_BY_THE_AP_2_TFAP2_FAMILY_OF_TRANSCRIPTION_FACTORS	REACTOME_TRANSCRIPTIONAL_REGULATION_BY_THE_AP_2_TFAP2_FAMILY_OF_TRANSCRIPTION_FACTORS	REACTOME_TRANSCRIPTIONAL_REGULATION_BY_THE_AP_2_TFAP2_FAMILY_OF_TRANSCRIPTION_FACTORS	2/165	30/14960	0.0429906	1	0.391743	VEGFA/PITX2	2
SHAFFER_IRF4_MULTIPLE_MYELOMA_PROGRAM	SHAFFER_IRF4_MULTIPLE_MYELOMA_PROGRAM	SHAFFER_IRF4_MULTIPLE_MYELOMA_PROGRAM	2/165	30/14960	0.0429906	1	0.391743	DDR2/ISG20	2
SIMBULAN_UV_RESPONSE_IMMORTALIZED_DN	SIMBULAN_UV_RESPONSE_IMMORTALIZED_DN	SIMBULAN_UV_RESPONSE_IMMORTALIZED_DN	2/165	30/14960	0.0429906	1	0.391743	CALD1/FN1	2
JAATINEN_HEMATOPOIETIC_STEM_CELL_UP	JAATINEN_HEMATOPOIETIC_STEM_CELL_UP	JAATINEN_HEMATOPOIETIC_STEM_CELL_UP	7/165	292/14960	0.0432556	1	0.393486	COL5A1/MSRB3/CD34/SPOCK3/NDN/SLC27A2/PLCB1	7
GO_PATTERN_SPECIFICATION_PROCESS	GO_PATTERN_SPECIFICATION_PROCESS	GO_PATTERN_SPECIFICATION_PROCESS	8/165	355/14960	0.043268	1	0.393486	TBX2/PITX2/IRX1/ISL1/GPC3/ZIC3/STC1/DBX1	8
GARGALOVIC_RESPONSE_TO_OXIDIZED_PHOSPHOLIPIDS_GREY_DN	GARGALOVIC_RESPONSE_TO_OXIDIZED_PHOSPHOLIPIDS_GREY_DN	GARGALOVIC_RESPONSE_TO_OXIDIZED_PHOSPHOLIPIDS_GREY_DN	3/165	71/14960	0.0436696	1	0.395386	C1QTNF6/PHLDB2/RUNX1T1	3
GSE22140_GERMFREE_VS_SPF_MOUSE_CD4_TCELL_UP	GSE22140_GERMFREE_VS_SPF_MOUSE_CD4_TCELL_UP	GSE22140_GERMFREE_VS_SPF_MOUSE_CD4_TCELL_UP	5/165	174/14960	0.0436935	1	0.395386	TRIM26/IFI44L/IDO1/PCK2/ISG20	5
GSE2826_WT_VS_XID_BCELL_DN	GSE2826_WT_VS_XID_BCELL_DN	GSE2826_WT_VS_XID_BCELL_DN	5/165	174/14960	0.0436935	1	0.395386	SCN7A/ABCG2/CPQ/PTPRO/COL2A1	5
GSE28737_WT_VS_BCL6_HET_FOLLICULAR_BCELL_DN	GSE28737_WT_VS_BCL6_HET_FOLLICULAR_BCELL_DN	GSE28737_WT_VS_BCL6_HET_FOLLICULAR_BCELL_DN	5/165	174/14960	0.0436935	1	0.395386	PRKCE/CREB5/ST14/PTPRO/IL27RA	5
SHEPARD_CRUSH_AND_BURN_MUTANT_DN	SHEPARD_CRUSH_AND_BURN_MUTANT_DN	SHEPARD_CRUSH_AND_BURN_MUTANT_DN	5/165	174/14960	0.0436935	1	0.395386	JAG1/IRX1/PCDHGC3/DBX1/PTPRO	5
AP1_Q4	AP1_Q4	AP1_Q4	6/165	232/14960	0.0437744	1	0.395726	MMP9/PDGFRB/ISG20/KRT19/SLC16A6/RIPK4	6
WEST_ADRENOCORTICAL_TUMOR_DN	WEST_ADRENOCORTICAL_TUMOR_DN	WEST_ADRENOCORTICAL_TUMOR_DN	10/165	488/14960	0.0441091	1	0.398357	CALD1/COL6A1/CNN2/CD34/SCN7A/IGFBP5/PCDHGC3/GPC3/CREB3L1/CTSF	10
GSE13306_RA_VS_UNTREATED_MEM_CD4_TCELL_DN	GSE13306_RA_VS_UNTREATED_MEM_CD4_TCELL_DN	GSE13306_RA_VS_UNTREATED_MEM_CD4_TCELL_DN	5/165	175/14960	0.0445945	1	0.400759	UACA/PHLDB2/SLC7A3/VLDLR/RIPK4	5
GSE1432_CTRL_VS_IFNG_6H_MICROGLIA_DN	GSE1432_CTRL_VS_IFNG_6H_MICROGLIA_DN	GSE1432_CTRL_VS_IFNG_6H_MICROGLIA_DN	5/165	175/14960	0.0445945	1	0.400759	C5orf15/TRIM26/IFI44L/IDO1/ISG20	5
GSE24142_EARLY_THYMIC_PROGENITOR_VS_DN3_THYMOCYTE_ADULT_UP	GSE24142_EARLY_THYMIC_PROGENITOR_VS_DN3_THYMOCYTE_ADULT_UP	GSE24142_EARLY_THYMIC_PROGENITOR_VS_DN3_THYMOCYTE_ADULT_UP	5/165	175/14960	0.0445945	1	0.400759	GRAMD1A/PDGFRB/PRKCE/TMBIM1/ST14	5
GSE360_DC_VS_MAC_M_TUBERCULOSIS_DN	GSE360_DC_VS_MAC_M_TUBERCULOSIS_DN	GSE360_DC_VS_MAC_M_TUBERCULOSIS_DN	5/165	175/14960	0.0445945	1	0.400759	THAP3/VEGFA/SPARC/ALOX5/COL2A1	5
GSE8835_HEALTHY_VS_CLL_CD4_TCELL_UP	GSE8835_HEALTHY_VS_CLL_CD4_TCELL_UP	GSE8835_HEALTHY_VS_CLL_CD4_TCELL_UP	5/165	175/14960	0.0445945	1	0.400759	CPXM2/UACA/IFI44L/ALOX5/CTSF	5
GSE4748_LPS_VS_LPS_AND_CYANOBACTERIUM_LPSLIKE_STIM_DC_3H_DN	GSE4748_LPS_VS_LPS_AND_CYANOBACTERIUM_LPSLIKE_STIM_DC_3H_DN	GSE4748_LPS_VS_LPS_AND_CYANOBACTERIUM_LPSLIKE_STIM_DC_3H_DN	4/165	121/14960	0.0449573	1	0.40176	HVCN1/FIBIN/TRHDE-AS1/JDP2	4
LIU_VMYB_TARGETS_UP	LIU_VMYB_TARGETS_UP	LIU_VMYB_TARGETS_UP	4/165	121/14960	0.0449573	1	0.40176	JAG1/ABCG2/ISG20/CDC42EP1	4
BURTON_ADIPOGENESIS_8	BURTON_ADIPOGENESIS_8	BURTON_ADIPOGENESIS_8	3/165	72/14960	0.0452114	1	0.40176	PHLDB2/ACTA2/CPQ	3
LEE_AGING_CEREBELLUM_UP	LEE_AGING_CEREBELLUM_UP	LEE_AGING_CEREBELLUM_UP	3/165	72/14960	0.0452114	1	0.40176	GCK/SLC7A3/PTPRO	3
GO_SECRETORY_GRANULE_MEMBRANE	GO_SECRETORY_GRANULE_MEMBRANE	GO_SECRETORY_GRANULE_MEMBRANE	6/165	234/14960	0.0453116	1	0.40176	SURF4/HVCN1/TMBIM1/SPARC/TMEM184A/SLC27A2	6
STAT6_01	STAT6_01	STAT6_01	6/165	234/14960	0.0453116	1	0.40176	C1QTNF6/PRKCE/FN1/STC1/FAIM2/CHST9	6
GO_EAR_DEVELOPMENT	GO_EAR_DEVELOPMENT	GO_EAR_DEVELOPMENT	5/165	176/14960	0.0455065	1	0.40176	JAG1/PDGFRB/ROR1/SPARC/COL2A1	5
GSE12845_NAIVE_VS_DARKZONE_GC_TONSIL_BCELL_UP	GSE12845_NAIVE_VS_DARKZONE_GC_TONSIL_BCELL_UP	GSE12845_NAIVE_VS_DARKZONE_GC_TONSIL_BCELL_UP	5/165	176/14960	0.0455065	1	0.40176	CHL1/GCK/CREB3L1/PCK2/DNASE2	5
GSE17301_IFNA2_VS_IFNA2_AND_ACD3_ACD28_STIM_CD8_TCELL_DN	GSE17301_IFNA2_VS_IFNA2_AND_ACD3_ACD28_STIM_CD8_TCELL_DN	GSE17301_IFNA2_VS_IFNA2_AND_ACD3_ACD28_STIM_CD8_TCELL_DN	5/165	176/14960	0.0455065	1	0.40176	MMP9/DDR2/CDCP1/HERC5/GCK	5
GSE6259_CD4_TCELL_VS_CD8_TCELL_UP	GSE6259_CD4_TCELL_VS_CD8_TCELL_UP	GSE6259_CD4_TCELL_VS_CD8_TCELL_UP	5/165	176/14960	0.0455065	1	0.40176	CALD1/ADAM12/DDR2/CHL1/GPM6A	5
LI_WILMS_TUMOR_VS_FETAL_KIDNEY_1_UP	LI_WILMS_TUMOR_VS_FETAL_KIDNEY_1_UP	LI_WILMS_TUMOR_VS_FETAL_KIDNEY_1_UP	5/165	176/14960	0.0455065	1	0.40176	OLFML2A/VEGFA/VLDLR/KRT19/IL27RA	5
MCLACHLAN_DENTAL_CARIES_UP	MCLACHLAN_DENTAL_CARIES_UP	MCLACHLAN_DENTAL_CARIES_UP	5/165	176/14960	0.0455065	1	0.40176	MMP9/ALOX5AP/CHL1/THBS4/ALOX5	5
CUI_TCF21_TARGETS_UP	CUI_TCF21_TARGETS_UP	CUI_TCF21_TARGETS_UP	2/165	31/14960	0.0456299	1	0.40176	COL6A1/PTN	2
GO_CARBOXYPEPTIDASE_ACTIVITY	GO_CARBOXYPEPTIDASE_ACTIVITY	GO_CARBOXYPEPTIDASE_ACTIVITY	2/165	31/14960	0.0456299	1	0.40176	CPXM2/CPQ	2
GO_DETECTION_OF_MECHANICAL_STIMULUS	GO_DETECTION_OF_MECHANICAL_STIMULUS	GO_DETECTION_OF_MECHANICAL_STIMULUS	2/165	31/14960	0.0456299	1	0.40176	KCNA1/PKD1L3	2
GO_EMBRYONIC_EYE_MORPHOGENESIS	GO_EMBRYONIC_EYE_MORPHOGENESIS	GO_EMBRYONIC_EYE_MORPHOGENESIS	2/165	31/14960	0.0456299	1	0.40176	FBN1/TBX2	2
GO_POSITIVE_REGULATION_OF_VASCULAR_SMOOTH_MUSCLE_CELL_PROLIFERATION	GO_POSITIVE_REGULATION_OF_VASCULAR_SMOOTH_MUSCLE_CELL_PROLIFERATION	GO_POSITIVE_REGULATION_OF_VASCULAR_SMOOTH_MUSCLE_CELL_PROLIFERATION	2/165	31/14960	0.0456299	1	0.40176	MMP9/IGFBP5	2
GO_REGULATION_OF_SYNAPTIC_TRANSMISSION_GABAERGIC	GO_REGULATION_OF_SYNAPTIC_TRANSMISSION_GABAERGIC	GO_REGULATION_OF_SYNAPTIC_TRANSMISSION_GABAERGIC	2/165	31/14960	0.0456299	1	0.40176	PRKCE/NLGN1	2
GO_RESPONSE_TO_PH	GO_RESPONSE_TO_PH	GO_RESPONSE_TO_PH	2/165	31/14960	0.0456299	1	0.40176	HVCN1/PKD1L3	2
GYORFFY_MITOXANTRONE_RESISTANCE	GYORFFY_MITOXANTRONE_RESISTANCE	GYORFFY_MITOXANTRONE_RESISTANCE	2/165	31/14960	0.0456299	1	0.40176	LEMD2/IRX1	2
PETRETTO_HEART_MASS_QTL_CIS_UP	PETRETTO_HEART_MASS_QTL_CIS_UP	PETRETTO_HEART_MASS_QTL_CIS_UP	2/165	31/14960	0.0456299	1	0.40176	C5orf15/SPARC	2
HADDAD_B_LYMPHOCYTE_PROGENITOR	HADDAD_B_LYMPHOCYTE_PROGENITOR	HADDAD_B_LYMPHOCYTE_PROGENITOR	6/165	235/14960	0.0460927	1	0.404317	COL5A1/ABCG2/ALOX5/ISG20/GNG7/ZNF135	6
GO_CELLULAR_RESPONSE_TO_CARBOHYDRATE_STIMULUS	GO_CELLULAR_RESPONSE_TO_CARBOHYDRATE_STIMULUS	GO_CELLULAR_RESPONSE_TO_CARBOHYDRATE_STIMULUS	4/165	122/14960	0.0460975	1	0.404317	PRKCE/MAPK13/GAS6/PCK2	4
GO_RESPONSE_TO_BMP	GO_RESPONSE_TO_BMP	GO_RESPONSE_TO_BMP	4/165	122/14960	0.0460975	1	0.404317	FBN1/LEMD2/GPC3/COL2A1	4
GO_SPECIFIC_GRANULE	GO_SPECIFIC_GRANULE	GO_SPECIFIC_GRANULE	4/165	122/14960	0.0460975	1	0.404317	HVCN1/CNN2/TMBIM1/SLC27A2	4
GSE20715_0H_VS_24H_OZONE_TLR4_KO_LUNG_UP	GSE20715_0H_VS_24H_OZONE_TLR4_KO_LUNG_UP	GSE20715_0H_VS_24H_OZONE_TLR4_KO_LUNG_UP	5/165	177/14960	0.0464297	1	0.404766	MMP11/CNN2/PLVAP/SRPX2/PTPRO	5
GSE2405_0H_VS_3H_A_PHAGOCYTOPHILUM_STIM_NEUTROPHIL_UP	GSE2405_0H_VS_3H_A_PHAGOCYTOPHILUM_STIM_NEUTROPHIL_UP	GSE2405_0H_VS_3H_A_PHAGOCYTOPHILUM_STIM_NEUTROPHIL_UP	5/165	177/14960	0.0464297	1	0.404766	OLFML2A/ALOX5AP/CDCP1/MAPK13/KRT20	5
GSE39556_UNTREATED_VS_3H_POLYIC_INJ_MOUSE_NK_CELL_UP	GSE39556_UNTREATED_VS_3H_POLYIC_INJ_MOUSE_NK_CELL_UP	GSE39556_UNTREATED_VS_3H_POLYIC_INJ_MOUSE_NK_CELL_UP	5/165	177/14960	0.0464297	1	0.404766	JAG1/TRIM26/ROR1/GPM6A/SLC27A2	5
GSE6092_IFNG_VS_IFNG_AND_B_BURGDORFERI_INF_ENDOTHELIAL_CELL_DN	GSE6092_IFNG_VS_IFNG_AND_B_BURGDORFERI_INF_ENDOTHELIAL_CELL_DN	GSE6092_IFNG_VS_IFNG_AND_B_BURGDORFERI_INF_ENDOTHELIAL_CELL_DN	5/165	177/14960	0.0464297	1	0.404766	GRAMD1A/POFUT2/HERC5/ISG20/CDC42EP1	5
GSE9878_CTRL_VS_EBF_TRANSDUCED_PAX5_KO_PRO_BCELL_UP	GSE9878_CTRL_VS_EBF_TRANSDUCED_PAX5_KO_PRO_BCELL_UP	GSE9878_CTRL_VS_EBF_TRANSDUCED_PAX5_KO_PRO_BCELL_UP	5/165	177/14960	0.0464297	1	0.404766	GRAMD1A/CNN2/DOCK6/PDGFRB/PTN	5
MODULE_112	MODULE_112	MODULE_112	5/165	177/14960	0.0464297	1	0.404766	ROR1/ISL1/AZGP1/GPC3/PTPRO	5
REACTOME_SIGNALING_BY_INTERLEUKINS	REACTOME_SIGNALING_BY_INTERLEUKINS	REACTOME_SIGNALING_BY_INTERLEUKINS	10/165	493/14960	0.0466908	1	0.404766	MMP9/CNN2/VEGFA/PDGFRB/FN1/FGF5/ALOX5/KL/NDN/IL27RA	10
GHANDHI_DIRECT_IRRADIATION_UP	GHANDHI_DIRECT_IRRADIATION_UP	GHANDHI_DIRECT_IRRADIATION_UP	3/165	73/14960	0.0467801	1	0.404766	C3orf52/CREB5/SLC16A6	3
GO_NEGATIVE_REGULATION_OF_CYSTEINE_TYPE_ENDOPEPTIDASE_ACTIVITY	GO_NEGATIVE_REGULATION_OF_CYSTEINE_TYPE_ENDOPEPTIDASE_ACTIVITY	GO_NEGATIVE_REGULATION_OF_CYSTEINE_TYPE_ENDOPEPTIDASE_ACTIVITY	3/165	73/14960	0.0467801	1	0.404766	MMP9/VEGFA/GAS6	3
GO_POSITIVE_REGULATION_OF_OSSIFICATION	GO_POSITIVE_REGULATION_OF_OSSIFICATION	GO_POSITIVE_REGULATION_OF_OSSIFICATION	3/165	73/14960	0.0467801	1	0.404766	JAG1/DDR2/KL	3
GO_SPECIFIC_GRANULE_MEMBRANE	GO_SPECIFIC_GRANULE_MEMBRANE	GO_SPECIFIC_GRANULE_MEMBRANE	3/165	73/14960	0.0467801	1	0.404766	HVCN1/TMBIM1/SLC27A2	3
KONDO_PROSTATE_CANCER_HCP_WITH_H3K27ME3	KONDO_PROSTATE_CANCER_HCP_WITH_H3K27ME3	KONDO_PROSTATE_CANCER_HCP_WITH_H3K27ME3	3/165	73/14960	0.0467801	1	0.404766	FBN1/TBX2/IRX1	3
RYAAAKNNNNNNTTGW_UNKNOWN	RYAAAKNNNNNNTTGW_UNKNOWN	RYAAAKNNNNNNTTGW_UNKNOWN	3/165	73/14960	0.0467801	1	0.404766	CALD1/GPM6A/RUNX1T1	3
GO_GLAND_DEVELOPMENT	GO_GLAND_DEVELOPMENT	GO_GLAND_DEVELOPMENT	8/165	361/14960	0.0469274	1	0.404766	TBX2/VEGFA/IGFBP5/PITX2/ISL1/PTN/ZIC3/PCK2	8
PEDERSEN_METASTASIS_BY_ERBB2_ISOFORM_7	PEDERSEN_METASTASIS_BY_ERBB2_ISOFORM_7	PEDERSEN_METASTASIS_BY_ERBB2_ISOFORM_7	8/165	361/14960	0.0469274	1	0.404766	JAG1/PHLDB2/C3orf52/ABCG2/STC1/FAM201A/ISG20/SLC16A6	8
GO_ACTIN_CYTOSKELETON	GO_ACTIN_CYTOSKELETON	GO_ACTIN_CYTOSKELETON	9/165	427/14960	0.0472453	1	0.404766	MYL9/CALD1/CNN2/NOTCH3/ACTA2/ROR1/DDR2/ARHGEF5/KRT19	9
GO_PLATELET_ACTIVATION	GO_PLATELET_ACTIVATION	GO_PLATELET_ACTIVATION	4/165	123/14960	0.0472538	1	0.404766	MYL9/PEAR1/PRKCE/GAS6	4
GSE32901_TH1_VS_TH17_NEG_CD4_TCELL_UP	GSE32901_TH1_VS_TH17_NEG_CD4_TCELL_UP	GSE32901_TH1_VS_TH17_NEG_CD4_TCELL_UP	4/165	123/14960	0.0472538	1	0.404766	SCN7A/SRPX2/PTPRO/SLC27A2	4
GSE6269_E_COLI_VS_STREP_PNEUMO_INF_PBMC_DN	GSE6269_E_COLI_VS_STREP_PNEUMO_INF_PBMC_DN	GSE6269_E_COLI_VS_STREP_PNEUMO_INF_PBMC_DN	4/165	123/14960	0.0472538	1	0.404766	JAG1/MMP9/ALOX5AP/ALOX5	4
QI_HYPOXIA	QI_HYPOXIA	QI_HYPOXIA	4/165	123/14960	0.0472538	1	0.404766	VEGFA/STC1/VLDLR/KRT19	4
ACEVEDO_LIVER_CANCER_WITH_H3K27ME3_UP	ACEVEDO_LIVER_CANCER_WITH_H3K27ME3_UP	ACEVEDO_LIVER_CANCER_WITH_H3K27ME3_UP	5/165	178/14960	0.047364	1	0.404766	CALD1/MSRB3/C3orf52/CREB5/KL	5
GSE17721_0.5H_VS_4H_CPG_BMDC_DN	GSE17721_0.5H_VS_4H_CPG_BMDC_DN	GSE17721_0.5H_VS_4H_CPG_BMDC_DN	5/165	178/14960	0.047364	1	0.404766	JAG1/TRIM26/PDGFRB/SLC27A2/ISG20	5
GO_CATION_TRANSMEMBRANE_TRANSPORTER_ACTIVITY	GO_CATION_TRANSMEMBRANE_TRANSPORTER_ACTIVITY	GO_CATION_TRANSMEMBRANE_TRANSPORTER_ACTIVITY	10/165	495/14960	0.0477516	1	0.404766	HVCN1/NDUFA4L2/SLC9A4/SCN7A/GPM6A/SLC7A3/KCNV1/KCNA1/GAS6/PKD1L3	10
GO_OSTEOBLAST_DIFFERENTIATION	GO_OSTEOBLAST_DIFFERENTIATION	GO_OSTEOBLAST_DIFFERENTIATION	5/165	179/14960	0.0483094	1	0.404766	JAG1/COL6A1/DDR2/IGFBP5/CREB3L1	5
GSE10239_KLRG1INT_VS_KLRG1HIGH_EFF_CD8_TCELL_UP	GSE10239_KLRG1INT_VS_KLRG1HIGH_EFF_CD8_TCELL_UP	GSE10239_KLRG1INT_VS_KLRG1HIGH_EFF_CD8_TCELL_UP	5/165	179/14960	0.0483094	1	0.404766	P3H1/C1orf174/HVCN1/C17orf80/NDN	5
GSE20198_UNTREATED_VS_IFNA_TREATED_ACT_CD4_TCELL_UP	GSE20198_UNTREATED_VS_IFNA_TREATED_ACT_CD4_TCELL_UP	GSE20198_UNTREATED_VS_IFNA_TREATED_ACT_CD4_TCELL_UP	5/165	179/14960	0.0483094	1	0.404766	TMEM161A/C17orf80/DDR2/PITX2/ST14	5
GSE5589_LPS_VS_LPS_AND_IL10_STIM_IL10_KO_MACROPHAGE_180MIN_DN	GSE5589_LPS_VS_LPS_AND_IL10_STIM_IL10_KO_MACROPHAGE_180MIN_DN	GSE5589_LPS_VS_LPS_AND_IL10_STIM_IL10_KO_MACROPHAGE_180MIN_DN	5/165	179/14960	0.0483094	1	0.404766	JAG1/MMP9/VEGFA/CDCP1/GNG7	5
OCT1_02	OCT1_02	OCT1_02	5/165	179/14960	0.0483094	1	0.404766	JAG1/GPC3/STC1/RUNX1T1/CREB3L1	5
GNF2_PTX3	GNF2_PTX3	GNF2_PTX3	2/165	32/14960	0.0483274	1	0.404766	COL5A1/FBN1	2
GO_EYE_PHOTORECEPTOR_CELL_DIFFERENTIATION	GO_EYE_PHOTORECEPTOR_CELL_DIFFERENTIATION	GO_EYE_PHOTORECEPTOR_CELL_DIFFERENTIATION	2/165	32/14960	0.0483274	1	0.404766	VEGFA/PTN	2
GO_POSITIVE_REGULATION_OF_EMBRYONIC_DEVELOPMENT	GO_POSITIVE_REGULATION_OF_EMBRYONIC_DEVELOPMENT	GO_POSITIVE_REGULATION_OF_EMBRYONIC_DEVELOPMENT	2/165	32/14960	0.0483274	1	0.404766	PHLDB2/PLCB1	2
GO_REGULATION_OF_MESENCHYMAL_CELL_PROLIFERATION	GO_REGULATION_OF_MESENCHYMAL_CELL_PROLIFERATION	GO_REGULATION_OF_MESENCHYMAL_CELL_PROLIFERATION	2/165	32/14960	0.0483274	1	0.404766	VEGFA/PTN	2
GO_STRUCTURAL_CONSTITUENT_OF_MUSCLE	GO_STRUCTURAL_CONSTITUENT_OF_MUSCLE	GO_STRUCTURAL_CONSTITUENT_OF_MUSCLE	2/165	32/14960	0.0483274	1	0.404766	MYL9/KRT19	2
HALLMARK_NOTCH_SIGNALING	HALLMARK_NOTCH_SIGNALING	HALLMARK_NOTCH_SIGNALING	2/165	32/14960	0.0483274	1	0.404766	JAG1/NOTCH3	2
HUANG_FOXA2_TARGETS_DN	HUANG_FOXA2_TARGETS_DN	HUANG_FOXA2_TARGETS_DN	2/165	32/14960	0.0483274	1	0.404766	COL6A1/SPARC	2
MODY_HIPPOCAMPUS_NEONATAL	MODY_HIPPOCAMPUS_NEONATAL	MODY_HIPPOCAMPUS_NEONATAL	2/165	32/14960	0.0483274	1	0.404766	FN1/CHL1	2
SIMBULAN_UV_RESPONSE_NORMAL_DN	SIMBULAN_UV_RESPONSE_NORMAL_DN	SIMBULAN_UV_RESPONSE_NORMAL_DN	2/165	32/14960	0.0483274	1	0.404766	VEGFA/GRB7	2
GO_OSTEOCLAST_DIFFERENTIATION	GO_OSTEOCLAST_DIFFERENTIATION	GO_OSTEOCLAST_DIFFERENTIATION	3/165	74/14960	0.0483754	1	0.404766	FBN1/GPC3/EFNA2	3
GUO_HEX_TARGETS_UP	GUO_HEX_TARGETS_UP	GUO_HEX_TARGETS_UP	3/165	74/14960	0.0483754	1	0.404766	VEGFA/NDN/EFNA2	3
MODULE_113	MODULE_113	MODULE_113	3/165	74/14960	0.0483754	1	0.404766	TBX2/GPM6A/PTPRO	3
YAO_TEMPORAL_RESPONSE_TO_PROGESTERONE_CLUSTER_16	YAO_TEMPORAL_RESPONSE_TO_PROGESTERONE_CLUSTER_16	YAO_TEMPORAL_RESPONSE_TO_PROGESTERONE_CLUSTER_16	3/165	74/14960	0.0483754	1	0.404766	FBN1/IGFBP5/SPARC	3
GSE18281_CORTICAL_VS_MEDULLARY_THYMOCYTE_DN	GSE18281_CORTICAL_VS_MEDULLARY_THYMOCYTE_DN	GSE18281_CORTICAL_VS_MEDULLARY_THYMOCYTE_DN	4/165	124/14960	0.0484261	1	0.404766	ADAM12/MMP11/ZIC3/ISG20	4
MOHANKUMAR_HOXA1_TARGETS_DN	MOHANKUMAR_HOXA1_TARGETS_DN	MOHANKUMAR_HOXA1_TARGETS_DN	4/165	124/14960	0.0484261	1	0.404766	PHLDB2/C3orf52/MAPK13/RUNX1T1	4
GSE3982_DC_VS_NKCELL_UP	GSE3982_DC_VS_NKCELL_UP	GSE3982_DC_VS_NKCELL_UP	5/165	180/14960	0.049266	1	0.404766	MMP9/ADAM12/FN1/SPARC/CREB5	5
MODULE_129	MODULE_129	MODULE_129	5/165	180/14960	0.049266	1	0.404766	IFI44L/VLDLR/ALOX5/KCNA1/PLCB1	5
BMI1_DN_MEL18_DN.V1_UP	BMI1_DN_MEL18_DN.V1_UP	BMI1_DN_MEL18_DN.V1_UP	4/165	125/14960	0.0496145	1	0.404766	JAG1/ADAM12/VEGFA/VLDLR	4
GO_NEGATIVE_REGULATION_OF_CELLULAR_RESPONSE_TO_GROWTH_FACTOR_STIMULUS	GO_NEGATIVE_REGULATION_OF_CELLULAR_RESPONSE_TO_GROWTH_FACTOR_STIMULUS	GO_NEGATIVE_REGULATION_OF_CELLULAR_RESPONSE_TO_GROWTH_FACTOR_STIMULUS	4/165	125/14960	0.0496145	1	0.404766	FBN1/ADGRA2/LEMD2/CREB3L1	4
GO_REGULATION_OF_MUSCLE_CONTRACTION	GO_REGULATION_OF_MUSCLE_CONTRACTION	GO_REGULATION_OF_MUSCLE_CONTRACTION	4/165	125/14960	0.0496145	1	0.404766	MYL9/PROK2/STC1/KCNA1	4
TAKEDA_TARGETS_OF_NUP98_HOXA9_FUSION_16D_UP	TAKEDA_TARGETS_OF_NUP98_HOXA9_FUSION_16D_UP	TAKEDA_TARGETS_OF_NUP98_HOXA9_FUSION_16D_UP	4/165	125/14960	0.0496145	1	0.404766	ADGRA2/IFI44L/FN1/IDO1	4
BOYLAN_MULTIPLE_MYELOMA_PCA1_UP	BOYLAN_MULTIPLE_MYELOMA_PCA1_UP	BOYLAN_MULTIPLE_MYELOMA_PCA1_UP	3/165	75/14960	0.0499972	1	0.404766	MMP9/GPM6A/ISG20	3
CARD_MIR302A_TARGETS	CARD_MIR302A_TARGETS	CARD_MIR302A_TARGETS	3/165	75/14960	0.0499972	1	0.404766	VEGFA/STC1/VLDLR	3
GO_MUSCLE_CELL_MIGRATION	GO_MUSCLE_CELL_MIGRATION	GO_MUSCLE_CELL_MIGRATION	3/165	75/14960	0.0499972	1	0.404766	PDGFRB/IGFBP5/THBS4	3
KRAS.BREAST_UP.V1_UP	KRAS.BREAST_UP.V1_UP	KRAS.BREAST_UP.V1_UP	3/165	75/14960	0.0499972	1	0.404766	MMP9/NDUFA4L2/STC1	3
MCLACHLAN_DENTAL_CARIES_DN	MCLACHLAN_DENTAL_CARIES_DN	MCLACHLAN_DENTAL_CARIES_DN	3/165	75/14960	0.0499972	1	0.404766	SPOCK3/GPM6A/GPC3	3
REACTOME_SIGNALING_BY_MET	REACTOME_SIGNALING_BY_MET	REACTOME_SIGNALING_BY_MET	3/165	75/14960	0.0499972	1	0.404766	COL5A1/FN1/COL2A1	3
GO_FAT_CELL_DIFFERENTIATION	GO_FAT_CELL_DIFFERENTIATION	GO_FAT_CELL_DIFFERENTIATION	5/165	181/14960	0.0502337	1	0.404766	JAG1/MMP11/RUNX1T1/JDP2/PLCB1	5
GO_REGULATION_OF_PEPTIDYL_TYROSINE_PHOSPHORYLATION	GO_REGULATION_OF_PEPTIDYL_TYROSINE_PHOSPHORYLATION	GO_REGULATION_OF_PEPTIDYL_TYROSINE_PHOSPHORYLATION	5/165	181/14960	0.0502337	1	0.404766	VEGFA/PRKCE/ISL1/THBS4/GAS6	5
GSE26912_TUMORICIDAL_VS_CTRL_MACROPHAGE_UP	GSE26912_TUMORICIDAL_VS_CTRL_MACROPHAGE_UP	GSE26912_TUMORICIDAL_VS_CTRL_MACROPHAGE_UP	5/165	181/14960	0.0502337	1	0.404766	DNAAF5/FN1/CDCP1/SPARC/IDO1	5
GSE30083_SP1_VS_SP3_THYMOCYTE_UP	GSE30083_SP1_VS_SP3_THYMOCYTE_UP	GSE30083_SP1_VS_SP3_THYMOCYTE_UP	5/165	181/14960	0.0502337	1	0.404766	MMP9/ATP23/C5orf15/CHL1/THBS4	5
GSE42021_CD24HI_VS_CD24INT_TREG_THYMUS_DN	GSE42021_CD24HI_VS_CD24INT_TREG_THYMUS_DN	GSE42021_CD24HI_VS_CD24INT_TREG_THYMUS_DN	5/165	181/14960	0.0502337	1	0.404766	C5orf15/IFI44L/HERC5/IDO1/ISG20	5
MODULE_11	MODULE_11	MODULE_11	10/165	500/14960	0.0504747	1	0.404766	CHL1/GPM6A/PTN/RUNX1T1/CTSF/PTPRO/NDN/PLCB1/EFNA2/GNG7	10
GGTAACC_MIR4095P	GGTAACC_MIR4095P	GGTAACC_MIR4095P	2/165	33/14960	0.0510815	1	0.404766	GPM6A/ZIC3	2
GO_BLOOD_VESSEL_REMODELING	GO_BLOOD_VESSEL_REMODELING	GO_BLOOD_VESSEL_REMODELING	2/165	33/14960	0.0510815	1	0.404766	JAG1/TMBIM1	2
GO_COLLAGEN_CATABOLIC_PROCESS	GO_COLLAGEN_CATABOLIC_PROCESS	GO_COLLAGEN_CATABOLIC_PROCESS	2/165	33/14960	0.0510815	1	0.404766	MMP9/MMP11	2
GO_INTERLEUKIN_10_PRODUCTION	GO_INTERLEUKIN_10_PRODUCTION	GO_INTERLEUKIN_10_PRODUCTION	2/165	33/14960	0.0510815	1	0.404766	CD34/IDO1	2
GO_MONOCARBOXYLIC_ACID_TRANSMEMBRANE_TRANSPORTER_ACTIVITY	GO_MONOCARBOXYLIC_ACID_TRANSMEMBRANE_TRANSPORTER_ACTIVITY	GO_MONOCARBOXYLIC_ACID_TRANSMEMBRANE_TRANSPORTER_ACTIVITY	2/165	33/14960	0.0510815	1	0.404766	SLC27A2/SLC16A6	2
GO_POSITIVE_REGULATION_OF_KIDNEY_DEVELOPMENT	GO_POSITIVE_REGULATION_OF_KIDNEY_DEVELOPMENT	GO_POSITIVE_REGULATION_OF_KIDNEY_DEVELOPMENT	2/165	33/14960	0.0510815	1	0.404766	VEGFA/PDGFRB	2
GO_POSITIVE_REGULATION_OF_SPROUTING_ANGIOGENESIS	GO_POSITIVE_REGULATION_OF_SPROUTING_ANGIOGENESIS	GO_POSITIVE_REGULATION_OF_SPROUTING_ANGIOGENESIS	2/165	33/14960	0.0510815	1	0.404766	VEGFA/SRPX2	2
GO_REGULATION_OF_EXTRACELLULAR_MATRIX_ORGANIZATION	GO_REGULATION_OF_EXTRACELLULAR_MATRIX_ORGANIZATION	GO_REGULATION_OF_EXTRACELLULAR_MATRIX_ORGANIZATION	2/165	33/14960	0.0510815	1	0.404766	PHLDB2/DDR2	2
MODULE_419	MODULE_419	MODULE_419	2/165	33/14960	0.0510815	1	0.404766	CALD1/CNN2	2
NEWMAN_ERCC6_TARGETS_DN	NEWMAN_ERCC6_TARGETS_DN	NEWMAN_ERCC6_TARGETS_DN	2/165	33/14960	0.0510815	1	0.404766	GALNT5/FGF5	2
SATO_SILENCED_BY_DEACETYLATION_IN_PANCREATIC_CANCER	SATO_SILENCED_BY_DEACETYLATION_IN_PANCREATIC_CANCER	SATO_SILENCED_BY_DEACETYLATION_IN_PANCREATIC_CANCER	2/165	33/14960	0.0510815	1	0.404766	NOTCH3/STC1	2
STOSSI_RESPONSE_TO_ESTRADIOL	STOSSI_RESPONSE_TO_ESTRADIOL	STOSSI_RESPONSE_TO_ESTRADIOL	2/165	33/14960	0.0510815	1	0.404766	CD34/KRT19	2
GSE17721_LPS_VS_PAM3CSK4_16H_BMDC_DN	GSE17721_LPS_VS_PAM3CSK4_16H_BMDC_DN	GSE17721_LPS_VS_PAM3CSK4_16H_BMDC_DN	5/165	182/14960	0.0512125	1	0.404766	HVCN1/POFUT2/CLEC14A/FN1/MAPK13	5
GSE19888_ADENOSINE_A3R_ACT_VS_TCELL_MEMBRANES_ACT_AND_A3R_INH_PRETREAT_IN_MAST_CELL_DN	GSE19888_ADENOSINE_A3R_ACT_VS_TCELL_MEMBRANES_ACT_AND_A3R_INH_PRETREAT_IN_MAST_CELL_DN	GSE19888_ADENOSINE_A3R_ACT_VS_TCELL_MEMBRANES_ACT_AND_A3R_INH_PRETREAT_IN_MAST_CELL_DN	5/165	182/14960	0.0512125	1	0.404766	MMP9/NOTCH3/CDCP1/C3orf52/GRB7	5
GSE24634_NAIVE_CD4_TCELL_VS_DAY5_IL4_CONV_TREG_UP	GSE24634_NAIVE_CD4_TCELL_VS_DAY5_IL4_CONV_TREG_UP	GSE24634_NAIVE_CD4_TCELL_VS_DAY5_IL4_CONV_TREG_UP	5/165	182/14960	0.0512125	1	0.404766	TMEM161A/CTSF/ISG20/GRB7/SLC16A6	5
GSE3982_CTRL_VS_LPS_4H_MAC_DN	GSE3982_CTRL_VS_LPS_4H_MAC_DN	GSE3982_CTRL_VS_LPS_4H_MAC_DN	5/165	182/14960	0.0512125	1	0.404766	JAG1/IFI44L/HERC5/KCNA1/ISG20	5
GSE42021_TREG_VS_TCONV_PLN_UP	GSE42021_TREG_VS_TCONV_PLN_UP	GSE42021_TREG_VS_TCONV_PLN_UP	5/165	182/14960	0.0512125	1	0.404766	C5orf15/IFI44L/HERC5/IDO1/ISG20	5
KRAS.300_UP.V1_DN	KRAS.300_UP.V1_DN	KRAS.300_UP.V1_DN	3/165	76/14960	0.0516453	1	0.404766	OLFML2A/MYL9/IFI44L	3
TURASHVILI_BREAST_LOBULAR_CARCINOMA_VS_LOBULAR_NORMAL_UP	TURASHVILI_BREAST_LOBULAR_CARCINOMA_VS_LOBULAR_NORMAL_UP	TURASHVILI_BREAST_LOBULAR_CARCINOMA_VS_LOBULAR_NORMAL_UP	3/165	76/14960	0.0516453	1	0.404766	ACTA2/CHL1/AZGP1	3
SP1_Q2_01	SP1_Q2_01	SP1_Q2_01	6/165	242/14960	0.0517952	1	0.404766	NDUFA4L2/TBX2/NOTCH3/FGF5/FSTL5/NXPH4	6
GO_CELLULAR_GLUCOSE_HOMEOSTASIS	GO_CELLULAR_GLUCOSE_HOMEOSTASIS	GO_CELLULAR_GLUCOSE_HOMEOSTASIS	4/165	127/14960	0.0520392	1	0.404766	PRKCE/GCK/GAS6/PCK2	4
GO_POSITIVE_REGULATION_OF_PEPTIDYL_TYROSINE_PHOSPHORYLATION	GO_POSITIVE_REGULATION_OF_PEPTIDYL_TYROSINE_PHOSPHORYLATION	GO_POSITIVE_REGULATION_OF_PEPTIDYL_TYROSINE_PHOSPHORYLATION	4/165	127/14960	0.0520392	1	0.404766	VEGFA/ISL1/THBS4/GAS6	4
RAPA_EARLY_UP.V1_UP	RAPA_EARLY_UP.V1_UP	RAPA_EARLY_UP.V1_UP	4/165	127/14960	0.0520392	1	0.404766	OLFML2A/COL6A1/CTSF/KRT19	4
CHX10_01	CHX10_01	CHX10_01	5/165	183/14960	0.0522026	1	0.404766	NDUFA4L2/PROK2/PITX2/GPC3/VLDLR	5
GSE16385_ROSIGLITAZONE_IL4_VS_IL4_ALONE_STIM_MACROPHAGE_12H_UP	GSE16385_ROSIGLITAZONE_IL4_VS_IL4_ALONE_STIM_MACROPHAGE_12H_UP	GSE16385_ROSIGLITAZONE_IL4_VS_IL4_ALONE_STIM_MACROPHAGE_12H_UP	5/165	183/14960	0.0522026	1	0.404766	ALOX5AP/IFI44L/ST14/GAS6/ISG20	5
GSE17721_0.5H_VS_12H_CPG_BMDC_DN	GSE17721_0.5H_VS_12H_CPG_BMDC_DN	GSE17721_0.5H_VS_12H_CPG_BMDC_DN	5/165	183/14960	0.0522026	1	0.404766	COL5A1/GRAMD1A/PDGFRB/PRKCE/SLC7A3	5
GSE29949_MICROGLIA_BRAIN_VS_CD8_POS_DC_SPLEEN_UP	GSE29949_MICROGLIA_BRAIN_VS_CD8_POS_DC_SPLEEN_UP	GSE29949_MICROGLIA_BRAIN_VS_CD8_POS_DC_SPLEEN_UP	5/165	183/14960	0.0522026	1	0.404766	PTPRO/SLC27A2/KRT19/PLCB1/ZNF135	5
RP58_01	RP58_01	RP58_01	5/165	183/14960	0.0522026	1	0.404766	S1PR2/CLEC14A/PROK2/SRPX2/NXPH4	5
DEURIG_T_CELL_PROLYMPHOCYTIC_LEUKEMIA_UP	DEURIG_T_CELL_PROLYMPHOCYTIC_LEUKEMIA_UP	DEURIG_T_CELL_PROLYMPHOCYTIC_LEUKEMIA_UP	7/165	305/14960	0.0524174	1	0.404766	MMP9/MCAM/FN1/IGFBP5/ALOX5/PTPRO/FCGBP	7
GO_CELLULAR_RESPONSE_TO_INORGANIC_SUBSTANCE	GO_CELLULAR_RESPONSE_TO_INORGANIC_SUBSTANCE	GO_CELLULAR_RESPONSE_TO_INORGANIC_SUBSTANCE	5/165	184/14960	0.0532038	1	0.404766	MMP9/HVCN1/ALOX5AP/NLGN1/KCNA1	5
GSE21360_NAIVE_VS_QUATERNARY_MEMORY_CD8_TCELL_DN	GSE21360_NAIVE_VS_QUATERNARY_MEMORY_CD8_TCELL_DN	GSE21360_NAIVE_VS_QUATERNARY_MEMORY_CD8_TCELL_DN	5/165	184/14960	0.0532038	1	0.404766	IFI44L/C3orf52/HERC5/ISG20/SLC16A6	5
GSE25123_WT_VS_PPARG_KO_MACROPHAGE_ROSIGLITAZONE_STIM_UP	GSE25123_WT_VS_PPARG_KO_MACROPHAGE_ROSIGLITAZONE_STIM_UP	GSE25123_WT_VS_PPARG_KO_MACROPHAGE_ROSIGLITAZONE_STIM_UP	5/165	184/14960	0.0532038	1	0.404766	ABCG2/CPQ/MAL2/CTSF/GAS6	5
GSE29618_BCELL_VS_PDC_DAY7_FLU_VACCINE_DN	GSE29618_BCELL_VS_PDC_DAY7_FLU_VACCINE_DN	GSE29618_BCELL_VS_PDC_DAY7_FLU_VACCINE_DN	5/165	184/14960	0.0532038	1	0.404766	JAG1/ALOX5AP/HERC5/ST14/GAS6	5
GSE9037_WT_VS_IRAK4_KO_LPS_4H_STIM_BMDM_DN	GSE9037_WT_VS_IRAK4_KO_LPS_4H_STIM_BMDM_DN	GSE9037_WT_VS_IRAK4_KO_LPS_4H_STIM_BMDM_DN	5/165	184/14960	0.0532038	1	0.404766	MSRB3/MCAM/CDCP1/VLDLR/SMAGP	5
GSE3720_LPS_VS_PMA_STIM_VD2_GAMMADELTA_TCELL_DN	GSE3720_LPS_VS_PMA_STIM_VD2_GAMMADELTA_TCELL_DN	GSE3720_LPS_VS_PMA_STIM_VD2_GAMMADELTA_TCELL_DN	4/165	128/14960	0.0532755	1	0.404766	NLGN1/LGSN/EFHC2/GAS6	4
TSAI_RESPONSE_TO_IONIZING_RADIATION	TSAI_RESPONSE_TO_IONIZING_RADIATION	TSAI_RESPONSE_TO_IONIZING_RADIATION	4/165	128/14960	0.0532755	1	0.404766	COL6A1/FN1/PTN/KRT19	4
chr12q14	chr12q14	chr12q14	2/165	34/14960	0.0538906	1	0.404766	MSRB3/ATP23	2
chr2p16	chr2p16	chr2p16	2/165	34/14960	0.0538906	1	0.404766	STON1/RNU6-433P	2
GO_PITUITARY_GLAND_DEVELOPMENT	GO_PITUITARY_GLAND_DEVELOPMENT	GO_PITUITARY_GLAND_DEVELOPMENT	2/165	34/14960	0.0538906	1	0.404766	PITX2/ISL1	2
LIANG_SILENCED_BY_METHYLATION_2	LIANG_SILENCED_BY_METHYLATION_2	LIANG_SILENCED_BY_METHYLATION_2	2/165	34/14960	0.0538906	1	0.404766	IFI44L/STC1	2
MARZEC_IL2_SIGNALING_DN	MARZEC_IL2_SIGNALING_DN	MARZEC_IL2_SIGNALING_DN	2/165	34/14960	0.0538906	1	0.404766	PROK2/PLCB1	2
PARENT_MTOR_SIGNALING_DN	PARENT_MTOR_SIGNALING_DN	PARENT_MTOR_SIGNALING_DN	2/165	34/14960	0.0538906	1	0.404766	VEGFA/FGF5	2
REACTOME_IRS_MEDIATED_SIGNALLING	REACTOME_IRS_MEDIATED_SIGNALLING	REACTOME_IRS_MEDIATED_SIGNALLING	2/165	34/14960	0.0538906	1	0.404766	FGF5/KL	2
REACTOME_MOLECULES_ASSOCIATED_WITH_ELASTIC_FIBRES	REACTOME_MOLECULES_ASSOCIATED_WITH_ELASTIC_FIBRES	REACTOME_MOLECULES_ASSOCIATED_WITH_ELASTIC_FIBRES	2/165	34/14960	0.0538906	1	0.404766	FBN1/FN1	2
BIOCARTA_IL17_PATHWAY	BIOCARTA_IL17_PATHWAY	BIOCARTA_IL17_PATHWAY	1/165	5/14960	0.053951	1	0.404766	CD34	1
BIOCARTA_TUBBY_PATHWAY	BIOCARTA_TUBBY_PATHWAY	BIOCARTA_TUBBY_PATHWAY	1/165	5/14960	0.053951	1	0.404766	PLCB1	1
CALVET_IRINOTECAN_SENSITIVE_VS_REVERTED_DN	CALVET_IRINOTECAN_SENSITIVE_VS_REVERTED_DN	CALVET_IRINOTECAN_SENSITIVE_VS_REVERTED_DN	1/165	5/14960	0.053951	1	0.404766	PTN	1
chr7q35	chr7q35	chr7q35	1/165	5/14960	0.053951	1	0.404766	ARHGEF5	1
FARMER_BREAST_CANCER_CLUSTER_8	FARMER_BREAST_CANCER_CLUSTER_8	FARMER_BREAST_CANCER_CLUSTER_8	1/165	5/14960	0.053951	1	0.404766	GRB7	1
GO_BASAL_CORTEX	GO_BASAL_CORTEX	GO_BASAL_CORTEX	1/165	5/14960	0.053951	1	0.404766	PHLDB2	1
GO_CELLULAR_RESPONSE_TO_MAGNESIUM_ION	GO_CELLULAR_RESPONSE_TO_MAGNESIUM_ION	GO_CELLULAR_RESPONSE_TO_MAGNESIUM_ION	1/165	5/14960	0.053951	1	0.404766	KCNA1	1
GO_CELLULAR_RESPONSE_TO_SODIUM_ARSENITE	GO_CELLULAR_RESPONSE_TO_SODIUM_ARSENITE	GO_CELLULAR_RESPONSE_TO_SODIUM_ARSENITE	1/165	5/14960	0.053951	1	0.404766	MAPK13	1
GO_COLLAGEN_RECEPTOR_ACTIVITY	GO_COLLAGEN_RECEPTOR_ACTIVITY	GO_COLLAGEN_RECEPTOR_ACTIVITY	1/165	5/14960	0.053951	1	0.404766	DDR2	1
GO_COMMA_SHAPED_BODY_MORPHOGENESIS	GO_COMMA_SHAPED_BODY_MORPHOGENESIS	GO_COMMA_SHAPED_BODY_MORPHOGENESIS	1/165	5/14960	0.053951	1	0.404766	PDGFRB	1
GO_DETERMINATION_OF_LIVER_LEFT_RIGHT_ASYMMETRY	GO_DETERMINATION_OF_LIVER_LEFT_RIGHT_ASYMMETRY	GO_DETERMINATION_OF_LIVER_LEFT_RIGHT_ASYMMETRY	1/165	5/14960	0.053951	1	0.404766	ZIC3	1
GO_DNA_CATABOLIC_PROCESS_EXONUCLEOLYTIC	GO_DNA_CATABOLIC_PROCESS_EXONUCLEOLYTIC	GO_DNA_CATABOLIC_PROCESS_EXONUCLEOLYTIC	1/165	5/14960	0.053951	1	0.404766	ISG20	1
GO_FATTY_ACID_TRANSMEMBRANE_TRANSPORTER_ACTIVITY	GO_FATTY_ACID_TRANSMEMBRANE_TRANSPORTER_ACTIVITY	GO_FATTY_ACID_TRANSMEMBRANE_TRANSPORTER_ACTIVITY	1/165	5/14960	0.053951	1	0.404766	SLC27A2	1
GO_HEMATOPOIETIC_STEM_CELL_MIGRATION	GO_HEMATOPOIETIC_STEM_CELL_MIGRATION	GO_HEMATOPOIETIC_STEM_CELL_MIGRATION	1/165	5/14960	0.053951	1	0.404766	GAS6	1
GO_HEXOKINASE_ACTIVITY	GO_HEXOKINASE_ACTIVITY	GO_HEXOKINASE_ACTIVITY	1/165	5/14960	0.053951	1	0.404766	GCK	1
GO_INDOLE_CONTAINING_COMPOUND_CATABOLIC_PROCESS	GO_INDOLE_CONTAINING_COMPOUND_CATABOLIC_PROCESS	GO_INDOLE_CONTAINING_COMPOUND_CATABOLIC_PROCESS	1/165	5/14960	0.053951	1	0.404766	IDO1	1
GO_INTERLEUKIN_18_MEDIATED_SIGNALING_PATHWAY	GO_INTERLEUKIN_18_MEDIATED_SIGNALING_PATHWAY	GO_INTERLEUKIN_18_MEDIATED_SIGNALING_PATHWAY	1/165	5/14960	0.053951	1	0.404766	ALOX5	1
GO_INTERLEUKIN_1_ALPHA_PRODUCTION	GO_INTERLEUKIN_1_ALPHA_PRODUCTION	GO_INTERLEUKIN_1_ALPHA_PRODUCTION	1/165	5/14960	0.053951	1	0.404766	ISL1	1
GO_INTRINSIC_COMPONENT_OF_THE_CYTOPLASMIC_SIDE_OF_THE_PLASMA_MEMBRANE	GO_INTRINSIC_COMPONENT_OF_THE_CYTOPLASMIC_SIDE_OF_THE_PLASMA_MEMBRANE	GO_INTRINSIC_COMPONENT_OF_THE_CYTOPLASMIC_SIDE_OF_THE_PLASMA_MEMBRANE	1/165	5/14960	0.053951	1	0.404766	PRMT8	1
GO_L_LYSINE_TRANSMEMBRANE_TRANSPORTER_ACTIVITY	GO_L_LYSINE_TRANSMEMBRANE_TRANSPORTER_ACTIVITY	GO_L_LYSINE_TRANSMEMBRANE_TRANSPORTER_ACTIVITY	1/165	5/14960	0.053951	1	0.404766	SLC7A3	1
GO_MAMMARY_GLAND_INVOLUTION	GO_MAMMARY_GLAND_INVOLUTION	GO_MAMMARY_GLAND_INVOLUTION	1/165	5/14960	0.053951	1	0.404766	IGFBP5	1
GO_MESANGIAL_CELL_DEVELOPMENT	GO_MESANGIAL_CELL_DEVELOPMENT	GO_MESANGIAL_CELL_DEVELOPMENT	1/165	5/14960	0.053951	1	0.404766	ACTA2	1
GO_MESENCHYME_MIGRATION	GO_MESENCHYME_MIGRATION	GO_MESENCHYME_MIGRATION	1/165	5/14960	0.053951	1	0.404766	ACTA2	1
GO_METANEPHRIC_S_SHAPED_BODY_MORPHOGENESIS	GO_METANEPHRIC_S_SHAPED_BODY_MORPHOGENESIS	GO_METANEPHRIC_S_SHAPED_BODY_MORPHOGENESIS	1/165	5/14960	0.053951	1	0.404766	PDGFRB	1
GO_MITOCHONDRIAL_PROTON_TRANSPORTING_ATP_SYNTHASE_COMPLEX_ASSEMBLY	GO_MITOCHONDRIAL_PROTON_TRANSPORTING_ATP_SYNTHASE_COMPLEX_ASSEMBLY	GO_MITOCHONDRIAL_PROTON_TRANSPORTING_ATP_SYNTHASE_COMPLEX_ASSEMBLY	1/165	5/14960	0.053951	1	0.404766	ATP23	1
GO_NEGATIVE_REGULATION_OF_BONE_DEVELOPMENT	GO_NEGATIVE_REGULATION_OF_BONE_DEVELOPMENT	GO_NEGATIVE_REGULATION_OF_BONE_DEVELOPMENT	1/165	5/14960	0.053951	1	0.404766	FBN1	1
GO_NEGATIVE_REGULATION_OF_EPITHELIAL_CELL_DIFFERENTIATION_INVOLVED_IN_KIDNEY_DEVELOPMENT	GO_NEGATIVE_REGULATION_OF_EPITHELIAL_CELL_DIFFERENTIATION_INVOLVED_IN_KIDNEY_DEVELOPMENT	GO_NEGATIVE_REGULATION_OF_EPITHELIAL_CELL_DIFFERENTIATION_INVOLVED_IN_KIDNEY_DEVELOPMENT	1/165	5/14960	0.053951	1	0.404766	MMP9	1
GO_NEGATIVE_REGULATION_OF_INTERLEUKIN_6_SECRETION	GO_NEGATIVE_REGULATION_OF_INTERLEUKIN_6_SECRETION	GO_NEGATIVE_REGULATION_OF_INTERLEUKIN_6_SECRETION	1/165	5/14960	0.053951	1	0.404766	GAS6	1
GO_NEGATIVE_REGULATION_OF_SISTER_CHROMATID_COHESION	GO_NEGATIVE_REGULATION_OF_SISTER_CHROMATID_COHESION	GO_NEGATIVE_REGULATION_OF_SISTER_CHROMATID_COHESION	1/165	5/14960	0.053951	1	0.404766	NAA10	1
GO_NEURAL_CREST_CELL_MIGRATION_INVOLVED_IN_AUTONOMIC_NERVOUS_SYSTEM_DEVELOPMENT	GO_NEURAL_CREST_CELL_MIGRATION_INVOLVED_IN_AUTONOMIC_NERVOUS_SYSTEM_DEVELOPMENT	GO_NEURAL_CREST_CELL_MIGRATION_INVOLVED_IN_AUTONOMIC_NERVOUS_SYSTEM_DEVELOPMENT	1/165	5/14960	0.053951	1	0.404766	FN1	1
GO_ORNITHINE_TRANSPORT	GO_ORNITHINE_TRANSPORT	GO_ORNITHINE_TRANSPORT	1/165	5/14960	0.053951	1	0.404766	SLC7A3	1
GO_PAM_COMPLEX_TIM23_ASSOCIATED_IMPORT_MOTOR	GO_PAM_COMPLEX_TIM23_ASSOCIATED_IMPORT_MOTOR	GO_PAM_COMPLEX_TIM23_ASSOCIATED_IMPORT_MOTOR	1/165	5/14960	0.053951	1	0.404766	DNAJC15	1
GO_PARACRINE_SIGNALING	GO_PARACRINE_SIGNALING	GO_PARACRINE_SIGNALING	1/165	5/14960	0.053951	1	0.404766	CD34	1
GO_POSITIVE_REGULATION_OF_ENDOCYTIC_RECYCLING	GO_POSITIVE_REGULATION_OF_ENDOCYTIC_RECYCLING	GO_POSITIVE_REGULATION_OF_ENDOCYTIC_RECYCLING	1/165	5/14960	0.053951	1	0.404766	EHD2	1
GO_POSITIVE_REGULATION_OF_ENDOTHELIAL_CELL_CHEMOTAXIS_BY_VEGF_ACTIVATED_VASCULAR_ENDOTHELIAL_GROWTH_FACTOR_RECEPTOR_SIGNALING_PATHWAY	GO_POSITIVE_REGULATION_OF_ENDOTHELIAL_CELL_CHEMOTAXIS_BY_VEGF_ACTIVATED_VASCULAR_ENDOTHELIAL_GROWTH_FACTOR_RECEPTOR_SIGNALING_PATHWAY	GO_POSITIVE_REGULATION_OF_ENDOTHELIAL_CELL_CHEMOTAXIS_BY_VEGF_ACTIVATED_VASCULAR_ENDOTHELIAL_GROWTH_FACTOR_RECEPTOR_SIGNALING_PATHWAY	1/165	5/14960	0.053951	1	0.404766	VEGFA	1
GO_POSITIVE_REGULATION_OF_HEPATOCYTE_PROLIFERATION	GO_POSITIVE_REGULATION_OF_HEPATOCYTE_PROLIFERATION	GO_POSITIVE_REGULATION_OF_HEPATOCYTE_PROLIFERATION	1/165	5/14960	0.053951	1	0.404766	PTN	1
GO_POSITIVE_REGULATION_OF_MELANOCYTE_DIFFERENTIATION	GO_POSITIVE_REGULATION_OF_MELANOCYTE_DIFFERENTIATION	GO_POSITIVE_REGULATION_OF_MELANOCYTE_DIFFERENTIATION	1/165	5/14960	0.053951	1	0.404766	ADAMTS20	1
GO_POSITIVE_REGULATION_OF_NEUROMUSCULAR_JUNCTION_DEVELOPMENT	GO_POSITIVE_REGULATION_OF_NEUROMUSCULAR_JUNCTION_DEVELOPMENT	GO_POSITIVE_REGULATION_OF_NEUROMUSCULAR_JUNCTION_DEVELOPMENT	1/165	5/14960	0.053951	1	0.404766	PTN	1
GO_POSITIVE_REGULATION_OF_POSTSYNAPTIC_MEMBRANE_ORGANIZATION	GO_POSITIVE_REGULATION_OF_POSTSYNAPTIC_MEMBRANE_ORGANIZATION	GO_POSITIVE_REGULATION_OF_POSTSYNAPTIC_MEMBRANE_ORGANIZATION	1/165	5/14960	0.053951	1	0.404766	PTN	1
GO_POSITIVE_REGULATION_OF_RECEPTOR_CLUSTERING	GO_POSITIVE_REGULATION_OF_RECEPTOR_CLUSTERING	GO_POSITIVE_REGULATION_OF_RECEPTOR_CLUSTERING	1/165	5/14960	0.053951	1	0.404766	PTN	1
GO_POSITIVE_REGULATION_OF_SYNAPTIC_VESICLE_CLUSTERING	GO_POSITIVE_REGULATION_OF_SYNAPTIC_VESICLE_CLUSTERING	GO_POSITIVE_REGULATION_OF_SYNAPTIC_VESICLE_CLUSTERING	1/165	5/14960	0.053951	1	0.404766	NLGN1	1
GO_POSITIVE_REGULATION_OF_TOLERANCE_INDUCTION	GO_POSITIVE_REGULATION_OF_TOLERANCE_INDUCTION	GO_POSITIVE_REGULATION_OF_TOLERANCE_INDUCTION	1/165	5/14960	0.053951	1	0.404766	IDO1	1
GO_POSITIVE_REGULATION_OF_TRANSCRIPTION_FROM_RNA_POLYMERASE_II_PROMOTER_IN_RESPONSE_TO_HYPOXIA	GO_POSITIVE_REGULATION_OF_TRANSCRIPTION_FROM_RNA_POLYMERASE_II_PROMOTER_IN_RESPONSE_TO_HYPOXIA	GO_POSITIVE_REGULATION_OF_TRANSCRIPTION_FROM_RNA_POLYMERASE_II_PROMOTER_IN_RESPONSE_TO_HYPOXIA	1/165	5/14960	0.053951	1	0.404766	VEGFA	1
GO_PROTEIN_ARGININE_OMEGA_N_MONOMETHYLTRANSFERASE_ACTIVITY	GO_PROTEIN_ARGININE_OMEGA_N_MONOMETHYLTRANSFERASE_ACTIVITY	GO_PROTEIN_ARGININE_OMEGA_N_MONOMETHYLTRANSFERASE_ACTIVITY	1/165	5/14960	0.053951	1	0.404766	PRMT8	1
GO_PROXIMAL_DISTAL_PATTERN_FORMATION_INVOLVED_IN_NEPHRON_DEVELOPMENT	GO_PROXIMAL_DISTAL_PATTERN_FORMATION_INVOLVED_IN_NEPHRON_DEVELOPMENT	GO_PROXIMAL_DISTAL_PATTERN_FORMATION_INVOLVED_IN_NEPHRON_DEVELOPMENT	1/165	5/14960	0.053951	1	0.404766	IRX1	1
GO_PULMONARY_ARTERY_MORPHOGENESIS	GO_PULMONARY_ARTERY_MORPHOGENESIS	GO_PULMONARY_ARTERY_MORPHOGENESIS	1/165	5/14960	0.053951	1	0.404766	JAG1	1
GO_REGULATION_OF_BASEMENT_MEMBRANE_ASSEMBLY_INVOLVED_IN_EMBRYONIC_BODY_MORPHOGENESIS	GO_REGULATION_OF_BASEMENT_MEMBRANE_ASSEMBLY_INVOLVED_IN_EMBRYONIC_BODY_MORPHOGENESIS	GO_REGULATION_OF_BASEMENT_MEMBRANE_ASSEMBLY_INVOLVED_IN_EMBRYONIC_BODY_MORPHOGENESIS	1/165	5/14960	0.053951	1	0.404766	PHLDB2	1
GO_REGULATION_OF_PEPTIDYL_TYROSINE_AUTOPHOSPHORYLATION	GO_REGULATION_OF_PEPTIDYL_TYROSINE_AUTOPHOSPHORYLATION	GO_REGULATION_OF_PEPTIDYL_TYROSINE_AUTOPHOSPHORYLATION	1/165	5/14960	0.053951	1	0.404766	VEGFA	1
GO_REGULATION_OF_SKELETAL_MUSCLE_ACETYLCHOLINE_GATED_CHANNEL_CLUSTERING	GO_REGULATION_OF_SKELETAL_MUSCLE_ACETYLCHOLINE_GATED_CHANNEL_CLUSTERING	GO_REGULATION_OF_SKELETAL_MUSCLE_ACETYLCHOLINE_GATED_CHANNEL_CLUSTERING	1/165	5/14960	0.053951	1	0.404766	PTN	1
GO_REGULATION_OF_TRANSCRIPTION_FROM_RNA_POLYMERASE_II_PROMOTER_INVOLVED_IN_MYOCARDIAL_PRECURSOR_CELL_DIFFERENTIATION	GO_REGULATION_OF_TRANSCRIPTION_FROM_RNA_POLYMERASE_II_PROMOTER_INVOLVED_IN_MYOCARDIAL_PRECURSOR_CELL_DIFFERENTIATION	GO_REGULATION_OF_TRANSCRIPTION_FROM_RNA_POLYMERASE_II_PROMOTER_INVOLVED_IN_MYOCARDIAL_PRECURSOR_CELL_DIFFERENTIATION	1/165	5/14960	0.053951	1	0.404766	TBX2	1
GO_RESPONSE_TO_SORBITOL	GO_RESPONSE_TO_SORBITOL	GO_RESPONSE_TO_SORBITOL	1/165	5/14960	0.053951	1	0.404766	MAPK13	1
GO_RETROGRADE_TRANS_SYNAPTIC_SIGNALING_BY_LIPID	GO_RETROGRADE_TRANS_SYNAPTIC_SIGNALING_BY_LIPID	GO_RETROGRADE_TRANS_SYNAPTIC_SIGNALING_BY_LIPID	1/165	5/14960	0.053951	1	0.404766	PLCB1	1
GO_SENSORY_PERCEPTION_OF_TOUCH	GO_SENSORY_PERCEPTION_OF_TOUCH	GO_SENSORY_PERCEPTION_OF_TOUCH	1/165	5/14960	0.053951	1	0.404766	KCNA1	1
GO_SINGLE_STRANDED_DNA_3_5_EXODEOXYRIBONUCLEASE_ACTIVITY	GO_SINGLE_STRANDED_DNA_3_5_EXODEOXYRIBONUCLEASE_ACTIVITY	GO_SINGLE_STRANDED_DNA_3_5_EXODEOXYRIBONUCLEASE_ACTIVITY	1/165	5/14960	0.053951	1	0.404766	ISG20	1
GO_TERMINAL_BUTTON_ORGANIZATION	GO_TERMINAL_BUTTON_ORGANIZATION	GO_TERMINAL_BUTTON_ORGANIZATION	1/165	5/14960	0.053951	1	0.404766	NLGN1	1
GO_TRYPTOPHAN_METABOLIC_PROCESS	GO_TRYPTOPHAN_METABOLIC_PROCESS	GO_TRYPTOPHAN_METABOLIC_PROCESS	1/165	5/14960	0.053951	1	0.404766	IDO1	1
GO_VERY_LONG_CHAIN_FATTY_ACID_CATABOLIC_PROCESS	GO_VERY_LONG_CHAIN_FATTY_ACID_CATABOLIC_PROCESS	GO_VERY_LONG_CHAIN_FATTY_ACID_CATABOLIC_PROCESS	1/165	5/14960	0.053951	1	0.404766	SLC27A2	1
GO_VERY_LOW_DENSITY_LIPOPROTEIN_PARTICLE_CLEARANCE	GO_VERY_LOW_DENSITY_LIPOPROTEIN_PARTICLE_CLEARANCE	GO_VERY_LOW_DENSITY_LIPOPROTEIN_PARTICLE_CLEARANCE	1/165	5/14960	0.053951	1	0.404766	VLDLR	1
HAHTOLA_CTCL_PATHOGENESIS	HAHTOLA_CTCL_PATHOGENESIS	HAHTOLA_CTCL_PATHOGENESIS	1/165	5/14960	0.053951	1	0.404766	MMP9	1
LIU_CDX2_TARGETS_DN	LIU_CDX2_TARGETS_DN	LIU_CDX2_TARGETS_DN	1/165	5/14960	0.053951	1	0.404766	KRT19	1
MILICIC_FAMILIAL_ADENOMATOUS_POLYPOSIS_DN	MILICIC_FAMILIAL_ADENOMATOUS_POLYPOSIS_DN	MILICIC_FAMILIAL_ADENOMATOUS_POLYPOSIS_DN	1/165	5/14960	0.053951	1	0.404766	MYL9	1
MODULE_575	MODULE_575	MODULE_575	1/165	5/14960	0.053951	1	0.404766	EDNRA	1
NADELLA_PRKAR1A_TARGETS_DN	NADELLA_PRKAR1A_TARGETS_DN	NADELLA_PRKAR1A_TARGETS_DN	1/165	5/14960	0.053951	1	0.404766	ACTA2	1
REACTOME_BIOSYNTHESIS_OF_EPA_DERIVED_SPMS	REACTOME_BIOSYNTHESIS_OF_EPA_DERIVED_SPMS	REACTOME_BIOSYNTHESIS_OF_EPA_DERIVED_SPMS	1/165	5/14960	0.053951	1	0.404766	ALOX5	1
REACTOME_DEFECTIVE_LFNG_CAUSES_SCDO3	REACTOME_DEFECTIVE_LFNG_CAUSES_SCDO3	REACTOME_DEFECTIVE_LFNG_CAUSES_SCDO3	1/165	5/14960	0.053951	1	0.404766	NOTCH3	1
REACTOME_FGFR1C_LIGAND_BINDING_AND_ACTIVATION	REACTOME_FGFR1C_LIGAND_BINDING_AND_ACTIVATION	REACTOME_FGFR1C_LIGAND_BINDING_AND_ACTIVATION	1/165	5/14960	0.053951	1	0.404766	FGF5	1
REACTOME_FGFR2C_LIGAND_BINDING_AND_ACTIVATION	REACTOME_FGFR2C_LIGAND_BINDING_AND_ACTIVATION	REACTOME_FGFR2C_LIGAND_BINDING_AND_ACTIVATION	1/165	5/14960	0.053951	1	0.404766	FGF5	1
REACTOME_GAMMA_CARBOXYLATION_TRANSPORT_AND_AMINO_TERMINAL_CLEAVAGE_OF_PROTEINS	REACTOME_GAMMA_CARBOXYLATION_TRANSPORT_AND_AMINO_TERMINAL_CLEAVAGE_OF_PROTEINS	REACTOME_GAMMA_CARBOXYLATION_TRANSPORT_AND_AMINO_TERMINAL_CLEAVAGE_OF_PROTEINS	1/165	5/14960	0.053951	1	0.404766	GAS6	1
REACTOME_GRB7_EVENTS_IN_ERBB2_SIGNALING	REACTOME_GRB7_EVENTS_IN_ERBB2_SIGNALING	REACTOME_GRB7_EVENTS_IN_ERBB2_SIGNALING	1/165	5/14960	0.053951	1	0.404766	GRB7	1
REACTOME_REELIN_SIGNALLING_PATHWAY	REACTOME_REELIN_SIGNALLING_PATHWAY	REACTOME_REELIN_SIGNALLING_PATHWAY	1/165	5/14960	0.053951	1	0.404766	VLDLR	1
TSAI_DNAJB4_TARGETS_DN	TSAI_DNAJB4_TARGETS_DN	TSAI_DNAJB4_TARGETS_DN	1/165	5/14960	0.053951	1	0.404766	CALD1	1
GSE37533_PPARG2_FOXP3_VS_FOXP3_TRANSDUCED_CD4_TCELL_DN	GSE37533_PPARG2_FOXP3_VS_FOXP3_TRANSDUCED_CD4_TCELL_DN	GSE37533_PPARG2_FOXP3_VS_FOXP3_TRANSDUCED_CD4_TCELL_DN	5/165	185/14960	0.0542161	1	0.406088	TRIM26/IFI44L/HERC5/IDO1/ISG20	5
GSE5960_TH1_VS_ANERGIC_TH1_DN	GSE5960_TH1_VS_ANERGIC_TH1_DN	GSE5960_TH1_VS_ANERGIC_TH1_DN	5/165	185/14960	0.0542161	1	0.406088	CCDC90B/C5orf15/TMBIM1/SLC7A3/CREB3L1	5
FREAC4_01	FREAC4_01	FREAC4_01	4/165	129/14960	0.0545277	1	0.40742	CALD1/ROR1/PITX2/RUNX1T1	4
GSE22886_NEUTROPHIL_VS_DC_UP	GSE22886_NEUTROPHIL_VS_DC_UP	GSE22886_NEUTROPHIL_VS_DC_UP	4/165	129/14960	0.0545277	1	0.40742	HERC5/PCDHGC3/EFHC2/ISG20	4
GSE37533_UNTREATED_VS_PIOGLIZATONE_TREATED_CD4_TCELL_PPARG2_AND_FOXP3_TRASDUCED_UP	GSE37533_UNTREATED_VS_PIOGLIZATONE_TREATED_CD4_TCELL_PPARG2_AND_FOXP3_TRASDUCED_UP	GSE37533_UNTREATED_VS_PIOGLIZATONE_TREATED_CD4_TCELL_PPARG2_AND_FOXP3_TRASDUCED_UP	4/165	129/14960	0.0545277	1	0.40742	PEAR1/GPR180/NOTCH3/NXPH4	4
GO_RESPONSE_TO_METAL_ION	GO_RESPONSE_TO_METAL_ION	GO_RESPONSE_TO_METAL_ION	7/165	308/14960	0.0546928	1	0.407985	MMP9/HVCN1/ALOX5AP/NLGN1/SPARC/FIBIN/KCNA1	7
SATO_SILENCED_BY_METHYLATION_IN_PANCREATIC_CANCER_1	SATO_SILENCED_BY_METHYLATION_IN_PANCREATIC_CANCER_1	SATO_SILENCED_BY_METHYLATION_IN_PANCREATIC_CANCER_1	7/165	308/14960	0.0546928	1	0.407985	MCAM/TBX2/PCDHGC3/SPARC/STC1/ST14/ISG20	7
BRCA1_DN.V1_UP	BRCA1_DN.V1_UP	BRCA1_DN.V1_UP	3/165	78/14960	0.0550196	1	0.409389	CD34/SLC16A6/FCGBP	3
RELA_DN.V1_DN	RELA_DN.V1_DN	RELA_DN.V1_DN	3/165	78/14960	0.0550196	1	0.409389	PTN/SRPX2/DNAJC15	3
GO_REGULATION_OF_CELL_MORPHOGENESIS	GO_REGULATION_OF_CELL_MORPHOGENESIS	GO_REGULATION_OF_CELL_MORPHOGENESIS	9/165	440/14960	0.0551085	1	0.409389	VEGFA/FN1/NLGN1/SPARC/PTN/PTPRO/LINGO1/ZNF135/CDC42EP1	9
GO_NEGATIVE_REGULATION_OF_CYTOKINE_PRODUCTION	GO_NEGATIVE_REGULATION_OF_CYTOKINE_PRODUCTION	GO_NEGATIVE_REGULATION_OF_CYTOKINE_PRODUCTION	5/165	186/14960	0.0552397	1	0.409389	CD34/FN1/HERC5/IDO1/GAS6	5
GSE13485_DAY7_VS_DAY21_YF17D_VACCINE_PBMC_UP	GSE13485_DAY7_VS_DAY21_YF17D_VACCINE_PBMC_UP	GSE13485_DAY7_VS_DAY21_YF17D_VACCINE_PBMC_UP	5/165	186/14960	0.0552397	1	0.409389	PEAR1/IFI44L/STON1/HERC5/SIGLEC1	5
GSE15735_CTRL_VS_HDAC_INHIBITOR_TREATED_CD4_TCELL_12H_UP	GSE15735_CTRL_VS_HDAC_INHIBITOR_TREATED_CD4_TCELL_12H_UP	GSE15735_CTRL_VS_HDAC_INHIBITOR_TREATED_CD4_TCELL_12H_UP	5/165	186/14960	0.0552397	1	0.409389	C17orf80/PCED1B/IRX1/KRT20/SLC16A6	5
GSE3982_MAST_CELL_VS_MAC_UP	GSE3982_MAST_CELL_VS_MAC_UP	GSE3982_MAST_CELL_VS_MAC_UP	5/165	186/14960	0.0552397	1	0.409389	FBN1/CNN2/N6AMT1/KHDRBS2/IDO1	5
LTE2_UP.V1_DN	LTE2_UP.V1_DN	LTE2_UP.V1_DN	5/165	186/14960	0.0552397	1	0.409389	JAG1/CNN2/IFI44L/HERC5/PLCB1	5
ZHOU_INFLAMMATORY_RESPONSE_FIMA_UP	ZHOU_INFLAMMATORY_RESPONSE_FIMA_UP	ZHOU_INFLAMMATORY_RESPONSE_FIMA_UP	8/165	374/14960	0.0555377	1	0.411264	COL5A1/JAG1/VEGFA/DDR2/CNTN4/PLCXD3/CREB5/GPC3	8
GO_PEPTIDASE_REGULATOR_ACTIVITY	GO_PEPTIDASE_REGULATOR_ACTIVITY	GO_PEPTIDASE_REGULATOR_ACTIVITY	4/165	130/14960	0.0557959	1	0.412507	FN1/SPOCK3/GPC3/GAS6	4
GSE29618_PRE_VS_DAY7_POST_LAIV_FLU_VACCINE_PDC_UP	GSE29618_PRE_VS_DAY7_POST_LAIV_FLU_VACCINE_PDC_UP	GSE29618_PRE_VS_DAY7_POST_LAIV_FLU_VACCINE_PDC_UP	4/165	130/14960	0.0557959	1	0.412507	STON1/IGFBP5/ARHGEF5/CDC42EP1	4
SCHAEFFER_PROSTATE_DEVELOPMENT_48HR_DN	SCHAEFFER_PROSTATE_DEVELOPMENT_48HR_DN	SCHAEFFER_PROSTATE_DEVELOPMENT_48HR_DN	8/165	375/14960	0.0562392	1	0.413888	CPXM2/EDNRA/PDGFRB/DDR2/CREB5/RUNX1T1/FIBIN/CHST9	8
YATTNATC_UNKNOWN	YATTNATC_UNKNOWN	YATTNATC_UNKNOWN	7/165	310/14960	0.0562436	1	0.413888	CALD1/TMBIM1/SOX14/FGF5/CREB5/GPC3/NXPH4	7
GSE1432_1H_VS_24H_IFNG_MICROGLIA_UP	GSE1432_1H_VS_24H_IFNG_MICROGLIA_UP	GSE1432_1H_VS_24H_IFNG_MICROGLIA_UP	5/165	187/14960	0.0562743	1	0.413888	COL6A1/NOTCH3/VEGFA/MAPK13/SLC16A6	5
GSE5589_LPS_VS_LPS_AND_IL6_STIM_IL6_KO_MACROPHAGE_45MIN_UP	GSE5589_LPS_VS_LPS_AND_IL6_STIM_IL6_KO_MACROPHAGE_45MIN_UP	GSE5589_LPS_VS_LPS_AND_IL6_STIM_IL6_KO_MACROPHAGE_45MIN_UP	5/165	187/14960	0.0562743	1	0.413888	S1PR2/FN1/SRPX2/SMAGP/GAS6	5
GO_CELLULAR_RESPONSE_TO_UV	GO_CELLULAR_RESPONSE_TO_UV	GO_CELLULAR_RESPONSE_TO_UV	3/165	79/14960	0.0567455	1	0.413888	TMEM161A/MAPK13/PTN	3
GO_DIOXYGENASE_ACTIVITY	GO_DIOXYGENASE_ACTIVITY	GO_DIOXYGENASE_ACTIVITY	3/165	79/14960	0.0567455	1	0.413888	P3H1/IDO1/ALOX5	3
GO_RESPONSE_TO_CAMP	GO_RESPONSE_TO_CAMP	GO_RESPONSE_TO_CAMP	3/165	79/14960	0.0567455	1	0.413888	IGFBP5/SPARC/STC1	3
REACTOME_PI3K_AKT_SIGNALING_IN_CANCER	REACTOME_PI3K_AKT_SIGNALING_IN_CANCER	REACTOME_PI3K_AKT_SIGNALING_IN_CANCER	3/165	79/14960	0.0567455	1	0.413888	PDGFRB/FGF5/KL	3
SABATES_COLORECTAL_ADENOMA_UP	SABATES_COLORECTAL_ADENOMA_UP	SABATES_COLORECTAL_ADENOMA_UP	3/165	79/14960	0.0567455	1	0.413888	AZGP1/SRPX2/FAIM2	3
GO_DNA_CATABOLIC_PROCESS	GO_DNA_CATABOLIC_PROCESS	GO_DNA_CATABOLIC_PROCESS	2/165	35/14960	0.0567533	1	0.413888	ISG20/DNASE2	2
GO_MACROPHAGE_DIFFERENTIATION	GO_MACROPHAGE_DIFFERENTIATION	GO_MACROPHAGE_DIFFERENTIATION	2/165	35/14960	0.0567533	1	0.413888	MMP9/VEGFA	2
GO_POSITIVE_REGULATION_OF_SMOOTH_MUSCLE_CELL_MIGRATION	GO_POSITIVE_REGULATION_OF_SMOOTH_MUSCLE_CELL_MIGRATION	GO_POSITIVE_REGULATION_OF_SMOOTH_MUSCLE_CELL_MIGRATION	2/165	35/14960	0.0567533	1	0.413888	PDGFRB/IGFBP5	2
GO_REGULATION_OF_PROTEIN_DEACETYLATION	GO_REGULATION_OF_PROTEIN_DEACETYLATION	GO_REGULATION_OF_PROTEIN_DEACETYLATION	2/165	35/14960	0.0567533	1	0.413888	VEGFA/JDP2	2
GO_RESPONSE_TO_DEXAMETHASONE	GO_RESPONSE_TO_DEXAMETHASONE	GO_RESPONSE_TO_DEXAMETHASONE	2/165	35/14960	0.0567533	1	0.413888	FIBIN/PCK2	2
GO_RNA_POLYMERASE_II_ACTIVATING_TRANSCRIPTION_FACTOR_BINDING	GO_RNA_POLYMERASE_II_ACTIVATING_TRANSCRIPTION_FACTOR_BINDING	GO_RNA_POLYMERASE_II_ACTIVATING_TRANSCRIPTION_FACTOR_BINDING	2/165	35/14960	0.0567533	1	0.413888	PITX2/ISL1	2
GO_WNT_PROTEIN_BINDING	GO_WNT_PROTEIN_BINDING	GO_WNT_PROTEIN_BINDING	2/165	35/14960	0.0567533	1	0.413888	ROR1/PTPRO	2
HALLMARK_HEDGEHOG_SIGNALING	HALLMARK_HEDGEHOG_SIGNALING	HALLMARK_HEDGEHOG_SIGNALING	2/165	35/14960	0.0567533	1	0.413888	VEGFA/VLDLR	2
GSE14000_TRANSLATED_RNA_VS_MRNA_16H_LPS_DC_UP	GSE14000_TRANSLATED_RNA_VS_MRNA_16H_LPS_DC_UP	GSE14000_TRANSLATED_RNA_VS_MRNA_16H_LPS_DC_UP	4/165	131/14960	0.0570799	1	0.415274	PCED1B/GPM6A/FAM201A/ZNF135	4
GSE14769_UNSTIM_VS_20MIN_LPS_BMDM_UP	GSE14769_UNSTIM_VS_20MIN_LPS_BMDM_UP	GSE14769_UNSTIM_VS_20MIN_LPS_BMDM_UP	4/165	131/14960	0.0570799	1	0.415274	CPXM2/VSTM4/PCED1B/GRB7	4
TCCAGAG_MIR518C	TCCAGAG_MIR518C	TCCAGAG_MIR518C	4/165	131/14960	0.0570799	1	0.415274	CD34/PCDHGB2/PCDHGC3/STC1	4
GO_REGULATION_OF_MUSCLE_SYSTEM_PROCESS	GO_REGULATION_OF_MUSCLE_SYSTEM_PROCESS	GO_REGULATION_OF_MUSCLE_SYSTEM_PROCESS	5/165	188/14960	0.0573202	1	0.416359	MYL9/IGFBP5/PROK2/STC1/KCNA1	5
GSE27786_LSK_VS_NKCELL_UP	GSE27786_LSK_VS_NKCELL_UP	GSE27786_LSK_VS_NKCELL_UP	5/165	188/14960	0.0573202	1	0.416359	NAA10/THBS4/CPQ/ST14/PCK2	5
KINSEY_TARGETS_OF_EWSR1_FLII_FUSION_DN	KINSEY_TARGETS_OF_EWSR1_FLII_FUSION_DN	KINSEY_TARGETS_OF_EWSR1_FLII_FUSION_DN	7/165	312/14960	0.0578217	1	0.419668	COL5A1/FBN1/IGFBPL1/FN1/IGFBP5/SPARC/CREB3L1	7
RIGGI_EWING_SARCOMA_PROGENITOR_UP	RIGGI_EWING_SARCOMA_PROGENITOR_UP	RIGGI_EWING_SARCOMA_PROGENITOR_UP	8/165	378/14960	0.0583777	1	0.422553	JAG1/MMP9/HVCN1/EDNRA/MCAM/IGFBP5/TRHDE/LINGO1	8
GSE15659_TREG_VS_TCONV_DN	GSE15659_TREG_VS_TCONV_DN	GSE15659_TREG_VS_TCONV_DN	4/165	132/14960	0.0583797	1	0.422553	ISL1/EFHC2/GAS6/IL27RA	4
EGR3_01	EGR3_01	EGR3_01	3/165	80/14960	0.0584969	1	0.422553	NDUFA4L2/TRMT2A/VEGFA	3
GO_PHOSPHORIC_DIESTER_HYDROLASE_ACTIVITY	GO_PHOSPHORIC_DIESTER_HYDROLASE_ACTIVITY	GO_PHOSPHORIC_DIESTER_HYDROLASE_ACTIVITY	3/165	80/14960	0.0584969	1	0.422553	EDNRA/PLCXD3/PLCB1	3
GO_REGULATION_OF_LEUKOCYTE_CHEMOTAXIS	GO_REGULATION_OF_LEUKOCYTE_CHEMOTAXIS	GO_REGULATION_OF_LEUKOCYTE_CHEMOTAXIS	3/165	80/14960	0.0584969	1	0.422553	VEGFA/THBS4/GAS6	3
GO_SENSORY_PERCEPTION_OF_PAIN	GO_SENSORY_PERCEPTION_OF_PAIN	GO_SENSORY_PERCEPTION_OF_PAIN	3/165	80/14960	0.0584969	1	0.422553	PROK2/KCNA1/NDN	3
MIKKELSEN_NPC_HCP_WITH_H3K27ME3	MIKKELSEN_NPC_HCP_WITH_H3K27ME3	MIKKELSEN_NPC_HCP_WITH_H3K27ME3	6/165	250/14960	0.0588197	1	0.424549	IGFBPL1/PROK2/ISL1/MAL2/DBX1/RIPK4	6
WHITFIELD_CELL_CYCLE_G2_M	WHITFIELD_CELL_CYCLE_G2_M	WHITFIELD_CELL_CYCLE_G2_M	5/165	190/14960	0.0594454	1	0.426153	CNN2/MAPK13/IDO1/GAS6/CDC42EP1	5
chr4q32	chr4q32	chr4q32	2/165	36/14960	0.059668	1	0.426153	FSTL5/SPOCK3	2
GO_CHONDROITIN_SULFATE_PROTEOGLYCAN_METABOLIC_PROCESS	GO_CHONDROITIN_SULFATE_PROTEOGLYCAN_METABOLIC_PROCESS	GO_CHONDROITIN_SULFATE_PROTEOGLYCAN_METABOLIC_PROCESS	2/165	36/14960	0.059668	1	0.426153	SPOCK3/CHST9	2
GO_NEGATIVE_REGULATION_OF_LEUKOCYTE_APOPTOTIC_PROCESS	GO_NEGATIVE_REGULATION_OF_LEUKOCYTE_APOPTOTIC_PROCESS	GO_NEGATIVE_REGULATION_OF_LEUKOCYTE_APOPTOTIC_PROCESS	2/165	36/14960	0.059668	1	0.426153	IDO1/GAS6	2
GO_NEGATIVE_REGULATION_OF_NOTCH_SIGNALING_PATHWAY	GO_NEGATIVE_REGULATION_OF_NOTCH_SIGNALING_PATHWAY	GO_NEGATIVE_REGULATION_OF_NOTCH_SIGNALING_PATHWAY	2/165	36/14960	0.059668	1	0.426153	PEAR1/NOTCH3	2
GO_POSITIVE_REGULATION_OF_INTERFERON_GAMMA_PRODUCTION	GO_POSITIVE_REGULATION_OF_INTERFERON_GAMMA_PRODUCTION	GO_POSITIVE_REGULATION_OF_INTERFERON_GAMMA_PRODUCTION	2/165	36/14960	0.059668	1	0.426153	ISL1/IL27RA	2
GO_REGULATION_OF_CELL_MIGRATION_INVOLVED_IN_SPROUTING_ANGIOGENESIS	GO_REGULATION_OF_CELL_MIGRATION_INVOLVED_IN_SPROUTING_ANGIOGENESIS	GO_REGULATION_OF_CELL_MIGRATION_INVOLVED_IN_SPROUTING_ANGIOGENESIS	2/165	36/14960	0.059668	1	0.426153	VEGFA/SRPX2	2
MARTIN_NFKB_TARGETS_UP	MARTIN_NFKB_TARGETS_UP	MARTIN_NFKB_TARGETS_UP	2/165	36/14960	0.059668	1	0.426153	VEGFA/PRKCE	2
REACTOME_O_GLYCOSYLATION_OF_TSR_DOMAIN_CONTAINING_PROTEINS	REACTOME_O_GLYCOSYLATION_OF_TSR_DOMAIN_CONTAINING_PROTEINS	REACTOME_O_GLYCOSYLATION_OF_TSR_DOMAIN_CONTAINING_PROTEINS	2/165	36/14960	0.059668	1	0.426153	POFUT2/ADAMTS20	2
REACTOME_VOLTAGE_GATED_POTASSIUM_CHANNELS	REACTOME_VOLTAGE_GATED_POTASSIUM_CHANNELS	REACTOME_VOLTAGE_GATED_POTASSIUM_CHANNELS	2/165	36/14960	0.059668	1	0.426153	KCNV1/KCNA1	2
SATO_SILENCED_BY_METHYLATION_IN_PANCREATIC_CANCER_2	SATO_SILENCED_BY_METHYLATION_IN_PANCREATIC_CANCER_2	SATO_SILENCED_BY_METHYLATION_IN_PANCREATIC_CANCER_2	2/165	36/14960	0.059668	1	0.426153	ST14/ISG20	2
GO_REGULATION_OF_CELL_SHAPE	GO_REGULATION_OF_CELL_SHAPE	GO_REGULATION_OF_CELL_SHAPE	4/165	133/14960	0.0596953	1	0.426153	VEGFA/FN1/PTN/CDC42EP1	4
GSE37605_NOD_VS_C57BL6_IRES_GFP_TREG_UP	GSE37605_NOD_VS_C57BL6_IRES_GFP_TREG_UP	GSE37605_NOD_VS_C57BL6_IRES_GFP_TREG_UP	4/165	133/14960	0.0596953	1	0.426153	PEAR1/ADAM12/PLCXD3/CTSF	4
RAAGNYNNCTTY_UNKNOWN	RAAGNYNNCTTY_UNKNOWN	RAAGNYNNCTTY_UNKNOWN	4/165	133/14960	0.0596953	1	0.426153	MCAM/PROK2/RUNX1T1/NXPH4	4
BOQUEST_STEM_CELL_CULTURED_VS_FRESH_UP	BOQUEST_STEM_CELL_CULTURED_VS_FRESH_UP	BOQUEST_STEM_CELL_CULTURED_VS_FRESH_UP	8/165	380/14960	0.0598318	1	0.42646	OLFML2A/ADAM12/CD34/FN1/SRPX2/GPC3/RUNX1T1/CPQ	8
CHARAFE_BREAST_CANCER_LUMINAL_VS_MESENCHYMAL_UP	CHARAFE_BREAST_CANCER_LUMINAL_VS_MESENCHYMAL_UP	CHARAFE_BREAST_CANCER_LUMINAL_VS_MESENCHYMAL_UP	8/165	380/14960	0.0598318	1	0.42646	TMEM184A/AZGP1/ARHGEF5/MAL2/ST14/PCK2/GRB7/KRT19	8
GO_SMOOTH_MUSCLE_CONTRACTION	GO_SMOOTH_MUSCLE_CONTRACTION	GO_SMOOTH_MUSCLE_CONTRACTION	3/165	81/14960	0.0602737	1	0.42894	EDNRA/ACTA2/PROK2	3
GSE13887_RESTING_VS_ACT_CD4_TCELL_UP	GSE13887_RESTING_VS_ACT_CD4_TCELL_UP	GSE13887_RESTING_VS_ACT_CD4_TCELL_UP	3/165	81/14960	0.0602737	1	0.42894	MMP9/DDR2/IDO1	3
MODULE_45	MODULE_45	MODULE_45	9/165	448/14960	0.060349	1	0.429127	MMP9/ALOX5AP/CD34/ALOX5/COL2A1/ISG20/SLC16A6/EFNA2/IL27RA	9
GO_CELL_FATE_COMMITMENT	GO_CELL_FATE_COMMITMENT	GO_CELL_FATE_COMMITMENT	5/165	191/14960	0.0605247	1	0.429127	JAG1/TBX2/NOTCH3/ISL1/DBX1	5
GO_DIVALENT_INORGANIC_CATION_TRANSPORT	GO_DIVALENT_INORGANIC_CATION_TRANSPORT	GO_DIVALENT_INORGANIC_CATION_TRANSPORT	8/165	381/14960	0.0605673	1	0.429127	PDGFRB/PRKCE/GPM6A/GCK/STC1/GAS6/PKD1L3/PLCB1	8
GO_POSITIVE_REGULATION_OF_NEURON_PROJECTION_DEVELOPMENT	GO_POSITIVE_REGULATION_OF_NEURON_PROJECTION_DEVELOPMENT	GO_POSITIVE_REGULATION_OF_NEURON_PROJECTION_DEVELOPMENT	6/165	252/14960	0.0606608	1	0.429127	P3H1/VEGFA/FN1/NLGN1/PTN/VLDLR	6
GO_REGULATION_OF_TRANSMEMBRANE_TRANSPORT	GO_REGULATION_OF_TRANSMEMBRANE_TRANSPORT	GO_REGULATION_OF_TRANSMEMBRANE_TRANSPORT	9/165	449/14960	0.0610259	1	0.429127	MMP9/HVCN1/EDNRA/PRKCE/SCN7A/NLGN1/GPC3/KCNV1/KCNA1	9
GSE360_L_MAJOR_VS_T_GONDII_DC_UP	GSE360_L_MAJOR_VS_T_GONDII_DC_UP	GSE360_L_MAJOR_VS_T_GONDII_DC_UP	4/165	134/14960	0.0610267	1	0.429127	MCAM/NOTCH3/ZNF135/CDC42EP1	4
HELLER_HDAC_TARGETS_SILENCED_BY_METHYLATION_DN	HELLER_HDAC_TARGETS_SILENCED_BY_METHYLATION_DN	HELLER_HDAC_TARGETS_SILENCED_BY_METHYLATION_DN	6/165	253/14960	0.0615942	1	0.429127	VEGFA/MAPK13/ST14/DNAJC15/ISG20/IL27RA	6
GAUSSMANN_MLL_AF4_FUSION_TARGETS_G_UP	GAUSSMANN_MLL_AF4_FUSION_TARGETS_G_UP	GAUSSMANN_MLL_AF4_FUSION_TARGETS_G_UP	5/165	192/14960	0.0616152	1	0.429127	C1QTNF6/ACTA2/FIBIN/PTPRO/NDN	5
GO_CATION_CHANNEL_COMPLEX	GO_CATION_CHANNEL_COMPLEX	GO_CATION_CHANNEL_COMPLEX	5/165	192/14960	0.0616152	1	0.429127	SCN7A/NLGN1/KCNV1/KCNA1/PKD1L3	5
PDGF_UP.V1_DN	PDGF_UP.V1_DN	PDGF_UP.V1_DN	3/165	82/14960	0.0620756	1	0.429127	TBX2/KL/KRT20	3
REACTOME_POTASSIUM_CHANNELS	REACTOME_POTASSIUM_CHANNELS	REACTOME_POTASSIUM_CHANNELS	3/165	82/14960	0.0620756	1	0.429127	KCNV1/KCNA1/GNG7	3
CHIANG_LIVER_CANCER_SUBCLASS_CTNNB1_DN	CHIANG_LIVER_CANCER_SUBCLASS_CTNNB1_DN	CHIANG_LIVER_CANCER_SUBCLASS_CTNNB1_DN	4/165	135/14960	0.0623737	1	0.429127	COL5A1/MYL9/MMP9/MAL2	4
AMIT_EGF_RESPONSE_480_MCF10A	AMIT_EGF_RESPONSE_480_MCF10A	AMIT_EGF_RESPONSE_480_MCF10A	2/165	37/14960	0.0626332	1	0.429127	VEGFA/STC1	2
GO_APOPTOTIC_CELL_CLEARANCE	GO_APOPTOTIC_CELL_CLEARANCE	GO_APOPTOTIC_CELL_CLEARANCE	2/165	37/14960	0.0626332	1	0.429127	PEAR1/GAS6	2
GO_FIBROBLAST_MIGRATION	GO_FIBROBLAST_MIGRATION	GO_FIBROBLAST_MIGRATION	2/165	37/14960	0.0626332	1	0.429127	DDR2/PRKCE	2
GO_NEGATIVE_REGULATION_OF_CELL_MATRIX_ADHESION	GO_NEGATIVE_REGULATION_OF_CELL_MATRIX_ADHESION	GO_NEGATIVE_REGULATION_OF_CELL_MATRIX_ADHESION	2/165	37/14960	0.0626332	1	0.429127	JAG1/PHLDB2	2
GO_NEGATIVE_REGULATION_OF_TUMOR_NECROSIS_FACTOR_SUPERFAMILY_CYTOKINE_PRODUCTION	GO_NEGATIVE_REGULATION_OF_TUMOR_NECROSIS_FACTOR_SUPERFAMILY_CYTOKINE_PRODUCTION	GO_NEGATIVE_REGULATION_OF_TUMOR_NECROSIS_FACTOR_SUPERFAMILY_CYTOKINE_PRODUCTION	2/165	37/14960	0.0626332	1	0.429127	CD34/GAS6	2
HARRIS_BRAIN_CANCER_PROGENITORS	HARRIS_BRAIN_CANCER_PROGENITORS	HARRIS_BRAIN_CANCER_PROGENITORS	2/165	37/14960	0.0626332	1	0.429127	COL6A1/SRPX2	2
MODULE_433	MODULE_433	MODULE_433	2/165	37/14960	0.0626332	1	0.429127	JAG1/PTN	2
REACTOME_ARACHIDONIC_ACID_METABOLISM	REACTOME_ARACHIDONIC_ACID_METABOLISM	REACTOME_ARACHIDONIC_ACID_METABOLISM	2/165	37/14960	0.0626332	1	0.429127	ALOX5AP/ALOX5	2
GSE17721_LPS_VS_CPG_1H_BMDC_UP	GSE17721_LPS_VS_CPG_1H_BMDC_UP	GSE17721_LPS_VS_CPG_1H_BMDC_UP	5/165	193/14960	0.0627168	1	0.429127	NAA10/C1orf174/TRMT2A/PRKCE/CHL1	5
GSE37301_CD4_TCELL_VS_RAG2_KO_NK_CELL_UP	GSE37301_CD4_TCELL_VS_RAG2_KO_NK_CELL_UP	GSE37301_CD4_TCELL_VS_RAG2_KO_NK_CELL_UP	4/165	136/14960	0.0637365	1	0.429127	JAG1/C1orf174/CD34/TMBIM1	4
MANALO_HYPOXIA_UP	MANALO_HYPOXIA_UP	MANALO_HYPOXIA_UP	5/165	194/14960	0.0638296	1	0.429127	COL5A1/VEGFA/STC1/VLDLR/GAS6	5
ACEVEDO_LIVER_CANCER_WITH_H3K9ME3_UP	ACEVEDO_LIVER_CANCER_WITH_H3K9ME3_UP	ACEVEDO_LIVER_CANCER_WITH_H3K9ME3_UP	3/165	83/14960	0.0639025	1	0.429127	GALNT5/CPQ/KRT20	3
GO_CELLULAR_COMPONENT_ASSEMBLY_INVOLVED_IN_MORPHOGENESIS	GO_CELLULAR_COMPONENT_ASSEMBLY_INVOLVED_IN_MORPHOGENESIS	GO_CELLULAR_COMPONENT_ASSEMBLY_INVOLVED_IN_MORPHOGENESIS	3/165	83/14960	0.0639025	1	0.429127	PHLDB2/PDGFRB/KRT19	3
GO_RESPONSE_TO_ANTINEOPLASTIC_AGENT	GO_RESPONSE_TO_ANTINEOPLASTIC_AGENT	GO_RESPONSE_TO_ANTINEOPLASTIC_AGENT	3/165	83/14960	0.0639025	1	0.429127	MAPK13/FIBIN/PCK2	3
DELASERNA_TARGETS_OF_MYOD_AND_SMARCA4	DELASERNA_TARGETS_OF_MYOD_AND_SMARCA4	DELASERNA_TARGETS_OF_MYOD_AND_SMARCA4	1/165	6/14960	0.0643888	1	0.429127	IGFBP5	1
GO_ANTERIOR_HEAD_DEVELOPMENT	GO_ANTERIOR_HEAD_DEVELOPMENT	GO_ANTERIOR_HEAD_DEVELOPMENT	1/165	6/14960	0.0643888	1	0.429127	COL2A1	1
GO_ARGININE_TRANSMEMBRANE_TRANSPORTER_ACTIVITY	GO_ARGININE_TRANSMEMBRANE_TRANSPORTER_ACTIVITY	GO_ARGININE_TRANSMEMBRANE_TRANSPORTER_ACTIVITY	1/165	6/14960	0.0643888	1	0.429127	SLC7A3	1
GO_AROMATIC_AMINO_ACID_FAMILY_METABOLIC_PROCESS	GO_AROMATIC_AMINO_ACID_FAMILY_METABOLIC_PROCESS	GO_AROMATIC_AMINO_ACID_FAMILY_METABOLIC_PROCESS	1/165	6/14960	0.0643888	1	0.429127	IDO1	1
GO_ASYMMETRIC_GLUTAMATERGIC_EXCITATORY_SYNAPSE	GO_ASYMMETRIC_GLUTAMATERGIC_EXCITATORY_SYNAPSE	GO_ASYMMETRIC_GLUTAMATERGIC_EXCITATORY_SYNAPSE	1/165	6/14960	0.0643888	1	0.429127	NLGN1	1
GO_CARDIAC_NEURAL_CREST_CELL_MIGRATION_INVOLVED_IN_OUTFLOW_TRACT_MORPHOGENESIS	GO_CARDIAC_NEURAL_CREST_CELL_MIGRATION_INVOLVED_IN_OUTFLOW_TRACT_MORPHOGENESIS	GO_CARDIAC_NEURAL_CREST_CELL_MIGRATION_INVOLVED_IN_OUTFLOW_TRACT_MORPHOGENESIS	1/165	6/14960	0.0643888	1	0.429127	PITX2	1
GO_CARDIAC_VASCULAR_SMOOTH_MUSCLE_CELL_DIFFERENTIATION	GO_CARDIAC_VASCULAR_SMOOTH_MUSCLE_CELL_DIFFERENTIATION	GO_CARDIAC_VASCULAR_SMOOTH_MUSCLE_CELL_DIFFERENTIATION	1/165	6/14960	0.0643888	1	0.429127	VEGFA	1
GO_CORECEPTOR_ACTIVITY_INVOLVED_IN_WNT_SIGNALING_PATHWAY_PLANAR_CELL_POLARITY_PATHWAY	GO_CORECEPTOR_ACTIVITY_INVOLVED_IN_WNT_SIGNALING_PATHWAY_PLANAR_CELL_POLARITY_PATHWAY	GO_CORECEPTOR_ACTIVITY_INVOLVED_IN_WNT_SIGNALING_PATHWAY_PLANAR_CELL_POLARITY_PATHWAY	1/165	6/14960	0.0643888	1	0.429127	ROR1	1
GO_DENDRITIC_CELL_APOPTOTIC_PROCESS	GO_DENDRITIC_CELL_APOPTOTIC_PROCESS	GO_DENDRITIC_CELL_APOPTOTIC_PROCESS	1/165	6/14960	0.0643888	1	0.429127	GAS6	1
GO_DE_NOVO_NAD_BIOSYNTHETIC_PROCESS	GO_DE_NOVO_NAD_BIOSYNTHETIC_PROCESS	GO_DE_NOVO_NAD_BIOSYNTHETIC_PROCESS	1/165	6/14960	0.0643888	1	0.429127	IDO1	1
GO_DETERMINATION_OF_DIGESTIVE_TRACT_LEFT_RIGHT_ASYMMETRY	GO_DETERMINATION_OF_DIGESTIVE_TRACT_LEFT_RIGHT_ASYMMETRY	GO_DETERMINATION_OF_DIGESTIVE_TRACT_LEFT_RIGHT_ASYMMETRY	1/165	6/14960	0.0643888	1	0.429127	ZIC3	1
GO_DNA_METHYLTRANSFERASE_ACTIVITY	GO_DNA_METHYLTRANSFERASE_ACTIVITY	GO_DNA_METHYLTRANSFERASE_ACTIVITY	1/165	6/14960	0.0643888	1	0.429127	N6AMT1	1
GO_HEPATIC_STELLATE_CELL_ACTIVATION	GO_HEPATIC_STELLATE_CELL_ACTIVATION	GO_HEPATIC_STELLATE_CELL_ACTIVATION	1/165	6/14960	0.0643888	1	0.429127	PDGFRB	1
GO_INTERLEUKIN_17_RECEPTOR_ACTIVITY	GO_INTERLEUKIN_17_RECEPTOR_ACTIVITY	GO_INTERLEUKIN_17_RECEPTOR_ACTIVITY	1/165	6/14960	0.0643888	1	0.429127	IL27RA	1
GO_ISG15_PROTEIN_CONJUGATION	GO_ISG15_PROTEIN_CONJUGATION	GO_ISG15_PROTEIN_CONJUGATION	1/165	6/14960	0.0643888	1	0.429127	HERC5	1
GO_L_LYSINE_TRANSPORT	GO_L_LYSINE_TRANSPORT	GO_L_LYSINE_TRANSPORT	1/165	6/14960	0.0643888	1	0.429127	SLC7A3	1
GO_LUNG_GROWTH	GO_LUNG_GROWTH	GO_LUNG_GROWTH	1/165	6/14960	0.0643888	1	0.429127	PDGFRB	1
GO_MESONEPHRIC_DUCT_DEVELOPMENT	GO_MESONEPHRIC_DUCT_DEVELOPMENT	GO_MESONEPHRIC_DUCT_DEVELOPMENT	1/165	6/14960	0.0643888	1	0.429127	GPC3	1
GO_MONOCYTE_EXTRAVASATION	GO_MONOCYTE_EXTRAVASATION	GO_MONOCYTE_EXTRAVASATION	1/165	6/14960	0.0643888	1	0.429127	PLCB1	1
GO_NEGATIVE_REGULATION_OF_CELLULAR_EXTRAVASATION	GO_NEGATIVE_REGULATION_OF_CELLULAR_EXTRAVASATION	GO_NEGATIVE_REGULATION_OF_CELLULAR_EXTRAVASATION	1/165	6/14960	0.0643888	1	0.429127	PLCB1	1
GO_NEGATIVE_REGULATION_OF_CYSTEINE_TYPE_ENDOPEPTIDASE_ACTIVITY_INVOLVED_IN_APOPTOTIC_SIGNALING_PATHWAY	GO_NEGATIVE_REGULATION_OF_CYSTEINE_TYPE_ENDOPEPTIDASE_ACTIVITY_INVOLVED_IN_APOPTOTIC_SIGNALING_PATHWAY	GO_NEGATIVE_REGULATION_OF_CYSTEINE_TYPE_ENDOPEPTIDASE_ACTIVITY_INVOLVED_IN_APOPTOTIC_SIGNALING_PATHWAY	1/165	6/14960	0.0643888	1	0.429127	MMP9	1
GO_NEGATIVE_REGULATION_OF_DENDRITIC_SPINE_MORPHOGENESIS	GO_NEGATIVE_REGULATION_OF_DENDRITIC_SPINE_MORPHOGENESIS	GO_NEGATIVE_REGULATION_OF_DENDRITIC_SPINE_MORPHOGENESIS	1/165	6/14960	0.0643888	1	0.429127	NLGN1	1
GO_NEGATIVE_REGULATION_OF_GASTRULATION	GO_NEGATIVE_REGULATION_OF_GASTRULATION	GO_NEGATIVE_REGULATION_OF_GASTRULATION	1/165	6/14960	0.0643888	1	0.429127	COL5A1	1
GO_NEGATIVE_REGULATION_OF_OXIDATIVE_PHOSPHORYLATION	GO_NEGATIVE_REGULATION_OF_OXIDATIVE_PHOSPHORYLATION	GO_NEGATIVE_REGULATION_OF_OXIDATIVE_PHOSPHORYLATION	1/165	6/14960	0.0643888	1	0.429127	DNAJC15	1
GO_PEPTIDE_CROSS_LINKING_VIA_CHONDROITIN_4_SULFATE_GLYCOSAMINOGLYCAN	GO_PEPTIDE_CROSS_LINKING_VIA_CHONDROITIN_4_SULFATE_GLYCOSAMINOGLYCAN	GO_PEPTIDE_CROSS_LINKING_VIA_CHONDROITIN_4_SULFATE_GLYCOSAMINOGLYCAN	1/165	6/14960	0.0643888	1	0.429127	SPOCK3	1
GO_PEPTIDYL_ARGININE_METHYLATION_TO_ASYMMETRICAL_DIMETHYL_ARGININE	GO_PEPTIDYL_ARGININE_METHYLATION_TO_ASYMMETRICAL_DIMETHYL_ARGININE	GO_PEPTIDYL_ARGININE_METHYLATION_TO_ASYMMETRICAL_DIMETHYL_ARGININE	1/165	6/14960	0.0643888	1	0.429127	PRMT8	1
GO_POSITIVE_REGULATION_OF_EXTRACELLULAR_MATRIX_DISASSEMBLY	GO_POSITIVE_REGULATION_OF_EXTRACELLULAR_MATRIX_DISASSEMBLY	GO_POSITIVE_REGULATION_OF_EXTRACELLULAR_MATRIX_DISASSEMBLY	1/165	6/14960	0.0643888	1	0.429127	DDR2	1
GO_POSITIVE_REGULATION_OF_HISTONE_DEACETYLASE_ACTIVITY	GO_POSITIVE_REGULATION_OF_HISTONE_DEACETYLASE_ACTIVITY	GO_POSITIVE_REGULATION_OF_HISTONE_DEACETYLASE_ACTIVITY	1/165	6/14960	0.0643888	1	0.429127	VEGFA	1
GO_POSITIVE_REGULATION_OF_MUCUS_SECRETION	GO_POSITIVE_REGULATION_OF_MUCUS_SECRETION	GO_POSITIVE_REGULATION_OF_MUCUS_SECRETION	1/165	6/14960	0.0643888	1	0.429127	PRKCE	1
GO_POSITIVE_REGULATION_OF_NATURAL_KILLER_CELL_DIFFERENTIATION	GO_POSITIVE_REGULATION_OF_NATURAL_KILLER_CELL_DIFFERENTIATION	GO_POSITIVE_REGULATION_OF_NATURAL_KILLER_CELL_DIFFERENTIATION	1/165	6/14960	0.0643888	1	0.429127	GAS6	1
GO_POSITIVE_REGULATION_OF_ODONTOGENESIS	GO_POSITIVE_REGULATION_OF_ODONTOGENESIS	GO_POSITIVE_REGULATION_OF_ODONTOGENESIS	1/165	6/14960	0.0643888	1	0.429127	CD34	1
GO_POST_EMBRYONIC_EYE_MORPHOGENESIS	GO_POST_EMBRYONIC_EYE_MORPHOGENESIS	GO_POST_EMBRYONIC_EYE_MORPHOGENESIS	1/165	6/14960	0.0643888	1	0.429127	FBN1	1
GO_PROTEIN_LOCALIZATION_TO_EXTRACELLULAR_REGION	GO_PROTEIN_LOCALIZATION_TO_EXTRACELLULAR_REGION	GO_PROTEIN_LOCALIZATION_TO_EXTRACELLULAR_REGION	1/165	6/14960	0.0643888	1	0.429127	FBN1	1
GO_PROTEIN_REPAIR	GO_PROTEIN_REPAIR	GO_PROTEIN_REPAIR	1/165	6/14960	0.0643888	1	0.429127	MSRB3	1
GO_PROTON_TRANSPORTING_ATP_SYNTHASE_COMPLEX_ASSEMBLY	GO_PROTON_TRANSPORTING_ATP_SYNTHASE_COMPLEX_ASSEMBLY	GO_PROTON_TRANSPORTING_ATP_SYNTHASE_COMPLEX_ASSEMBLY	1/165	6/14960	0.0643888	1	0.429127	ATP23	1
GO_REGULATION_OF_BLOOD_VESSEL_REMODELING	GO_REGULATION_OF_BLOOD_VESSEL_REMODELING	GO_REGULATION_OF_BLOOD_VESSEL_REMODELING	1/165	6/14960	0.0643888	1	0.429127	TMBIM1	1
GO_REGULATION_OF_INTERLEUKIN_2_SECRETION	GO_REGULATION_OF_INTERLEUKIN_2_SECRETION	GO_REGULATION_OF_INTERLEUKIN_2_SECRETION	1/165	6/14960	0.0643888	1	0.429127	CD34	1
GO_REGULATION_OF_MAST_CELL_CHEMOTAXIS	GO_REGULATION_OF_MAST_CELL_CHEMOTAXIS	GO_REGULATION_OF_MAST_CELL_CHEMOTAXIS	1/165	6/14960	0.0643888	1	0.429127	VEGFA	1
GO_REGULATION_OF_MELANOCYTE_DIFFERENTIATION	GO_REGULATION_OF_MELANOCYTE_DIFFERENTIATION	GO_REGULATION_OF_MELANOCYTE_DIFFERENTIATION	1/165	6/14960	0.0643888	1	0.429127	ADAMTS20	1
GO_REGULATION_OF_MITOCHONDRIAL_ATP_SYNTHESIS_COUPLED_ELECTRON_TRANSPORT	GO_REGULATION_OF_MITOCHONDRIAL_ATP_SYNTHESIS_COUPLED_ELECTRON_TRANSPORT	GO_REGULATION_OF_MITOCHONDRIAL_ATP_SYNTHESIS_COUPLED_ELECTRON_TRANSPORT	1/165	6/14960	0.0643888	1	0.429127	DNAJC15	1
GO_REGULATION_OF_PRESYNAPTIC_MEMBRANE_POTENTIAL	GO_REGULATION_OF_PRESYNAPTIC_MEMBRANE_POTENTIAL	GO_REGULATION_OF_PRESYNAPTIC_MEMBRANE_POTENTIAL	1/165	6/14960	0.0643888	1	0.429127	KCNA1	1
GO_REGULATION_OF_WOUND_HEALING_SPREADING_OF_EPIDERMAL_CELLS	GO_REGULATION_OF_WOUND_HEALING_SPREADING_OF_EPIDERMAL_CELLS	GO_REGULATION_OF_WOUND_HEALING_SPREADING_OF_EPIDERMAL_CELLS	1/165	6/14960	0.0643888	1	0.429127	PHLDB2	1
GO_RESPONSE_TO_SODIUM_ARSENITE	GO_RESPONSE_TO_SODIUM_ARSENITE	GO_RESPONSE_TO_SODIUM_ARSENITE	1/165	6/14960	0.0643888	1	0.429127	MAPK13	1
GO_TRANSDIFFERENTIATION	GO_TRANSDIFFERENTIATION	GO_TRANSDIFFERENTIATION	1/165	6/14960	0.0643888	1	0.429127	CD34	1
GO_TRANSMEMBRANE_RECEPTOR_PROTEIN_TYROSINE_PHOSPHATASE_SIGNALING_PATHWAY	GO_TRANSMEMBRANE_RECEPTOR_PROTEIN_TYROSINE_PHOSPHATASE_SIGNALING_PATHWAY	GO_TRANSMEMBRANE_RECEPTOR_PROTEIN_TYROSINE_PHOSPHATASE_SIGNALING_PATHWAY	1/165	6/14960	0.0643888	1	0.429127	PTN	1
GO_U1_SNRNA_BINDING	GO_U1_SNRNA_BINDING	GO_U1_SNRNA_BINDING	1/165	6/14960	0.0643888	1	0.429127	ISG20	1
GO_U3_SNORNA_BINDING	GO_U3_SNORNA_BINDING	GO_U3_SNORNA_BINDING	1/165	6/14960	0.0643888	1	0.429127	ISG20	1
KONDO_HYPOXIA	KONDO_HYPOXIA	KONDO_HYPOXIA	1/165	6/14960	0.0643888	1	0.429127	VEGFA	1
KORKOLA_EMBRYONAL_CARCINOMA	KORKOLA_EMBRYONAL_CARCINOMA	KORKOLA_EMBRYONAL_CARCINOMA	1/165	6/14960	0.0643888	1	0.429127	HERC5	1
MATZUK_FERTILIZATION	MATZUK_FERTILIZATION	MATZUK_FERTILIZATION	1/165	6/14960	0.0643888	1	0.429127	PLCB1	1
MIKKELSEN_DEDIFFERENTIATED_STATE_UP	MIKKELSEN_DEDIFFERENTIATED_STATE_UP	MIKKELSEN_DEDIFFERENTIATED_STATE_UP	1/165	6/14960	0.0643888	1	0.429127	ZIC3	1
PARK_OSTEOBLAST_DIFFERENTIATION_BY_PHENYLAMIL_DN	PARK_OSTEOBLAST_DIFFERENTIATION_BY_PHENYLAMIL_DN	PARK_OSTEOBLAST_DIFFERENTIATION_BY_PHENYLAMIL_DN	1/165	6/14960	0.0643888	1	0.429127	EDNRA	1
PASTURAL_RIZ1_TARGETS_UP	PASTURAL_RIZ1_TARGETS_UP	PASTURAL_RIZ1_TARGETS_UP	1/165	6/14960	0.0643888	1	0.429127	SPARC	1
REACTOME_ABACAVIR_TRANSPORT_AND_METABOLISM	REACTOME_ABACAVIR_TRANSPORT_AND_METABOLISM	REACTOME_ABACAVIR_TRANSPORT_AND_METABOLISM	1/165	6/14960	0.0643888	1	0.429127	ABCG2	1
REACTOME_ALPHA_OXIDATION_OF_PHYTANATE	REACTOME_ALPHA_OXIDATION_OF_PHYTANATE	REACTOME_ALPHA_OXIDATION_OF_PHYTANATE	1/165	6/14960	0.0643888	1	0.429127	SLC27A2	1
REACTOME_FGFR3_LIGAND_BINDING_AND_ACTIVATION	REACTOME_FGFR3_LIGAND_BINDING_AND_ACTIVATION	REACTOME_FGFR3_LIGAND_BINDING_AND_ACTIVATION	1/165	6/14960	0.0643888	1	0.429127	FGF5	1
REACTOME_FGFRL1_MODULATION_OF_FGFR1_SIGNALING	REACTOME_FGFRL1_MODULATION_OF_FGFR1_SIGNALING	REACTOME_FGFRL1_MODULATION_OF_FGFR1_SIGNALING	1/165	6/14960	0.0643888	1	0.429127	FGF5	1
REACTOME_PRE_NOTCH_PROCESSING_IN_THE_ENDOPLASMIC_RETICULUM	REACTOME_PRE_NOTCH_PROCESSING_IN_THE_ENDOPLASMIC_RETICULUM	REACTOME_PRE_NOTCH_PROCESSING_IN_THE_ENDOPLASMIC_RETICULUM	1/165	6/14960	0.0643888	1	0.429127	NOTCH3	1
REACTOME_PROTEIN_REPAIR	REACTOME_PROTEIN_REPAIR	REACTOME_PROTEIN_REPAIR	1/165	6/14960	0.0643888	1	0.429127	MSRB3	1
TONKS_TARGETS_OF_RUNX1_RUNX1T1_FUSION_SUSTAINED_IN_GRANULOCYTE_DN	TONKS_TARGETS_OF_RUNX1_RUNX1T1_FUSION_SUSTAINED_IN_GRANULOCYTE_DN	TONKS_TARGETS_OF_RUNX1_RUNX1T1_FUSION_SUSTAINED_IN_GRANULOCYTE_DN	1/165	6/14960	0.0643888	1	0.429127	ALOX5AP	1
YAMASHITA_SILENCED_BY_METHYLATION	YAMASHITA_SILENCED_BY_METHYLATION	YAMASHITA_SILENCED_BY_METHYLATION	1/165	6/14960	0.0643888	1	0.429127	GAS6	1
GSE2585_AIRE_KO_VS_WT_CD80_LOW_MTEC_UP	GSE2585_AIRE_KO_VS_WT_CD80_LOW_MTEC_UP	GSE2585_AIRE_KO_VS_WT_CD80_LOW_MTEC_UP	4/165	137/14960	0.0651148	1	0.43192	OLFML2A/EHD2/VEGFA/SLC27A2	4
GSE32986_GMCSF_AND_CURDLAN_LOWDOSE_VS_GMCSF_AND_CURDLAN_HIGHDOSE_STIM_DC_DN	GSE32986_GMCSF_AND_CURDLAN_LOWDOSE_VS_GMCSF_AND_CURDLAN_HIGHDOSE_STIM_DC_DN	GSE32986_GMCSF_AND_CURDLAN_LOWDOSE_VS_GMCSF_AND_CURDLAN_HIGHDOSE_STIM_DC_DN	4/165	137/14960	0.0651148	1	0.43192	C3orf52/SOX14/VLDLR/ALOX5	4
GSE8515_CTRL_VS_IL6_4H_STIM_MAC_DN	GSE8515_CTRL_VS_IL6_4H_STIM_MAC_DN	GSE8515_CTRL_VS_IL6_4H_STIM_MAC_DN	4/165	137/14960	0.0651148	1	0.43192	FGF5/AZGP1/CTSF/PRMT8	4
GO_VESICLE_LUMEN	GO_VESICLE_LUMEN	GO_VESICLE_LUMEN	6/165	257/14960	0.0654128	1	0.43192	CNN2/VEGFA/FN1/SPARC/ALOX5/GAS6	6
chr20p12	chr20p12	chr20p12	2/165	38/14960	0.0656475	1	0.43192	JAG1/PLCB1	2
GO_EMBRYO_IMPLANTATION	GO_EMBRYO_IMPLANTATION	GO_EMBRYO_IMPLANTATION	2/165	38/14960	0.0656475	1	0.43192	MMP9/STC1	2
GO_NEGATIVE_REGULATION_OF_BMP_SIGNALING_PATHWAY	GO_NEGATIVE_REGULATION_OF_BMP_SIGNALING_PATHWAY	GO_NEGATIVE_REGULATION_OF_BMP_SIGNALING_PATHWAY	2/165	38/14960	0.0656475	1	0.43192	FBN1/LEMD2	2
GO_POSITIVE_REGULATION_OF_AXON_EXTENSION	GO_POSITIVE_REGULATION_OF_AXON_EXTENSION	GO_POSITIVE_REGULATION_OF_AXON_EXTENSION	2/165	38/14960	0.0656475	1	0.43192	VEGFA/FN1	2
GO_POSITIVE_REGULATION_OF_CELLULAR_CARBOHYDRATE_METABOLIC_PROCESS	GO_POSITIVE_REGULATION_OF_CELLULAR_CARBOHYDRATE_METABOLIC_PROCESS	GO_POSITIVE_REGULATION_OF_CELLULAR_CARBOHYDRATE_METABOLIC_PROCESS	2/165	38/14960	0.0656475	1	0.43192	PRKCE/GCK	2
GO_POSTSYNAPTIC_MEMBRANE_ORGANIZATION	GO_POSTSYNAPTIC_MEMBRANE_ORGANIZATION	GO_POSTSYNAPTIC_MEMBRANE_ORGANIZATION	2/165	38/14960	0.0656475	1	0.43192	NLGN1/PTN	2
GO_SENSORY_PERCEPTION_OF_CHEMICAL_STIMULUS	GO_SENSORY_PERCEPTION_OF_CHEMICAL_STIMULUS	GO_SENSORY_PERCEPTION_OF_CHEMICAL_STIMULUS	2/165	38/14960	0.0656475	1	0.43192	AZGP1/PKD1L3	2
HANN_RESISTANCE_TO_BCL2_INHIBITOR_DN	HANN_RESISTANCE_TO_BCL2_INHIBITOR_DN	HANN_RESISTANCE_TO_BCL2_INHIBITOR_DN	2/165	38/14960	0.0656475	1	0.43192	IGFBP5/PCK2	2
KEGG_BLADDER_CANCER	KEGG_BLADDER_CANCER	KEGG_BLADDER_CANCER	2/165	38/14960	0.0656475	1	0.43192	MMP9/VEGFA	2
MODULE_70	MODULE_70	MODULE_70	2/165	38/14960	0.0656475	1	0.43192	GAS6/NDN	2
GO_EXOPEPTIDASE_ACTIVITY	GO_EXOPEPTIDASE_ACTIVITY	GO_EXOPEPTIDASE_ACTIVITY	3/165	84/14960	0.0657541	1	0.43192	CPXM2/CPQ/TRHDE	3
GO_LYSOSOMAL_LUMEN	GO_LYSOSOMAL_LUMEN	GO_LYSOSOMAL_LUMEN	3/165	84/14960	0.0657541	1	0.43192	PDGFRB/GPC3/CTSF	3
GO_POSITIVE_REGULATION_OF_ENDOCYTOSIS	GO_POSITIVE_REGULATION_OF_ENDOCYTOSIS	GO_POSITIVE_REGULATION_OF_ENDOCYTOSIS	3/165	84/14960	0.0657541	1	0.43192	VEGFA/NLGN1/GPC3	3
KEGG_PROSTATE_CANCER	KEGG_PROSTATE_CANCER	KEGG_PROSTATE_CANCER	3/165	84/14960	0.0657541	1	0.43192	PDGFRB/CREB5/CREB3L1	3
KRAS.LUNG_UP.V1_DN	KRAS.LUNG_UP.V1_DN	KRAS.LUNG_UP.V1_DN	3/165	84/14960	0.0657541	1	0.43192	OLFML2A/COL2A1/TRHDE	3
REACTOME_O_LINKED_GLYCOSYLATION	REACTOME_O_LINKED_GLYCOSYLATION	REACTOME_O_LINKED_GLYCOSYLATION	3/165	84/14960	0.0657541	1	0.43192	POFUT2/GALNT5/ADAMTS20	3
POU6F1_01	POU6F1_01	POU6F1_01	5/165	196/14960	0.0660884	1	0.433804	BEGAIN/SOX14/PITX2/CREB5/GRB7	5
CSR_LATE_UP.V1_DN	CSR_LATE_UP.V1_DN	CSR_LATE_UP.V1_DN	4/165	138/14960	0.0665086	1	0.434999	OLFML2A/CHL1/CTSF/GAS6	4
GCCNNNWTAAR_UNKNOWN	GCCNNNWTAAR_UNKNOWN	GCCNNNWTAAR_UNKNOWN	4/165	138/14960	0.0665086	1	0.434999	MMP9/ADAM12/ISL1/RUNX1T1	4
GSE10325_MYELOID_VS_LUPUS_MYELOID_UP	GSE10325_MYELOID_VS_LUPUS_MYELOID_UP	GSE10325_MYELOID_VS_LUPUS_MYELOID_UP	4/165	138/14960	0.0665086	1	0.434999	CDCP1/SOX14/SRPX2/CTSF	4
GSE2706_LPS_VS_R848_AND_LPS_8H_STIM_DC_DN	GSE2706_LPS_VS_R848_AND_LPS_8H_STIM_DC_DN	GSE2706_LPS_VS_R848_AND_LPS_8H_STIM_DC_DN	4/165	138/14960	0.0665086	1	0.434999	NOTCH3/CREB5/PROSER2/CREB3L1	4
GSE45365_WT_VS_IFNAR_KO_BCELL_DN	GSE45365_WT_VS_IFNAR_KO_BCELL_DN	GSE45365_WT_VS_IFNAR_KO_BCELL_DN	4/165	138/14960	0.0665086	1	0.434999	IGFBPL1/C1QTNF6/SPOCK3/SIGLEC1	4
GO_CARBOHYDRATE_HOMEOSTASIS	GO_CARBOHYDRATE_HOMEOSTASIS	GO_CARBOHYDRATE_HOMEOSTASIS	5/165	197/14960	0.0672344	1	0.439431	PRKCE/IGFBP5/GCK/GAS6/PCK2	5
KRAS.LUNG.BREAST_UP.V1_UP	KRAS.LUNG.BREAST_UP.V1_UP	KRAS.LUNG.BREAST_UP.V1_UP	3/165	85/14960	0.0676302	1	0.440756	MMP9/STC1/ISG20	3
LIU_PROSTATE_CANCER_UP	LIU_PROSTATE_CANCER_UP	LIU_PROSTATE_CANCER_UP	3/165	85/14960	0.0676302	1	0.440756	TMEM161A/CREB3L1/ST14	3
REACTOME_NEGATIVE_REGULATION_OF_THE_PI3K_AKT_NETWORK	REACTOME_NEGATIVE_REGULATION_OF_THE_PI3K_AKT_NETWORK	REACTOME_NEGATIVE_REGULATION_OF_THE_PI3K_AKT_NETWORK	3/165	85/14960	0.0676302	1	0.440756	PDGFRB/FGF5/KL	3
ROVERSI_GLIOMA_COPY_NUMBER_UP	ROVERSI_GLIOMA_COPY_NUMBER_UP	ROVERSI_GLIOMA_COPY_NUMBER_UP	3/165	85/14960	0.0676302	1	0.440756	GALNT5/NLGN1/CREB3L1	3
EVI1_05	EVI1_05	EVI1_05	4/165	139/14960	0.067918	1	0.442001	SOX14/ISL1/CREB5/RUNX1T1	4
GSE25123_CTRL_VS_ROSIGLITAZONE_STIM_PPARG_KO_MACROPHAGE_UP	GSE25123_CTRL_VS_ROSIGLITAZONE_STIM_PPARG_KO_MACROPHAGE_UP	GSE25123_CTRL_VS_ROSIGLITAZONE_STIM_PPARG_KO_MACROPHAGE_UP	4/165	139/14960	0.067918	1	0.442001	VEGFA/CREB5/SLC16A6/IL27RA	4
GO_PEPTIDYL_SERINE_MODIFICATION	GO_PEPTIDYL_SERINE_MODIFICATION	GO_PEPTIDYL_SERINE_MODIFICATION	6/165	260/14960	0.0683663	1	0.443046	NAA10/VEGFA/PRKCE/SPOCK3/MAPK13/GAS6	6
GO_DNA_BINDING_TRANSCRIPTION_REPRESSOR_ACTIVITY_RNA_POLYMERASE_II_SPECIFIC	GO_DNA_BINDING_TRANSCRIPTION_REPRESSOR_ACTIVITY_RNA_POLYMERASE_II_SPECIFIC	GO_DNA_BINDING_TRANSCRIPTION_REPRESSOR_ACTIVITY_RNA_POLYMERASE_II_SPECIFIC	5/165	198/14960	0.0683915	1	0.443046	TBX2/HELT/IRX1/CREB3L1/JDP2	5
MODULE_181	MODULE_181	MODULE_181	5/165	198/14960	0.0683915	1	0.443046	S1PR2/MAPK13/COL2A1/SMAGP/GNG7	5
GO_ANCHORED_COMPONENT_OF_PLASMA_MEMBRANE	GO_ANCHORED_COMPONENT_OF_PLASMA_MEMBRANE	GO_ANCHORED_COMPONENT_OF_PLASMA_MEMBRANE	2/165	39/14960	0.0687094	1	0.443046	GPC3/PRMT8	2
GO_AUTONOMIC_NERVOUS_SYSTEM_DEVELOPMENT	GO_AUTONOMIC_NERVOUS_SYSTEM_DEVELOPMENT	GO_AUTONOMIC_NERVOUS_SYSTEM_DEVELOPMENT	2/165	39/14960	0.0687094	1	0.443046	EDNRA/FN1	2
GO_CELL_DIFFERENTIATION_IN_SPINAL_CORD	GO_CELL_DIFFERENTIATION_IN_SPINAL_CORD	GO_CELL_DIFFERENTIATION_IN_SPINAL_CORD	2/165	39/14960	0.0687094	1	0.443046	ISL1/DBX1	2
GO_SYNCYTIUM_FORMATION	GO_SYNCYTIUM_FORMATION	GO_SYNCYTIUM_FORMATION	2/165	39/14960	0.0687094	1	0.443046	EHD2/ADAM12	2
HALMOS_CEBPA_TARGETS_DN	HALMOS_CEBPA_TARGETS_DN	HALMOS_CEBPA_TARGETS_DN	2/165	39/14960	0.0687094	1	0.443046	ROR1/GRB7	2
KEGG_VASOPRESSIN_REGULATED_WATER_REABSORPTION	KEGG_VASOPRESSIN_REGULATED_WATER_REABSORPTION	KEGG_VASOPRESSIN_REGULATED_WATER_REABSORPTION	2/165	39/14960	0.0687094	1	0.443046	CREB5/CREB3L1	2
KRAS.50_UP.V1_UP	KRAS.50_UP.V1_UP	KRAS.50_UP.V1_UP	2/165	39/14960	0.0687094	1	0.443046	MMP11/STC1	2
LEE_LIVER_CANCER_E2F1_DN	LEE_LIVER_CANCER_E2F1_DN	LEE_LIVER_CANCER_E2F1_DN	2/165	39/14960	0.0687094	1	0.443046	CCDC90B/ABCG2	2
REACTOME_INSULIN_RECEPTOR_SIGNALLING_CASCADE	REACTOME_INSULIN_RECEPTOR_SIGNALLING_CASCADE	REACTOME_INSULIN_RECEPTOR_SIGNALLING_CASCADE	2/165	39/14960	0.0687094	1	0.443046	FGF5/KL	2
REACTOME_SIGNALING_BY_TYPE_1_INSULIN_LIKE_GROWTH_FACTOR_1_RECEPTOR_IGF1R	REACTOME_SIGNALING_BY_TYPE_1_INSULIN_LIKE_GROWTH_FACTOR_1_RECEPTOR_IGF1R	REACTOME_SIGNALING_BY_TYPE_1_INSULIN_LIKE_GROWTH_FACTOR_1_RECEPTOR_IGF1R	2/165	39/14960	0.0687094	1	0.443046	FGF5/KL	2
TGCTGAY_UNKNOWN	TGCTGAY_UNKNOWN	TGCTGAY_UNKNOWN	9/165	460/14960	0.0687942	1	0.44328	OLFML2A/NDUFA4L2/TBX2/ROR1/PITX2/PCDHGC3/RUNX1T1/KCNA1/SLC16A6	9
GSE46242_TH1_VS_ANERGIC_TH1_CD4_TCELL_DN	GSE46242_TH1_VS_ANERGIC_TH1_CD4_TCELL_DN	GSE46242_TH1_VS_ANERGIC_TH1_CD4_TCELL_DN	4/165	140/14960	0.0693428	1	0.4465	PHLDB2/ADAMTS20/FAIM2/GNG7	4
GO_NEGATIVE_REGULATION_OF_INTRINSIC_APOPTOTIC_SIGNALING_PATHWAY	GO_NEGATIVE_REGULATION_OF_INTRINSIC_APOPTOTIC_SIGNALING_PATHWAY	GO_NEGATIVE_REGULATION_OF_INTRINSIC_APOPTOTIC_SIGNALING_PATHWAY	3/165	86/14960	0.0695305	1	0.447078	MMP9/TMEM161A/CREB3L1	3
TAKEDA_TARGETS_OF_NUP98_HOXA9_FUSION_16D_DN	TAKEDA_TARGETS_OF_NUP98_HOXA9_FUSION_16D_DN	TAKEDA_TARGETS_OF_NUP98_HOXA9_FUSION_16D_DN	3/165	86/14960	0.0695305	1	0.447078	MMP9/SPARC/FCGBP	3
GO_ENDOCYTOSIS	GO_ENDOCYTOSIS	GO_ENDOCYTOSIS	9/165	462/14960	0.0702706	1	0.448447	PEAR1/EHD2/VEGFA/STON1/NLGN1/SPARC/GPC3/VLDLR/SIGLEC1	9
FULCHER_INFLAMMATORY_RESPONSE_LECTIN_VS_LPS_DN	FULCHER_INFLAMMATORY_RESPONSE_LECTIN_VS_LPS_DN	FULCHER_INFLAMMATORY_RESPONSE_LECTIN_VS_LPS_DN	8/165	394/14960	0.07065	1	0.448447	IFI44L/HERC5/IDO1/GAS6/ISG20/SLC16A6/SIGLEC1/DNASE2	8
NKX62_Q2	NKX62_Q2	NKX62_Q2	5/165	200/14960	0.0707389	1	0.448447	CALD1/MSRB3/SOX14/IRX6/RIPK4	5
CHIARADONNA_NEOPLASTIC_TRANSFORMATION_CDC25_DN	CHIARADONNA_NEOPLASTIC_TRANSFORMATION_CDC25_DN	CHIARADONNA_NEOPLASTIC_TRANSFORMATION_CDC25_DN	4/165	141/14960	0.070783	1	0.448447	FBN1/DDR2/CD34/TMBIM1	4
GSE21927_SPLEEN_VS_4T1_TUMOR_MONOCYTE_BALBC_UP	GSE21927_SPLEEN_VS_4T1_TUMOR_MONOCYTE_BALBC_UP	GSE21927_SPLEEN_VS_4T1_TUMOR_MONOCYTE_BALBC_UP	4/165	141/14960	0.070783	1	0.448447	NAA10/TMEM161A/C3orf52/NUP62CL	4
GO_RESPONSE_TO_INORGANIC_SUBSTANCE	GO_RESPONSE_TO_INORGANIC_SUBSTANCE	GO_RESPONSE_TO_INORGANIC_SUBSTANCE	9/165	463/14960	0.0710162	1	0.448447	MMP9/HVCN1/ALOX5AP/PDGFRB/NLGN1/SPARC/MAPK13/FIBIN/KCNA1	9
GO_NEGATIVE_REGULATION_OF_HYDROLASE_ACTIVITY	GO_NEGATIVE_REGULATION_OF_HYDROLASE_ACTIVITY	GO_NEGATIVE_REGULATION_OF_HYDROLASE_ACTIVITY	7/165	328/14960	0.0714327	1	0.448447	MMP9/VEGFA/SPOCK3/PTN/GPC3/TMEM132D/GAS6	7
SMID_BREAST_CANCER_NORMAL_LIKE_UP	SMID_BREAST_CANCER_NORMAL_LIKE_UP	SMID_BREAST_CANCER_NORMAL_LIKE_UP	7/165	328/14960	0.0714327	1	0.448447	ACTA2/CHL1/PTN/RUNX1T1/ISG20/SIGLEC1/IL27RA	7
CAHOY_ASTROGLIAL	CAHOY_ASTROGLIAL	CAHOY_ASTROGLIAL	3/165	87/14960	0.071455	1	0.448447	COL5A1/ACTA2/VLDLR	3
DOANE_BREAST_CANCER_ESR1_UP	DOANE_BREAST_CANCER_ESR1_UP	DOANE_BREAST_CANCER_ESR1_UP	3/165	87/14960	0.071455	1	0.448447	AZGP1/SLC27A2/SLC16A6	3
GO_NEGATIVE_REGULATION_OF_EXTRINSIC_APOPTOTIC_SIGNALING_PATHWAY	GO_NEGATIVE_REGULATION_OF_EXTRINSIC_APOPTOTIC_SIGNALING_PATHWAY	GO_NEGATIVE_REGULATION_OF_EXTRINSIC_APOPTOTIC_SIGNALING_PATHWAY	3/165	87/14960	0.071455	1	0.448447	TMBIM1/COL2A1/FAIM2	3
GO_POSITIVE_REGULATION_OF_PLASMA_MEMBRANE_BOUNDED_CELL_PROJECTION_ASSEMBLY	GO_POSITIVE_REGULATION_OF_PLASMA_MEMBRANE_BOUNDED_CELL_PROJECTION_ASSEMBLY	GO_POSITIVE_REGULATION_OF_PLASMA_MEMBRANE_BOUNDED_CELL_PROJECTION_ASSEMBLY	3/165	87/14960	0.071455	1	0.448447	NLGN1/GPM6A/CDC42EP1	3
CUI_TCF21_TARGETS_2_UP	CUI_TCF21_TARGETS_2_UP	CUI_TCF21_TARGETS_2_UP	8/165	395/14960	0.0714659	1	0.448447	MMP11/COL6A1/ATP23/EDNRA/FN1/PTN/ADAMTS20/GAS6	8
BCAT_GDS748_DN	BCAT_GDS748_DN	BCAT_GDS748_DN	2/165	40/14960	0.0718176	1	0.448447	ADAMTS20/COL2A1	2
GO_CALCIUM_DEPENDENT_CELL_CELL_ADHESION_VIA_PLASMA_MEMBRANE_CELL_ADHESION_MOLECULES	GO_CALCIUM_DEPENDENT_CELL_CELL_ADHESION_VIA_PLASMA_MEMBRANE_CELL_ADHESION_MOLECULES	GO_CALCIUM_DEPENDENT_CELL_CELL_ADHESION_VIA_PLASMA_MEMBRANE_CELL_ADHESION_MOLECULES	2/165	40/14960	0.0718176	1	0.448447	NLGN1/PCDHGC3	2
GO_CELLULAR_EXTRAVASATION	GO_CELLULAR_EXTRAVASATION	GO_CELLULAR_EXTRAVASATION	2/165	40/14960	0.0718176	1	0.448447	PLVAP/PLCB1	2
GO_MAMMARY_GLAND_MORPHOGENESIS	GO_MAMMARY_GLAND_MORPHOGENESIS	GO_MAMMARY_GLAND_MORPHOGENESIS	2/165	40/14960	0.0718176	1	0.448447	TBX2/IGFBP5	2
GO_MODULATION_OF_EXCITATORY_POSTSYNAPTIC_POTENTIAL	GO_MODULATION_OF_EXCITATORY_POSTSYNAPTIC_POTENTIAL	GO_MODULATION_OF_EXCITATORY_POSTSYNAPTIC_POTENTIAL	2/165	40/14960	0.0718176	1	0.448447	S1PR2/NLGN1	2
GO_POSITIVE_REGULATION_OF_PHOSPHOLIPASE_ACTIVITY	GO_POSITIVE_REGULATION_OF_PHOSPHOLIPASE_ACTIVITY	GO_POSITIVE_REGULATION_OF_PHOSPHOLIPASE_ACTIVITY	2/165	40/14960	0.0718176	1	0.448447	EDNRA/PDGFRB	2
GO_REGULATION_OF_FILOPODIUM_ASSEMBLY	GO_REGULATION_OF_FILOPODIUM_ASSEMBLY	GO_REGULATION_OF_FILOPODIUM_ASSEMBLY	2/165	40/14960	0.0718176	1	0.448447	NLGN1/GPM6A	2
GO_TERTIARY_GRANULE_LUMEN	GO_TERTIARY_GRANULE_LUMEN	GO_TERTIARY_GRANULE_LUMEN	2/165	40/14960	0.0718176	1	0.448447	MMP9/CNN2	2
KEGG_TYPE_II_DIABETES_MELLITUS	KEGG_TYPE_II_DIABETES_MELLITUS	KEGG_TYPE_II_DIABETES_MELLITUS	2/165	40/14960	0.0718176	1	0.448447	PRKCE/GCK	2
MODULE_234	MODULE_234	MODULE_234	2/165	40/14960	0.0718176	1	0.448447	FBN1/SPARC	2
PID_ER_NONGENOMIC_PATHWAY	PID_ER_NONGENOMIC_PATHWAY	PID_ER_NONGENOMIC_PATHWAY	2/165	40/14960	0.0718176	1	0.448447	MMP9/PLCB1	2
REACTOME_SIGNALING_BY_FGFR1	REACTOME_SIGNALING_BY_FGFR1	REACTOME_SIGNALING_BY_FGFR1	2/165	40/14960	0.0718176	1	0.448447	FGF5/KL	2
REACTOME_SIGNALING_BY_SCF_KIT	REACTOME_SIGNALING_BY_SCF_KIT	REACTOME_SIGNALING_BY_SCF_KIT	2/165	40/14960	0.0718176	1	0.448447	MMP9/GRB7	2
GO_POSITIVE_REGULATION_OF_DEVELOPMENTAL_GROWTH	GO_POSITIVE_REGULATION_OF_DEVELOPMENTAL_GROWTH	GO_POSITIVE_REGULATION_OF_DEVELOPMENTAL_GROWTH	4/165	142/14960	0.0722385	1	0.448447	TBX2/VEGFA/FN1/PLCB1	4
GSE22886_NAIVE_BCELL_VS_MONOCYTE_UP	GSE22886_NAIVE_BCELL_VS_MONOCYTE_UP	GSE22886_NAIVE_BCELL_VS_MONOCYTE_UP	4/165	142/14960	0.0722385	1	0.448447	CHL1/GPM6A/ISL1/SMAGP	4
GSE46242_CTRL_VS_EGR2_DELETED_TH1_CD4_TCELL_DN	GSE46242_CTRL_VS_EGR2_DELETED_TH1_CD4_TCELL_DN	GSE46242_CTRL_VS_EGR2_DELETED_TH1_CD4_TCELL_DN	4/165	142/14960	0.0722385	1	0.448447	PHLDB2/HERC5/EFHC2/VLDLR	4
GO_REGULATION_OF_ACTIN_FILAMENT_BASED_PROCESS	GO_REGULATION_OF_ACTIN_FILAMENT_BASED_PROCESS	GO_REGULATION_OF_ACTIN_FILAMENT_BASED_PROCESS	7/165	329/14960	0.0723418	1	0.448447	CNN2/PHLDB2/PDGFRB/PRKCE/ARHGEF5/STC1/CDC42EP1	7
GO_CELLULAR_RESPONSE_TO_OXYGEN_LEVELS	GO_CELLULAR_RESPONSE_TO_OXYGEN_LEVELS	GO_CELLULAR_RESPONSE_TO_OXYGEN_LEVELS	5/165	202/14960	0.0731304	1	0.448447	VEGFA/CD34/PRKCE/PTN/STC1	5
ENK_UV_RESPONSE_EPIDERMIS_DN	ENK_UV_RESPONSE_EPIDERMIS_DN	ENK_UV_RESPONSE_EPIDERMIS_DN	9/165	466/14960	0.0732826	1	0.448447	VEGFA/AZGP1/CTSF/ST14/GAS6/ISG20/DNASE2/FCGBP/RIPK4	9
GO_BONE_MORPHOGENESIS	GO_BONE_MORPHOGENESIS	GO_BONE_MORPHOGENESIS	3/165	88/14960	0.0734032	1	0.448447	COL6A1/STC1/COL2A1	3
GO_PASSIVE_TRANSMEMBRANE_TRANSPORTER_ACTIVITY	GO_PASSIVE_TRANSMEMBRANE_TRANSPORTER_ACTIVITY	GO_PASSIVE_TRANSMEMBRANE_TRANSPORTER_ACTIVITY	7/165	331/14960	0.0741808	1	0.448447	HVCN1/SCN7A/GPM6A/KCNV1/KCNA1/GAS6/PKD1L3	7
CAIRO_HEPATOBLASTOMA_UP	CAIRO_HEPATOBLASTOMA_UP	CAIRO_HEPATOBLASTOMA_UP	5/165	203/14960	0.0743426	1	0.448447	MMP11/PLVAP/MCAM/GPC3/NDN	5
TAATAAT_MIR126	TAATAAT_MIR126	TAATAAT_MIR126	5/165	203/14960	0.0743426	1	0.448447	JAG1/VEGFA/PRKCE/STC1/RUNX1T1	5
BIOCARTA_PKC_PATHWAY	BIOCARTA_PKC_PATHWAY	BIOCARTA_PKC_PATHWAY	1/165	7/14960	0.0747122	1	0.448447	PLCB1	1
BIOCARTA_REELIN_PATHWAY	BIOCARTA_REELIN_PATHWAY	BIOCARTA_REELIN_PATHWAY	1/165	7/14960	0.0747122	1	0.448447	VLDLR	1
BRUNEAU_HEART_GREAT_VESSELS_AND_VALVULOGENESIS	BRUNEAU_HEART_GREAT_VESSELS_AND_VALVULOGENESIS	BRUNEAU_HEART_GREAT_VESSELS_AND_VALVULOGENESIS	1/165	7/14960	0.0747122	1	0.448447	JAG1	1
chr6q12	chr6q12	chr6q12	1/165	7/14960	0.0747122	1	0.448447	LGSN	1
FARDIN_HYPOXIA_9	FARDIN_HYPOXIA_9	FARDIN_HYPOXIA_9	1/165	7/14960	0.0747122	1	0.448447	VEGFA	1
GO_ADENOHYPOPHYSIS_DEVELOPMENT	GO_ADENOHYPOPHYSIS_DEVELOPMENT	GO_ADENOHYPOPHYSIS_DEVELOPMENT	1/165	7/14960	0.0747122	1	0.448447	PITX2	1
GO_ARGININE_TRANSMEMBRANE_TRANSPORT	GO_ARGININE_TRANSMEMBRANE_TRANSPORT	GO_ARGININE_TRANSMEMBRANE_TRANSPORT	1/165	7/14960	0.0747122	1	0.448447	SLC7A3	1
GO_AROMATIC_AMINO_ACID_FAMILY_CATABOLIC_PROCESS	GO_AROMATIC_AMINO_ACID_FAMILY_CATABOLIC_PROCESS	GO_AROMATIC_AMINO_ACID_FAMILY_CATABOLIC_PROCESS	1/165	7/14960	0.0747122	1	0.448447	IDO1	1
GO_ARTERY_SMOOTH_MUSCLE_CONTRACTION	GO_ARTERY_SMOOTH_MUSCLE_CONTRACTION	GO_ARTERY_SMOOTH_MUSCLE_CONTRACTION	1/165	7/14960	0.0747122	1	0.448447	EDNRA	1
GO_ATRIOVENTRICULAR_CANAL_DEVELOPMENT	GO_ATRIOVENTRICULAR_CANAL_DEVELOPMENT	GO_ATRIOVENTRICULAR_CANAL_DEVELOPMENT	1/165	7/14960	0.0747122	1	0.448447	TBX2	1
GO_B_CELL_CHEMOTAXIS	GO_B_CELL_CHEMOTAXIS	GO_B_CELL_CHEMOTAXIS	1/165	7/14960	0.0747122	1	0.448447	GAS6	1
GO_CELLULAR_RESPONSE_TO_ACIDIC_PH	GO_CELLULAR_RESPONSE_TO_ACIDIC_PH	GO_CELLULAR_RESPONSE_TO_ACIDIC_PH	1/165	7/14960	0.0747122	1	0.448447	PKD1L3	1
GO_CELLULAR_RESPONSE_TO_SALT	GO_CELLULAR_RESPONSE_TO_SALT	GO_CELLULAR_RESPONSE_TO_SALT	1/165	7/14960	0.0747122	1	0.448447	MAPK13	1
GO_EXTRACELLULAR_EXOSOME_ASSEMBLY	GO_EXTRACELLULAR_EXOSOME_ASSEMBLY	GO_EXTRACELLULAR_EXOSOME_ASSEMBLY	1/165	7/14960	0.0747122	1	0.448447	CD34	1
GO_FATTY_ACID_ALPHA_OXIDATION	GO_FATTY_ACID_ALPHA_OXIDATION	GO_FATTY_ACID_ALPHA_OXIDATION	1/165	7/14960	0.0747122	1	0.448447	SLC27A2	1
GO_FUCOSE_METABOLIC_PROCESS	GO_FUCOSE_METABOLIC_PROCESS	GO_FUCOSE_METABOLIC_PROCESS	1/165	7/14960	0.0747122	1	0.448447	POFUT2	1
GO_INSULIN_LIKE_GROWTH_FACTOR_II_BINDING	GO_INSULIN_LIKE_GROWTH_FACTOR_II_BINDING	GO_INSULIN_LIKE_GROWTH_FACTOR_II_BINDING	1/165	7/14960	0.0747122	1	0.448447	IGFBP5	1
GO_L_ARGININE_TRANSPORT	GO_L_ARGININE_TRANSPORT	GO_L_ARGININE_TRANSPORT	1/165	7/14960	0.0747122	1	0.448447	SLC7A3	1
GO_MAMMARY_GLAND_FORMATION	GO_MAMMARY_GLAND_FORMATION	GO_MAMMARY_GLAND_FORMATION	1/165	7/14960	0.0747122	1	0.448447	TBX2	1
GO_MEDIUM_CHAIN_FATTY_ACID_COA_LIGASE_ACTIVITY	GO_MEDIUM_CHAIN_FATTY_ACID_COA_LIGASE_ACTIVITY	GO_MEDIUM_CHAIN_FATTY_ACID_COA_LIGASE_ACTIVITY	1/165	7/14960	0.0747122	1	0.448447	SLC27A2	1
GO_MULTI_ORGANISM_MEMBRANE_FUSION	GO_MULTI_ORGANISM_MEMBRANE_FUSION	GO_MULTI_ORGANISM_MEMBRANE_FUSION	1/165	7/14960	0.0747122	1	0.448447	GAS6	1
GO_NEGATIVE_REGULATION_OF_CELLULAR_RESPONSE_TO_HYPOXIA	GO_NEGATIVE_REGULATION_OF_CELLULAR_RESPONSE_TO_HYPOXIA	GO_NEGATIVE_REGULATION_OF_CELLULAR_RESPONSE_TO_HYPOXIA	1/165	7/14960	0.0747122	1	0.448447	CD34	1
GO_NEGATIVE_REGULATION_OF_CELLULAR_RESPONSE_TO_VASCULAR_ENDOTHELIAL_GROWTH_FACTOR_STIMULUS	GO_NEGATIVE_REGULATION_OF_CELLULAR_RESPONSE_TO_VASCULAR_ENDOTHELIAL_GROWTH_FACTOR_STIMULUS	GO_NEGATIVE_REGULATION_OF_CELLULAR_RESPONSE_TO_VASCULAR_ENDOTHELIAL_GROWTH_FACTOR_STIMULUS	1/165	7/14960	0.0747122	1	0.448447	ADGRA2	1
GO_NEGATIVE_REGULATION_OF_INTERLEUKIN_1_SECRETION	GO_NEGATIVE_REGULATION_OF_INTERLEUKIN_1_SECRETION	GO_NEGATIVE_REGULATION_OF_INTERLEUKIN_1_SECRETION	1/165	7/14960	0.0747122	1	0.448447	GAS6	1
GO_NEGATIVE_REGULATION_OF_MESENCHYMAL_CELL_PROLIFERATION	GO_NEGATIVE_REGULATION_OF_MESENCHYMAL_CELL_PROLIFERATION	GO_NEGATIVE_REGULATION_OF_MESENCHYMAL_CELL_PROLIFERATION	1/165	7/14960	0.0747122	1	0.448447	PTN	1
GO_NEGATIVE_REGULATION_OF_MONONUCLEAR_CELL_MIGRATION	GO_NEGATIVE_REGULATION_OF_MONONUCLEAR_CELL_MIGRATION	GO_NEGATIVE_REGULATION_OF_MONONUCLEAR_CELL_MIGRATION	1/165	7/14960	0.0747122	1	0.448447	PLCB1	1
GO_PATTERN_SPECIFICATION_INVOLVED_IN_KIDNEY_DEVELOPMENT	GO_PATTERN_SPECIFICATION_INVOLVED_IN_KIDNEY_DEVELOPMENT	GO_PATTERN_SPECIFICATION_INVOLVED_IN_KIDNEY_DEVELOPMENT	1/165	7/14960	0.0747122	1	0.448447	IRX1	1
GO_POSITIVE_REGULATION_OF_BLOOD_VESSEL_ENDOTHELIAL_CELL_PROLIFERATION_INVOLVED_IN_SPROUTING_ANGIOGENESIS	GO_POSITIVE_REGULATION_OF_BLOOD_VESSEL_ENDOTHELIAL_CELL_PROLIFERATION_INVOLVED_IN_SPROUTING_ANGIOGENESIS	GO_POSITIVE_REGULATION_OF_BLOOD_VESSEL_ENDOTHELIAL_CELL_PROLIFERATION_INVOLVED_IN_SPROUTING_ANGIOGENESIS	1/165	7/14960	0.0747122	1	0.448447	VEGFA	1
GO_POSITIVE_REGULATION_OF_CELL_MIGRATION_BY_VASCULAR_ENDOTHELIAL_GROWTH_FACTOR_SIGNALING_PATHWAY	GO_POSITIVE_REGULATION_OF_CELL_MIGRATION_BY_VASCULAR_ENDOTHELIAL_GROWTH_FACTOR_SIGNALING_PATHWAY	GO_POSITIVE_REGULATION_OF_CELL_MIGRATION_BY_VASCULAR_ENDOTHELIAL_GROWTH_FACTOR_SIGNALING_PATHWAY	1/165	7/14960	0.0747122	1	0.448447	VEGFA	1
GO_POSITIVE_REGULATION_OF_GRANULOCYTE_MACROPHAGE_COLONY_STIMULATING_FACTOR_PRODUCTION	GO_POSITIVE_REGULATION_OF_GRANULOCYTE_MACROPHAGE_COLONY_STIMULATING_FACTOR_PRODUCTION	GO_POSITIVE_REGULATION_OF_GRANULOCYTE_MACROPHAGE_COLONY_STIMULATING_FACTOR_PRODUCTION	1/165	7/14960	0.0747122	1	0.448447	ISL1	1
GO_POSITIVE_REGULATION_OF_PROTEIN_KINASE_C_SIGNALING	GO_POSITIVE_REGULATION_OF_PROTEIN_KINASE_C_SIGNALING	GO_POSITIVE_REGULATION_OF_PROTEIN_KINASE_C_SIGNALING	1/165	7/14960	0.0747122	1	0.448447	VEGFA	1
GO_POSITIVE_REGULATION_OF_SYNAPTIC_VESICLE_ENDOCYTOSIS	GO_POSITIVE_REGULATION_OF_SYNAPTIC_VESICLE_ENDOCYTOSIS	GO_POSITIVE_REGULATION_OF_SYNAPTIC_VESICLE_ENDOCYTOSIS	1/165	7/14960	0.0747122	1	0.448447	NLGN1	1
GO_POSITIVE_REGULATION_OF_WNT_SIGNALING_PATHWAY_PLANAR_CELL_POLARITY_PATHWAY	GO_POSITIVE_REGULATION_OF_WNT_SIGNALING_PATHWAY_PLANAR_CELL_POLARITY_PATHWAY	GO_POSITIVE_REGULATION_OF_WNT_SIGNALING_PATHWAY_PLANAR_CELL_POLARITY_PATHWAY	1/165	7/14960	0.0747122	1	0.448447	GPC3	1
GO_POST_EMBRYONIC_CAMERA_TYPE_EYE_DEVELOPMENT	GO_POST_EMBRYONIC_CAMERA_TYPE_EYE_DEVELOPMENT	GO_POST_EMBRYONIC_CAMERA_TYPE_EYE_DEVELOPMENT	1/165	7/14960	0.0747122	1	0.448447	VEGFA	1
GO_PRIMITIVE_HEMOPOIESIS	GO_PRIMITIVE_HEMOPOIESIS	GO_PRIMITIVE_HEMOPOIESIS	1/165	7/14960	0.0747122	1	0.448447	VEGFA	1
GO_REELIN_MEDIATED_SIGNALING_PATHWAY	GO_REELIN_MEDIATED_SIGNALING_PATHWAY	GO_REELIN_MEDIATED_SIGNALING_PATHWAY	1/165	7/14960	0.0747122	1	0.448447	VLDLR	1
GO_REGULATION_OF_DENDRITIC_CELL_CHEMOTAXIS	GO_REGULATION_OF_DENDRITIC_CELL_CHEMOTAXIS	GO_REGULATION_OF_DENDRITIC_CELL_CHEMOTAXIS	1/165	7/14960	0.0747122	1	0.448447	GAS6	1
GO_RESPONSE_TO_GRAVITY	GO_RESPONSE_TO_GRAVITY	GO_RESPONSE_TO_GRAVITY	1/165	7/14960	0.0747122	1	0.448447	SPARC	1
GO_SECONDARY_HEART_FIELD_SPECIFICATION	GO_SECONDARY_HEART_FIELD_SPECIFICATION	GO_SECONDARY_HEART_FIELD_SPECIFICATION	1/165	7/14960	0.0747122	1	0.448447	ISL1	1
GO_SINGLE_STRANDED_DNA_EXODEOXYRIBONUCLEASE_ACTIVITY	GO_SINGLE_STRANDED_DNA_EXODEOXYRIBONUCLEASE_ACTIVITY	GO_SINGLE_STRANDED_DNA_EXODEOXYRIBONUCLEASE_ACTIVITY	1/165	7/14960	0.0747122	1	0.448447	ISG20	1
GO_SPHINGOSINE_1_PHOSPHATE_RECEPTOR_ACTIVITY	GO_SPHINGOSINE_1_PHOSPHATE_RECEPTOR_ACTIVITY	GO_SPHINGOSINE_1_PHOSPHATE_RECEPTOR_ACTIVITY	1/165	7/14960	0.0747122	1	0.448447	S1PR2	1
GO_S_SHAPED_BODY_MORPHOGENESIS	GO_S_SHAPED_BODY_MORPHOGENESIS	GO_S_SHAPED_BODY_MORPHOGENESIS	1/165	7/14960	0.0747122	1	0.448447	PDGFRB	1
GO_SURFACTANT_HOMEOSTASIS	GO_SURFACTANT_HOMEOSTASIS	GO_SURFACTANT_HOMEOSTASIS	1/165	7/14960	0.0747122	1	0.448447	VEGFA	1
GO_VIRION_ATTACHMENT_TO_HOST_CELL	GO_VIRION_ATTACHMENT_TO_HOST_CELL	GO_VIRION_ATTACHMENT_TO_HOST_CELL	1/165	7/14960	0.0747122	1	0.448447	GAS6	1
GO_XENOBIOTIC_TRANSPORT	GO_XENOBIOTIC_TRANSPORT	GO_XENOBIOTIC_TRANSPORT	1/165	7/14960	0.0747122	1	0.448447	ABCG2	1
GROSS_HIF1A_TARGETS_UP	GROSS_HIF1A_TARGETS_UP	GROSS_HIF1A_TARGETS_UP	1/165	7/14960	0.0747122	1	0.448447	DDR2	1
HERNANDEZ_ABERRANT_MITOSIS_BY_DOCETACEL_4NM_DN	HERNANDEZ_ABERRANT_MITOSIS_BY_DOCETACEL_4NM_DN	HERNANDEZ_ABERRANT_MITOSIS_BY_DOCETACEL_4NM_DN	1/165	7/14960	0.0747122	1	0.448447	GPC3	1
HINATA_NFKB_MATRIX	HINATA_NFKB_MATRIX	HINATA_NFKB_MATRIX	1/165	7/14960	0.0747122	1	0.448447	FN1	1
HUMMERICH_BENIGN_SKIN_TUMOR_DN	HUMMERICH_BENIGN_SKIN_TUMOR_DN	HUMMERICH_BENIGN_SKIN_TUMOR_DN	1/165	7/14960	0.0747122	1	0.448447	IGFBP5	1
MODULE_368	MODULE_368	MODULE_368	1/165	7/14960	0.0747122	1	0.448447	SLC16A6	1
MODULE_454	MODULE_454	MODULE_454	1/165	7/14960	0.0747122	1	0.448447	EDNRA	1
MODULE_505	MODULE_505	MODULE_505	1/165	7/14960	0.0747122	1	0.448447	N6AMT1	1
MYLLYKANGAS_AMPLIFICATION_HOT_SPOT_13	MYLLYKANGAS_AMPLIFICATION_HOT_SPOT_13	MYLLYKANGAS_AMPLIFICATION_HOT_SPOT_13	1/165	7/14960	0.0747122	1	0.448447	GPC3	1
RANKIN_ANGIOGENIC_TARGETS_OF_VHL_HIF2A_DN	RANKIN_ANGIOGENIC_TARGETS_OF_VHL_HIF2A_DN	RANKIN_ANGIOGENIC_TARGETS_OF_VHL_HIF2A_DN	1/165	7/14960	0.0747122	1	0.448447	VEGFA	1
REACTOME_FATTY_ACIDS_BOUND_TO_GPR40_FFAR1_REGULATE_INSULIN_SECRETION	REACTOME_FATTY_ACIDS_BOUND_TO_GPR40_FFAR1_REGULATE_INSULIN_SECRETION	REACTOME_FATTY_ACIDS_BOUND_TO_GPR40_FFAR1_REGULATE_INSULIN_SECRETION	1/165	7/14960	0.0747122	1	0.448447	PLCB1	1
REACTOME_FGFR2_LIGAND_BINDING_AND_ACTIVATION	REACTOME_FGFR2_LIGAND_BINDING_AND_ACTIVATION	REACTOME_FGFR2_LIGAND_BINDING_AND_ACTIVATION	1/165	7/14960	0.0747122	1	0.448447	FGF5	1
REACTOME_PHOSPHOLIPASE_C_MEDIATED_CASCADE_FGFR2	REACTOME_PHOSPHOLIPASE_C_MEDIATED_CASCADE_FGFR2	REACTOME_PHOSPHOLIPASE_C_MEDIATED_CASCADE_FGFR2	1/165	7/14960	0.0747122	1	0.448447	FGF5	1
REACTOME_SIGNALING_BY_NOTCH1_T_7_9_NOTCH1:M1580_K2555_TRANSLOCATION_MUTANT	REACTOME_SIGNALING_BY_NOTCH1_T_7_9_NOTCH1:M1580_K2555_TRANSLOCATION_MUTANT	REACTOME_SIGNALING_BY_NOTCH1_T_7_9_NOTCH1:M1580_K2555_TRANSLOCATION_MUTANT	1/165	7/14960	0.0747122	1	0.448447	JAG1	1
REACTOME_VEGF_LIGAND_RECEPTOR_INTERACTIONS	REACTOME_VEGF_LIGAND_RECEPTOR_INTERACTIONS	REACTOME_VEGF_LIGAND_RECEPTOR_INTERACTIONS	1/165	7/14960	0.0747122	1	0.448447	VEGFA	1
SU_KIDNEY	SU_KIDNEY	SU_KIDNEY	1/165	7/14960	0.0747122	1	0.448447	KL	1
ZHOU_PANCREATIC_BETA_CELL	ZHOU_PANCREATIC_BETA_CELL	ZHOU_PANCREATIC_BETA_CELL	1/165	7/14960	0.0747122	1	0.448447	ISL1	1
BEGUM_TARGETS_OF_PAX3_FOXO1_FUSION_DN	BEGUM_TARGETS_OF_PAX3_FOXO1_FUSION_DN	BEGUM_TARGETS_OF_PAX3_FOXO1_FUSION_DN	2/165	41/14960	0.0749707	1	0.448447	COL5A1/VEGFA	2
GO_BASAL_PART_OF_CELL	GO_BASAL_PART_OF_CELL	GO_BASAL_PART_OF_CELL	2/165	41/14960	0.0749707	1	0.448447	PHLDB2/CD34	2
GO_REGULATION_OF_AXON_GUIDANCE	GO_REGULATION_OF_AXON_GUIDANCE	GO_REGULATION_OF_AXON_GUIDANCE	2/165	41/14960	0.0749707	1	0.448447	VEGFA/PTPRO	2
PID_TCPTP_PATHWAY	PID_TCPTP_PATHWAY	PID_TCPTP_PATHWAY	2/165	41/14960	0.0749707	1	0.448447	VEGFA/PDGFRB	2
REACTOME_ELASTIC_FIBRE_FORMATION	REACTOME_ELASTIC_FIBRE_FORMATION	REACTOME_ELASTIC_FIBRE_FORMATION	2/165	41/14960	0.0749707	1	0.448447	FBN1/FN1	2
WIERENGA_STAT5A_TARGETS_GROUP2	WIERENGA_STAT5A_TARGETS_GROUP2	WIERENGA_STAT5A_TARGETS_GROUP2	2/165	41/14960	0.0749707	1	0.448447	COL6A1/MAPK13	2
YAMASHITA_LIVER_CANCER_STEM_CELL_DN	YAMASHITA_LIVER_CANCER_STEM_CELL_DN	YAMASHITA_LIVER_CANCER_STEM_CELL_DN	2/165	41/14960	0.0749707	1	0.448447	MAPK13/SLC27A2	2
GSE16385_UNTREATED_VS_12H_ROSIGLITAZONE_TREATED_MACROPHAGE_DN	GSE16385_UNTREATED_VS_12H_ROSIGLITAZONE_TREATED_MACROPHAGE_DN	GSE16385_UNTREATED_VS_12H_ROSIGLITAZONE_TREATED_MACROPHAGE_DN	4/165	144/14960	0.0751953	1	0.448447	C3orf52/ABCG2/GPC3/IDO1	4
GSE27241_CTRL_VS_DIGOXIN_TREATED_CD4_TCELL_IN_TH17_POLARIZING_CONDITIONS_UP	GSE27241_CTRL_VS_DIGOXIN_TREATED_CD4_TCELL_IN_TH17_POLARIZING_CONDITIONS_UP	GSE27241_CTRL_VS_DIGOXIN_TREATED_CD4_TCELL_IN_TH17_POLARIZING_CONDITIONS_UP	4/165	144/14960	0.0751953	1	0.448447	GRAMD1A/MCAM/ST14/IL27RA	4
GSE2770_IL12_AND_TGFB_VS_IL4_TREATED_ACT_CD4_TCELL_6H_DN	GSE2770_IL12_AND_TGFB_VS_IL4_TREATED_ACT_CD4_TCELL_6H_DN	GSE2770_IL12_AND_TGFB_VS_IL4_TREATED_ACT_CD4_TCELL_6H_DN	4/165	144/14960	0.0751953	1	0.448447	COL6A1/MSRB3/PRKCE/DBX1	4
GSE40274_CTRL_VS_FOXP3_AND_PBX1_TRANSDUCED_ACTIVATED_CD4_TCELL_DN	GSE40274_CTRL_VS_FOXP3_AND_PBX1_TRANSDUCED_ACTIVATED_CD4_TCELL_DN	GSE40274_CTRL_VS_FOXP3_AND_PBX1_TRANSDUCED_ACTIVATED_CD4_TCELL_DN	4/165	144/14960	0.0751953	1	0.448447	P3H1/C3orf52/IRX6/EFNA2	4
GSE8515_IL1_VS_IL6_4H_STIM_MAC_DN	GSE8515_IL1_VS_IL6_4H_STIM_MAC_DN	GSE8515_IL1_VS_IL6_4H_STIM_MAC_DN	4/165	144/14960	0.0751953	1	0.448447	VSTM4/C3orf52/GCK/PRMT8	4
HALLMARK_UV_RESPONSE_DN	HALLMARK_UV_RESPONSE_DN	HALLMARK_UV_RESPONSE_DN	4/165	144/14960	0.0751953	1	0.448447	PDGFRB/PRKCE/IGFBP5/VLDLR	4
PGF_UP.V1_DN	PGF_UP.V1_DN	PGF_UP.V1_DN	4/165	144/14960	0.0751953	1	0.448447	MYL9/ALOX5AP/IGFBP5/KHDRBS2	4
GO_FIBROBLAST_GROWTH_FACTOR_RECEPTOR_SIGNALING_PATHWAY	GO_FIBROBLAST_GROWTH_FACTOR_RECEPTOR_SIGNALING_PATHWAY	GO_FIBROBLAST_GROWTH_FACTOR_RECEPTOR_SIGNALING_PATHWAY	3/165	89/14960	0.0753751	1	0.448933	FGF5/CREB3L1/KL	3
GO_REGULATION_OF_NOTCH_SIGNALING_PATHWAY	GO_REGULATION_OF_NOTCH_SIGNALING_PATHWAY	GO_REGULATION_OF_NOTCH_SIGNALING_PATHWAY	3/165	89/14960	0.0753751	1	0.448933	JAG1/PEAR1/NOTCH3	3
GSE35543_IN_VIVO_NTREG_VS_CONVERTED_EX_ITREG_DN	GSE35543_IN_VIVO_NTREG_VS_CONVERTED_EX_ITREG_DN	GSE35543_IN_VIVO_NTREG_VS_CONVERTED_EX_ITREG_DN	4/165	145/14960	0.0766963	1	0.45591	IGFBPL1/PITX2/SPOCK3/PTN	4
GSE3982_MAC_VS_NEUTROPHIL_LPS_STIM_DN	GSE3982_MAC_VS_NEUTROPHIL_LPS_STIM_DN	GSE3982_MAC_VS_NEUTROPHIL_LPS_STIM_DN	4/165	145/14960	0.0766963	1	0.45591	ALOX5AP/CALD1/CNN2/IGFBP5	4
PHONG_TNF_RESPONSE_VIA_P38_PARTIAL	PHONG_TNF_RESPONSE_VIA_P38_PARTIAL	PHONG_TNF_RESPONSE_VIA_P38_PARTIAL	4/165	145/14960	0.0766963	1	0.45591	C3orf52/PITX2/IL27RA/RIPK4	4
GO_CELL_SUBSTRATE_JUNCTION_ASSEMBLY	GO_CELL_SUBSTRATE_JUNCTION_ASSEMBLY	GO_CELL_SUBSTRATE_JUNCTION_ASSEMBLY	3/165	90/14960	0.0773703	1	0.459242	PHLDB2/VEGFA/FN1	3
HALLMARK_INTERFERON_ALPHA_RESPONSE	HALLMARK_INTERFERON_ALPHA_RESPONSE	HALLMARK_INTERFERON_ALPHA_RESPONSE	3/165	90/14960	0.0773703	1	0.459242	TRIM26/IFI44L/ISG20	3
DELYS_THYROID_CANCER_DN	DELYS_THYROID_CANCER_DN	DELYS_THYROID_CANCER_DN	5/165	206/14960	0.0780449	1	0.459242	PTN/NUP62CL/GPC3/CPQ/FCGBP	5
BCAT_BILD_ET_AL_UP	BCAT_BILD_ET_AL_UP	BCAT_BILD_ET_AL_UP	2/165	42/14960	0.0781672	1	0.459242	MYL9/SLC27A2	2
BROWNE_HCMV_INFECTION_30MIN_UP	BROWNE_HCMV_INFECTION_30MIN_UP	BROWNE_HCMV_INFECTION_30MIN_UP	2/165	42/14960	0.0781672	1	0.459242	COL6A1/COL2A1	2
chr10q11	chr10q11	chr10q11	2/165	42/14960	0.0781672	1	0.459242	VSTM4/ALOX5	2
GO_CELLULAR_RESPONSE_TO_CAMP	GO_CELLULAR_RESPONSE_TO_CAMP	GO_CELLULAR_RESPONSE_TO_CAMP	2/165	42/14960	0.0781672	1	0.459242	IGFBP5/STC1	2
GO_POSITIVE_REGULATION_OF_EPITHELIAL_TO_MESENCHYMAL_TRANSITION	GO_POSITIVE_REGULATION_OF_EPITHELIAL_TO_MESENCHYMAL_TRANSITION	GO_POSITIVE_REGULATION_OF_EPITHELIAL_TO_MESENCHYMAL_TRANSITION	2/165	42/14960	0.0781672	1	0.459242	JAG1/ISL1	2
GO_RESPONSE_TO_INTERLEUKIN_12	GO_RESPONSE_TO_INTERLEUKIN_12	GO_RESPONSE_TO_INTERLEUKIN_12	2/165	42/14960	0.0781672	1	0.459242	CNN2/PLCB1	2
KEGG_GLYCOLYSIS_GLUCONEOGENESIS	KEGG_GLYCOLYSIS_GLUCONEOGENESIS	KEGG_GLYCOLYSIS_GLUCONEOGENESIS	2/165	42/14960	0.0781672	1	0.459242	GCK/PCK2	2
LEE_CALORIE_RESTRICTION_MUSCLE_DN	LEE_CALORIE_RESTRICTION_MUSCLE_DN	LEE_CALORIE_RESTRICTION_MUSCLE_DN	2/165	42/14960	0.0781672	1	0.459242	FBN1/ALOX5AP	2
SAGIV_CD24_TARGETS_DN	SAGIV_CD24_TARGETS_DN	SAGIV_CD24_TARGETS_DN	2/165	42/14960	0.0781672	1	0.459242	MCAM/ISG20	2
TURASHVILI_BREAST_DUCTAL_CARCINOMA_VS_DUCTAL_NORMAL_UP	TURASHVILI_BREAST_DUCTAL_CARCINOMA_VS_DUCTAL_NORMAL_UP	TURASHVILI_BREAST_DUCTAL_CARCINOMA_VS_DUCTAL_NORMAL_UP	2/165	42/14960	0.0781672	1	0.459242	FBN1/FN1	2
GSE19772_CTRL_VS_HCMV_INF_MONOCYTES_DN	GSE19772_CTRL_VS_HCMV_INF_MONOCYTES_DN	GSE19772_CTRL_VS_HCMV_INF_MONOCYTES_DN	4/165	146/14960	0.0782125	1	0.459242	SPARC/SLC16A6/DNASE2/ZNF135	4
GSE20366_CD103_POS_VS_NEG_TREG_KLRG1NEG_UP	GSE20366_CD103_POS_VS_NEG_TREG_KLRG1NEG_UP	GSE20366_CD103_POS_VS_NEG_TREG_KLRG1NEG_UP	4/165	146/14960	0.0782125	1	0.459242	NDUFA4L2/MCAM/SOX14/SMAGP	4
GSE37605_C57BL6_VS_NOD_FOXP3_IRES_GFP_TCONV_DN	GSE37605_C57BL6_VS_NOD_FOXP3_IRES_GFP_TCONV_DN	GSE37605_C57BL6_VS_NOD_FOXP3_IRES_GFP_TCONV_DN	4/165	146/14960	0.0782125	1	0.459242	JAG1/S1PR2/PTPRO/JDP2	4
GSE41978_WT_VS_ID2_KO_KLRG1_LOW_EFFECTOR_CD8_TCELL_UP	GSE41978_WT_VS_ID2_KO_KLRG1_LOW_EFFECTOR_CD8_TCELL_UP	GSE41978_WT_VS_ID2_KO_KLRG1_LOW_EFFECTOR_CD8_TCELL_UP	4/165	146/14960	0.0782125	1	0.459242	FBN1/CPXM2/THBS4/KRT20	4
NCX_01	NCX_01	NCX_01	4/165	146/14960	0.0782125	1	0.459242	MSRB3/ISL1/GPC3/FIBIN	4
WIERENGA_STAT5A_TARGETS_DN	WIERENGA_STAT5A_TARGETS_DN	WIERENGA_STAT5A_TARGETS_DN	4/165	146/14960	0.0782125	1	0.459242	MSRB3/C3orf52/EFHC2/PROSER2	4
GO_CELLULAR_RESPONSE_TO_ABIOTIC_STIMULUS	GO_CELLULAR_RESPONSE_TO_ABIOTIC_STIMULUS	GO_CELLULAR_RESPONSE_TO_ABIOTIC_STIMULUS	6/165	270/14960	0.0787643	1	0.462185	HVCN1/CNN2/TMEM161A/MAPK13/PTN/PKD1L3	6
BRN2_01	BRN2_01	BRN2_01	5/165	207/14960	0.0793008	1	0.463194	EDNRA/N6AMT1/GPM6A/CREB5/PTPRO	5
GO_NEGATIVE_REGULATION_OF_CELL_MORPHOGENESIS_INVOLVED_IN_DIFFERENTIATION	GO_NEGATIVE_REGULATION_OF_CELL_MORPHOGENESIS_INVOLVED_IN_DIFFERENTIATION	GO_NEGATIVE_REGULATION_OF_CELL_MORPHOGENESIS_INVOLVED_IN_DIFFERENTIATION	3/165	91/14960	0.0793886	1	0.463194	NLGN1/PTPRO/LINGO1	3
REACTOME_EPH_EPHRIN_SIGNALING	REACTOME_EPH_EPHRIN_SIGNALING	REACTOME_EPH_EPHRIN_SIGNALING	3/165	91/14960	0.0793886	1	0.463194	MYL9/MMP9/EFNA2	3
GSE25147_UNSTIM_VS_HELIOBACTER_PYLORI_LPS_STIM_MKN45_CELL_DN	GSE25147_UNSTIM_VS_HELIOBACTER_PYLORI_LPS_STIM_MKN45_CELL_DN	GSE25147_UNSTIM_VS_HELIOBACTER_PYLORI_LPS_STIM_MKN45_CELL_DN	4/165	147/14960	0.0797436	1	0.463194	MYL9/S1PR2/VEGFA/IRX1	4
GSE360_L_DONOVANI_VS_T_GONDII_DC_UP	GSE360_L_DONOVANI_VS_T_GONDII_DC_UP	GSE360_L_DONOVANI_VS_T_GONDII_DC_UP	4/165	147/14960	0.0797436	1	0.463194	MMP9/STON1/SPOCK3/SMAGP	4
GSE6259_FLT3L_INDUCED_DEC205_POS_DC_VS_BCELL_UP	GSE6259_FLT3L_INDUCED_DEC205_POS_DC_VS_BCELL_UP	GSE6259_FLT3L_INDUCED_DEC205_POS_DC_VS_BCELL_UP	4/165	147/14960	0.0797436	1	0.463194	EDNRA/DDR2/ABCG2/PTN	4
RPS14_DN.V1_UP	RPS14_DN.V1_UP	RPS14_DN.V1_UP	4/165	147/14960	0.0797436	1	0.463194	JAG1/ACTA2/CDCP1/PTPRO	4
GO_PROTEIN_HOMOOLIGOMERIZATION	GO_PROTEIN_HOMOOLIGOMERIZATION	GO_PROTEIN_HOMOOLIGOMERIZATION	6/165	271/14960	0.0798507	1	0.463194	TOR2A/ALOX5AP/NLGN1/KCNV1/PRMT8/KCNA1	6
LEI_MYB_TARGETS	LEI_MYB_TARGETS	LEI_MYB_TARGETS	6/165	271/14960	0.0798507	1	0.463194	MYL9/ACTA2/FN1/SPARC/ISG20/KRT19	6
GO_MONOVALENT_INORGANIC_CATION_TRANSPORT	GO_MONOVALENT_INORGANIC_CATION_TRANSPORT	GO_MONOVALENT_INORGANIC_CATION_TRANSPORT	8/165	405/14960	0.0799416	1	0.463194	HVCN1/NDUFA4L2/PRKCE/SLC9A4/SCN7A/GCK/KCNV1/KCNA1	8
REACTOME_HEMOSTASIS	REACTOME_HEMOSTASIS	REACTOME_HEMOSTASIS	9/165	475/14960	0.0803498	1	0.463194	EHD2/DOCK6/VEGFA/PRKCE/FN1/SPARC/GAS6/GRB7/GNG7	9
DURAND_STROMA_S_UP	DURAND_STROMA_S_UP	DURAND_STROMA_S_UP	6/165	272/14960	0.0809455	1	0.463194	PEAR1/ADAM12/PDGFRB/PTN/SRPX2/CREB3L1	6
GSE29949_CD8_POS_DC_SPLEEN_VS_DC_BRAIN_DN	GSE29949_CD8_POS_DC_SPLEEN_VS_DC_BRAIN_DN	GSE29949_CD8_POS_DC_SPLEEN_VS_DC_BRAIN_DN	4/165	148/14960	0.0812897	1	0.463194	JAG1/PRKCE/STON1/KCNA1	4
GERHOLD_ADIPOGENESIS_UP	GERHOLD_ADIPOGENESIS_UP	GERHOLD_ADIPOGENESIS_UP	2/165	43/14960	0.081406	1	0.463194	VEGFA/VLDLR	2
GO_SYNAPTIC_TRANSMISSION_GABAERGIC	GO_SYNAPTIC_TRANSMISSION_GABAERGIC	GO_SYNAPTIC_TRANSMISSION_GABAERGIC	2/165	43/14960	0.081406	1	0.463194	PRKCE/NLGN1	2
NIKOLSKY_BREAST_CANCER_8P12_P11_AMPLICON	NIKOLSKY_BREAST_CANCER_8P12_P11_AMPLICON	NIKOLSKY_BREAST_CANCER_8P12_P11_AMPLICON	2/165	43/14960	0.081406	1	0.463194	ADGRA2/IDO1	2
PID_ANGIOPOIETIN_RECEPTOR_PATHWAY	PID_ANGIOPOIETIN_RECEPTOR_PATHWAY	PID_ANGIOPOIETIN_RECEPTOR_PATHWAY	2/165	43/14960	0.081406	1	0.463194	FN1/GRB7	2
RASHI_RESPONSE_TO_IONIZING_RADIATION_4	RASHI_RESPONSE_TO_IONIZING_RADIATION_4	RASHI_RESPONSE_TO_IONIZING_RADIATION_4	2/165	43/14960	0.081406	1	0.463194	DNAAF5/IL27RA	2
TCTGATC_MIR383	TCTGATC_MIR383	TCTGATC_MIR383	2/165	43/14960	0.081406	1	0.463194	VEGFA/MAL2	2
CROONQUIST_NRAS_VS_STROMAL_STIMULATION_DN	CROONQUIST_NRAS_VS_STROMAL_STIMULATION_DN	CROONQUIST_NRAS_VS_STROMAL_STIMULATION_DN	3/165	92/14960	0.0814298	1	0.463194	NOTCH3/ACTA2/SPARC	3
GO_POSITIVE_REGULATION_OF_CHROMATIN_ORGANIZATION	GO_POSITIVE_REGULATION_OF_CHROMATIN_ORGANIZATION	GO_POSITIVE_REGULATION_OF_CHROMATIN_ORGANIZATION	3/165	92/14960	0.0814298	1	0.463194	VEGFA/ISL1/JDP2	3
REACTOME_CELL_SURFACE_INTERACTIONS_AT_THE_VASCULAR_WALL	REACTOME_CELL_SURFACE_INTERACTIONS_AT_THE_VASCULAR_WALL	REACTOME_CELL_SURFACE_INTERACTIONS_AT_THE_VASCULAR_WALL	3/165	92/14960	0.0814298	1	0.463194	FN1/GAS6/GRB7	3
RIGGINS_TAMOXIFEN_RESISTANCE_DN	RIGGINS_TAMOXIFEN_RESISTANCE_DN	RIGGINS_TAMOXIFEN_RESISTANCE_DN	5/165	209/14960	0.0818452	1	0.463194	IGFBP5/AZGP1/STC1/DNAJC15/PLCB1	5
GO_REGULATION_OF_OSSIFICATION	GO_REGULATION_OF_OSSIFICATION	GO_REGULATION_OF_OSSIFICATION	4/165	149/14960	0.0828505	1	0.463194	JAG1/DDR2/IGFBP5/KL	4
GSE15750_WT_VS_TRAF6KO_DAY6_EFF_CD8_TCELL_DN	GSE15750_WT_VS_TRAF6KO_DAY6_EFF_CD8_TCELL_DN	GSE15750_WT_VS_TRAF6KO_DAY6_EFF_CD8_TCELL_DN	4/165	149/14960	0.0828505	1	0.463194	MYL9/C5orf15/CHL1/IRX6	4
GSE18148_CBFB_KO_VS_WT_TREG_UP	GSE18148_CBFB_KO_VS_WT_TREG_UP	GSE18148_CBFB_KO_VS_WT_TREG_UP	4/165	149/14960	0.0828505	1	0.463194	GPR180/C17orf80/PROK2/AZGP1	4
GSE18791_CTRL_VS_NEWCASTLE_VIRUS_DC_14H_DN	GSE18791_CTRL_VS_NEWCASTLE_VIRUS_DC_14H_DN	GSE18791_CTRL_VS_NEWCASTLE_VIRUS_DC_14H_DN	4/165	149/14960	0.0828505	1	0.463194	HERC5/CREB5/GCK/IDO1	4
GSE22443_NAIVE_VS_ACT_AND_IL2_TREATED_CD8_TCELL_DN	GSE22443_NAIVE_VS_ACT_AND_IL2_TREATED_CD8_TCELL_DN	GSE22443_NAIVE_VS_ACT_AND_IL2_TREATED_CD8_TCELL_DN	4/165	149/14960	0.0828505	1	0.463194	CPXM2/PDGFRB/FN1/CTSF	4
GSE22501_PERIPHERAL_BLOOD_VS_CORD_BLOOD_TREG_UP	GSE22501_PERIPHERAL_BLOOD_VS_CORD_BLOOD_TREG_UP	GSE22501_PERIPHERAL_BLOOD_VS_CORD_BLOOD_TREG_UP	4/165	149/14960	0.0828505	1	0.463194	EDNRA/ABCG2/GPM6A/GRB7	4
GSE24814_STAT5_KO_VS_WT_PRE_BCELL_UP	GSE24814_STAT5_KO_VS_WT_PRE_BCELL_UP	GSE24814_STAT5_KO_VS_WT_PRE_BCELL_UP	4/165	149/14960	0.0828505	1	0.463194	MMP11/MCAM/STON1/CREB5	4
ZHOU_INFLAMMATORY_RESPONSE_LPS_UP	ZHOU_INFLAMMATORY_RESPONSE_LPS_UP	ZHOU_INFLAMMATORY_RESPONSE_LPS_UP	6/165	274/14960	0.0831605	1	0.463194	JAG1/DDR2/HERC5/CREB5/GPC3/ADAMTS20	6
MODULE_37	MODULE_37	MODULE_37	8/165	409/14960	0.0834935	1	0.463194	CCDC90B/TMEM161A/BEGAIN/PCED1B/CHL1/NXPH4/KRT19/CHST9	8
AGGTGCA_MIR500	AGGTGCA_MIR500	AGGTGCA_MIR500	3/165	93/14960	0.0834936	1	0.463194	TBX2/PRKCE/GPM6A	3
ATM_DN.V1_UP	ATM_DN.V1_UP	ATM_DN.V1_UP	3/165	93/14960	0.0834936	1	0.463194	N6AMT1/VEGFA/FGF5	3
GO_INTERMEDIATE_FILAMENT_CYTOSKELETON	GO_INTERMEDIATE_FILAMENT_CYTOSKELETON	GO_INTERMEDIATE_FILAMENT_CYTOSKELETON	3/165	93/14960	0.0834936	1	0.463194	PHLDB2/KRT20/KRT19	3
GO_PROTEIN_HETEROOLIGOMERIZATION	GO_PROTEIN_HETEROOLIGOMERIZATION	GO_PROTEIN_HETEROOLIGOMERIZATION	3/165	93/14960	0.0834936	1	0.463194	COL6A1/C1QTNF6/NLGN1	3
KEGG_CELL_ADHESION_MOLECULES_CAMS	KEGG_CELL_ADHESION_MOLECULES_CAMS	KEGG_CELL_ADHESION_MOLECULES_CAMS	3/165	93/14960	0.0834936	1	0.463194	CD34/NLGN1/SIGLEC1	3
ROESSLER_LIVER_CANCER_METASTASIS_UP	ROESSLER_LIVER_CANCER_METASTASIS_UP	ROESSLER_LIVER_CANCER_METASTASIS_UP	3/165	93/14960	0.0834936	1	0.463194	MMP9/PITX2/SPOCK3	3
GO_RESPONSE_TO_OXYGEN_LEVELS	GO_RESPONSE_TO_OXYGEN_LEVELS	GO_RESPONSE_TO_OXYGEN_LEVELS	7/165	341/14960	0.0837883	1	0.463194	EDNRA/VEGFA/PDGFRB/CD34/PRKCE/PTN/STC1	7
GSE13411_PLASMA_CELL_VS_MEMORY_BCELL_UP	GSE13411_PLASMA_CELL_VS_MEMORY_BCELL_UP	GSE13411_PLASMA_CELL_VS_MEMORY_BCELL_UP	4/165	150/14960	0.0844262	1	0.463194	VEGFA/DDR2/C3orf52/PRMT8	4
GSE43957_UNTREATED_VS_NACL_TREATED_ANTI_CD3_CD28_STIM_CD4_TCELL_UP	GSE43957_UNTREATED_VS_NACL_TREATED_ANTI_CD3_CD28_STIM_CD4_TCELL_UP	GSE43957_UNTREATED_VS_NACL_TREATED_ANTI_CD3_CD28_STIM_CD4_TCELL_UP	4/165	150/14960	0.0844262	1	0.463194	COL5A1/VLDLR/COL2A1/EFNA2	4
GSE6269_STAPH_AUREUS_VS_STREP_PNEUMO_INF_PBMC_UP	GSE6269_STAPH_AUREUS_VS_STREP_PNEUMO_INF_PBMC_UP	GSE6269_STAPH_AUREUS_VS_STREP_PNEUMO_INF_PBMC_UP	4/165	150/14960	0.0844262	1	0.463194	HERC5/PTN/RUNX1T1/CTSF	4
BROWNE_HCMV_INFECTION_16HR_UP	BROWNE_HCMV_INFECTION_16HR_UP	BROWNE_HCMV_INFECTION_16HR_UP	5/165	211/14960	0.0844328	1	0.463194	VEGFA/ISL1/ARHGEF5/VLDLR/IL27RA	5
GO_POSITIVE_REGULATION_OF_GROWTH	GO_POSITIVE_REGULATION_OF_GROWTH	GO_POSITIVE_REGULATION_OF_GROWTH	5/165	211/14960	0.0844328	1	0.463194	TBX2/N6AMT1/VEGFA/FN1/PLCB1	5
SMAD3_Q6	SMAD3_Q6	SMAD3_Q6	5/165	211/14960	0.0844328	1	0.463194	NDUFA4L2/SOX14/GPC3/NXPH4/CHST9	5
BIOCARTA_KERATINOCYTE_PATHWAY	BIOCARTA_KERATINOCYTE_PATHWAY	BIOCARTA_KERATINOCYTE_PATHWAY	2/165	44/14960	0.0846857	1	0.463194	PRKCE/MAPK13	2
chr2q24	chr2q24	chr2q24	2/165	44/14960	0.0846857	1	0.463194	GALNT5/SCN7A	2
chr8p11	chr8p11	chr8p11	2/165	44/14960	0.0846857	1	0.463194	ADGRA2/IDO1	2
GCAAGAC_MIR431	GCAAGAC_MIR431	GCAAGAC_MIR431	2/165	44/14960	0.0846857	1	0.463194	TOR2A/CD34	2
GO_CORTICAL_CYTOSKELETON_ORGANIZATION	GO_CORTICAL_CYTOSKELETON_ORGANIZATION	GO_CORTICAL_CYTOSKELETON_ORGANIZATION	2/165	44/14960	0.0846857	1	0.463194	EHD2/NLGN1	2
REACTOME_G_ALPHA_Z_SIGNALLING_EVENTS	REACTOME_G_ALPHA_Z_SIGNALLING_EVENTS	REACTOME_G_ALPHA_Z_SIGNALLING_EVENTS	2/165	44/14960	0.0846857	1	0.463194	PRKCE/GNG7	2
SRF_01	SRF_01	SRF_01	2/165	44/14960	0.0846857	1	0.463194	CALD1/CNN2	2
BIOCARTA_FLUMAZENIL_PATHWAY	BIOCARTA_FLUMAZENIL_PATHWAY	BIOCARTA_FLUMAZENIL_PATHWAY	1/165	8/14960	0.0849224	1	0.463194	PRKCE	1
BIOCARTA_GHRELIN_PATHWAY	BIOCARTA_GHRELIN_PATHWAY	BIOCARTA_GHRELIN_PATHWAY	1/165	8/14960	0.0849224	1	0.463194	IGFBP5	1
GO_ADHESION_OF_SYMBIONT_TO_HOST_CELL	GO_ADHESION_OF_SYMBIONT_TO_HOST_CELL	GO_ADHESION_OF_SYMBIONT_TO_HOST_CELL	1/165	8/14960	0.0849224	1	0.463194	GAS6	1
GO_AMPA_GLUTAMATE_RECEPTOR_CLUSTERING	GO_AMPA_GLUTAMATE_RECEPTOR_CLUSTERING	GO_AMPA_GLUTAMATE_RECEPTOR_CLUSTERING	1/165	8/14960	0.0849224	1	0.463194	NLGN1	1
GO_BASEMENT_MEMBRANE_ASSEMBLY	GO_BASEMENT_MEMBRANE_ASSEMBLY	GO_BASEMENT_MEMBRANE_ASSEMBLY	1/165	8/14960	0.0849224	1	0.463194	PHLDB2	1
GO_CELL_FATE_SPECIFICATION_INVOLVED_IN_PATTERN_SPECIFICATION	GO_CELL_FATE_SPECIFICATION_INVOLVED_IN_PATTERN_SPECIFICATION	GO_CELL_FATE_SPECIFICATION_INVOLVED_IN_PATTERN_SPECIFICATION	1/165	8/14960	0.0849224	1	0.463194	DBX1	1
GO_CELLULAR_RESPONSE_TO_INSULIN_LIKE_GROWTH_FACTOR_STIMULUS	GO_CELLULAR_RESPONSE_TO_INSULIN_LIKE_GROWTH_FACTOR_STIMULUS	GO_CELLULAR_RESPONSE_TO_INSULIN_LIKE_GROWTH_FACTOR_STIMULUS	1/165	8/14960	0.0849224	1	0.463194	FBN1	1
GO_CEREBELLAR_PURKINJE_CELL_LAYER_FORMATION	GO_CEREBELLAR_PURKINJE_CELL_LAYER_FORMATION	GO_CEREBELLAR_PURKINJE_CELL_LAYER_FORMATION	1/165	8/14960	0.0849224	1	0.463194	FAIM2	1
GO_CHONDROITIN_SULFATE_BINDING	GO_CHONDROITIN_SULFATE_BINDING	GO_CHONDROITIN_SULFATE_BINDING	1/165	8/14960	0.0849224	1	0.463194	PTN	1
GO_CHONDROITIN_SULFATE_METABOLIC_PROCESS	GO_CHONDROITIN_SULFATE_METABOLIC_PROCESS	GO_CHONDROITIN_SULFATE_METABOLIC_PROCESS	1/165	8/14960	0.0849224	1	0.463194	SPOCK3	1
GO_CORONARY_ARTERY_MORPHOGENESIS	GO_CORONARY_ARTERY_MORPHOGENESIS	GO_CORONARY_ARTERY_MORPHOGENESIS	1/165	8/14960	0.0849224	1	0.463194	VEGFA	1
GO_FIBROBLAST_ACTIVATION	GO_FIBROBLAST_ACTIVATION	GO_FIBROBLAST_ACTIVATION	1/165	8/14960	0.0849224	1	0.463194	PDGFRB	1
GO_GLOMERULAR_EPITHELIAL_CELL_DEVELOPMENT	GO_GLOMERULAR_EPITHELIAL_CELL_DEVELOPMENT	GO_GLOMERULAR_EPITHELIAL_CELL_DEVELOPMENT	1/165	8/14960	0.0849224	1	0.463194	JAG1	1
GO_GRANULOCYTE_MACROPHAGE_COLONY_STIMULATING_FACTOR_PRODUCTION	GO_GRANULOCYTE_MACROPHAGE_COLONY_STIMULATING_FACTOR_PRODUCTION	GO_GRANULOCYTE_MACROPHAGE_COLONY_STIMULATING_FACTOR_PRODUCTION	1/165	8/14960	0.0849224	1	0.463194	ISL1	1
GO_INTERLEUKIN_2_SECRETION	GO_INTERLEUKIN_2_SECRETION	GO_INTERLEUKIN_2_SECRETION	1/165	8/14960	0.0849224	1	0.463194	CD34	1
GO_INTERMEMBRANE_LIPID_TRANSFER_ACTIVITY	GO_INTERMEMBRANE_LIPID_TRANSFER_ACTIVITY	GO_INTERMEMBRANE_LIPID_TRANSFER_ACTIVITY	1/165	8/14960	0.0849224	1	0.463194	GRAMD1A	1
GO_IRIS_MORPHOGENESIS	GO_IRIS_MORPHOGENESIS	GO_IRIS_MORPHOGENESIS	1/165	8/14960	0.0849224	1	0.463194	PITX2	1
GO_LONG_CHAIN_FATTY_ACID_TRANSPORTER_ACTIVITY	GO_LONG_CHAIN_FATTY_ACID_TRANSPORTER_ACTIVITY	GO_LONG_CHAIN_FATTY_ACID_TRANSPORTER_ACTIVITY	1/165	8/14960	0.0849224	1	0.463194	SLC27A2	1
GO_MYOSIN_HEAVY_CHAIN_BINDING	GO_MYOSIN_HEAVY_CHAIN_BINDING	GO_MYOSIN_HEAVY_CHAIN_BINDING	1/165	8/14960	0.0849224	1	0.463194	MYL9	1
GO_NEGATIVE_REGULATION_OF_ENDOTHELIAL_CELL_DIFFERENTIATION	GO_NEGATIVE_REGULATION_OF_ENDOTHELIAL_CELL_DIFFERENTIATION	GO_NEGATIVE_REGULATION_OF_ENDOTHELIAL_CELL_DIFFERENTIATION	1/165	8/14960	0.0849224	1	0.463194	JAG1	1
GO_NEGATIVE_REGULATION_OF_FIBROBLAST_APOPTOTIC_PROCESS	GO_NEGATIVE_REGULATION_OF_FIBROBLAST_APOPTOTIC_PROCESS	GO_NEGATIVE_REGULATION_OF_FIBROBLAST_APOPTOTIC_PROCESS	1/165	8/14960	0.0849224	1	0.463194	GAS6	1
GO_NEGATIVE_REGULATION_OF_TYPE_2_IMMUNE_RESPONSE	GO_NEGATIVE_REGULATION_OF_TYPE_2_IMMUNE_RESPONSE	GO_NEGATIVE_REGULATION_OF_TYPE_2_IMMUNE_RESPONSE	1/165	8/14960	0.0849224	1	0.463194	IL27RA	1
GO_NONHOMOLOGOUS_END_JOINING_COMPLEX	GO_NONHOMOLOGOUS_END_JOINING_COMPLEX	GO_NONHOMOLOGOUS_END_JOINING_COMPLEX	1/165	8/14960	0.0849224	1	0.463194	ATP23	1
GO_POSITIVE_REGULATION_OF_AXON_GUIDANCE	GO_POSITIVE_REGULATION_OF_AXON_GUIDANCE	GO_POSITIVE_REGULATION_OF_AXON_GUIDANCE	1/165	8/14960	0.0849224	1	0.463194	VEGFA	1
GO_POSITIVE_REGULATION_OF_DEACETYLASE_ACTIVITY	GO_POSITIVE_REGULATION_OF_DEACETYLASE_ACTIVITY	GO_POSITIVE_REGULATION_OF_DEACETYLASE_ACTIVITY	1/165	8/14960	0.0849224	1	0.463194	VEGFA	1
GO_POSITIVE_REGULATION_OF_INSULIN_LIKE_GROWTH_FACTOR_RECEPTOR_SIGNALING_PATHWAY	GO_POSITIVE_REGULATION_OF_INSULIN_LIKE_GROWTH_FACTOR_RECEPTOR_SIGNALING_PATHWAY	GO_POSITIVE_REGULATION_OF_INSULIN_LIKE_GROWTH_FACTOR_RECEPTOR_SIGNALING_PATHWAY	1/165	8/14960	0.0849224	1	0.463194	IGFBP5	1
GO_POSITIVE_REGULATION_OF_MEIOTIC_NUCLEAR_DIVISION	GO_POSITIVE_REGULATION_OF_MEIOTIC_NUCLEAR_DIVISION	GO_POSITIVE_REGULATION_OF_MEIOTIC_NUCLEAR_DIVISION	1/165	8/14960	0.0849224	1	0.463194	PLCB1	1
GO_POSITIVE_REGULATION_OF_PODOSOME_ASSEMBLY	GO_POSITIVE_REGULATION_OF_PODOSOME_ASSEMBLY	GO_POSITIVE_REGULATION_OF_PODOSOME_ASSEMBLY	1/165	8/14960	0.0849224	1	0.463194	ARHGEF5	1
GO_POST_EMBRYONIC_ANIMAL_ORGAN_MORPHOGENESIS	GO_POST_EMBRYONIC_ANIMAL_ORGAN_MORPHOGENESIS	GO_POST_EMBRYONIC_ANIMAL_ORGAN_MORPHOGENESIS	1/165	8/14960	0.0849224	1	0.463194	FBN1	1
GO_PRESYNAPTIC_ACTIVE_ZONE_ORGANIZATION	GO_PRESYNAPTIC_ACTIVE_ZONE_ORGANIZATION	GO_PRESYNAPTIC_ACTIVE_ZONE_ORGANIZATION	1/165	8/14960	0.0849224	1	0.463194	NLGN1	1
GO_PROCOLLAGEN_PROLINE_DIOXYGENASE_ACTIVITY	GO_PROCOLLAGEN_PROLINE_DIOXYGENASE_ACTIVITY	GO_PROCOLLAGEN_PROLINE_DIOXYGENASE_ACTIVITY	1/165	8/14960	0.0849224	1	0.463194	P3H1	1
GO_PROTEIN_O_LINKED_FUCOSYLATION	GO_PROTEIN_O_LINKED_FUCOSYLATION	GO_PROTEIN_O_LINKED_FUCOSYLATION	1/165	8/14960	0.0849224	1	0.463194	POFUT2	1
GO_RECEPTOR_GUANYLYL_CYCLASE_SIGNALING_PATHWAY	GO_RECEPTOR_GUANYLYL_CYCLASE_SIGNALING_PATHWAY	GO_RECEPTOR_GUANYLYL_CYCLASE_SIGNALING_PATHWAY	1/165	8/14960	0.0849224	1	0.463194	GNG7	1
GO_REGULATION_OF_CARDIAC_EPITHELIAL_TO_MESENCHYMAL_TRANSITION	GO_REGULATION_OF_CARDIAC_EPITHELIAL_TO_MESENCHYMAL_TRANSITION	GO_REGULATION_OF_CARDIAC_EPITHELIAL_TO_MESENCHYMAL_TRANSITION	1/165	8/14960	0.0849224	1	0.463194	JAG1	1
GO_REGULATION_OF_HISTONE_DEACETYLASE_ACTIVITY	GO_REGULATION_OF_HISTONE_DEACETYLASE_ACTIVITY	GO_REGULATION_OF_HISTONE_DEACETYLASE_ACTIVITY	1/165	8/14960	0.0849224	1	0.463194	VEGFA	1
GO_REGULATION_OF_MAINTENANCE_OF_SISTER_CHROMATID_COHESION	GO_REGULATION_OF_MAINTENANCE_OF_SISTER_CHROMATID_COHESION	GO_REGULATION_OF_MAINTENANCE_OF_SISTER_CHROMATID_COHESION	1/165	8/14960	0.0849224	1	0.463194	NAA10	1
GO_REGULATION_OF_MUCUS_SECRETION	GO_REGULATION_OF_MUCUS_SECRETION	GO_REGULATION_OF_MUCUS_SECRETION	1/165	8/14960	0.0849224	1	0.463194	PRKCE	1
GO_REGULATION_OF_NATURAL_KILLER_CELL_DIFFERENTIATION	GO_REGULATION_OF_NATURAL_KILLER_CELL_DIFFERENTIATION	GO_REGULATION_OF_NATURAL_KILLER_CELL_DIFFERENTIATION	1/165	8/14960	0.0849224	1	0.463194	GAS6	1
GO_REGULATION_OF_NITRIC_OXIDE_MEDIATED_SIGNAL_TRANSDUCTION	GO_REGULATION_OF_NITRIC_OXIDE_MEDIATED_SIGNAL_TRANSDUCTION	GO_REGULATION_OF_NITRIC_OXIDE_MEDIATED_SIGNAL_TRANSDUCTION	1/165	8/14960	0.0849224	1	0.463194	VEGFA	1
GO_REGULATION_OF_OSTEOCLAST_DEVELOPMENT	GO_REGULATION_OF_OSTEOCLAST_DEVELOPMENT	GO_REGULATION_OF_OSTEOCLAST_DEVELOPMENT	1/165	8/14960	0.0849224	1	0.463194	FBN1	1
GO_REGULATION_OF_PIGMENT_CELL_DIFFERENTIATION	GO_REGULATION_OF_PIGMENT_CELL_DIFFERENTIATION	GO_REGULATION_OF_PIGMENT_CELL_DIFFERENTIATION	1/165	8/14960	0.0849224	1	0.463194	ADAMTS20	1
GO_RESPONSE_TO_INTERLEUKIN_18	GO_RESPONSE_TO_INTERLEUKIN_18	GO_RESPONSE_TO_INTERLEUKIN_18	1/165	8/14960	0.0849224	1	0.463194	ALOX5	1
GO_S_ADENOSYL_L_METHIONINE_BINDING	GO_S_ADENOSYL_L_METHIONINE_BINDING	GO_S_ADENOSYL_L_METHIONINE_BINDING	1/165	8/14960	0.0849224	1	0.463194	PRMT8	1
GO_SATELLITE_DNA_BINDING	GO_SATELLITE_DNA_BINDING	GO_SATELLITE_DNA_BINDING	1/165	8/14960	0.0849224	1	0.463194	HELT	1
GO_SENSORY_PERCEPTION_OF_BITTER_TASTE	GO_SENSORY_PERCEPTION_OF_BITTER_TASTE	GO_SENSORY_PERCEPTION_OF_BITTER_TASTE	1/165	8/14960	0.0849224	1	0.463194	AZGP1	1
GO_SEQUESTERING_OF_EXTRACELLULAR_LIGAND_FROM_RECEPTOR	GO_SEQUESTERING_OF_EXTRACELLULAR_LIGAND_FROM_RECEPTOR	GO_SEQUESTERING_OF_EXTRACELLULAR_LIGAND_FROM_RECEPTOR	1/165	8/14960	0.0849224	1	0.463194	FBN1	1
GO_SHORT_CHAIN_FATTY_ACID_CATABOLIC_PROCESS	GO_SHORT_CHAIN_FATTY_ACID_CATABOLIC_PROCESS	GO_SHORT_CHAIN_FATTY_ACID_CATABOLIC_PROCESS	1/165	8/14960	0.0849224	1	0.463194	PCK2	1
GO_SMOOTH_MUSCLE_CELL_CHEMOTAXIS	GO_SMOOTH_MUSCLE_CELL_CHEMOTAXIS	GO_SMOOTH_MUSCLE_CELL_CHEMOTAXIS	1/165	8/14960	0.0849224	1	0.463194	PDGFRB	1
GO_THYROID_HORMONE_GENERATION	GO_THYROID_HORMONE_GENERATION	GO_THYROID_HORMONE_GENERATION	1/165	8/14960	0.0849224	1	0.463194	CPQ	1
GO_TRANS_SYNAPTIC_SIGNALING_BY_LIPID	GO_TRANS_SYNAPTIC_SIGNALING_BY_LIPID	GO_TRANS_SYNAPTIC_SIGNALING_BY_LIPID	1/165	8/14960	0.0849224	1	0.463194	PLCB1	1
GO_TRANS_SYNAPTIC_SIGNALING_BY_TRANS_SYNAPTIC_COMPLEX	GO_TRANS_SYNAPTIC_SIGNALING_BY_TRANS_SYNAPTIC_COMPLEX	GO_TRANS_SYNAPTIC_SIGNALING_BY_TRANS_SYNAPTIC_COMPLEX	1/165	8/14960	0.0849224	1	0.463194	NLGN1	1
GO_VASCULAR_ENDOTHELIAL_GROWTH_FACTOR_RECEPTOR_2_BINDING	GO_VASCULAR_ENDOTHELIAL_GROWTH_FACTOR_RECEPTOR_2_BINDING	GO_VASCULAR_ENDOTHELIAL_GROWTH_FACTOR_RECEPTOR_2_BINDING	1/165	8/14960	0.0849224	1	0.463194	VEGFA	1
GO_VASCULAR_SMOOTH_MUSCLE_CELL_DEVELOPMENT	GO_VASCULAR_SMOOTH_MUSCLE_CELL_DEVELOPMENT	GO_VASCULAR_SMOOTH_MUSCLE_CELL_DEVELOPMENT	1/165	8/14960	0.0849224	1	0.463194	VEGFA	1
GO_VENOUS_BLOOD_VESSEL_MORPHOGENESIS	GO_VENOUS_BLOOD_VESSEL_MORPHOGENESIS	GO_VENOUS_BLOOD_VESSEL_MORPHOGENESIS	1/165	8/14960	0.0849224	1	0.463194	VEGFA	1
GO_VERY_LONG_CHAIN_FATTY_ACID_COA_LIGASE_ACTIVITY	GO_VERY_LONG_CHAIN_FATTY_ACID_COA_LIGASE_ACTIVITY	GO_VERY_LONG_CHAIN_FATTY_ACID_COA_LIGASE_ACTIVITY	1/165	8/14960	0.0849224	1	0.463194	SLC27A2	1
GROSS_HYPOXIA_VIA_HIF1A_ONLY	GROSS_HYPOXIA_VIA_HIF1A_ONLY	GROSS_HYPOXIA_VIA_HIF1A_ONLY	1/165	8/14960	0.0849224	1	0.463194	VLDLR	1
MARSHALL_VIRAL_INFECTION_RESPONSE_UP	MARSHALL_VIRAL_INFECTION_RESPONSE_UP	MARSHALL_VIRAL_INFECTION_RESPONSE_UP	1/165	8/14960	0.0849224	1	0.463194	ISG20	1
NIKOLSKY_BREAST_CANCER_20P13_AMPLICON	NIKOLSKY_BREAST_CANCER_20P13_AMPLICON	NIKOLSKY_BREAST_CANCER_20P13_AMPLICON	1/165	8/14960	0.0849224	1	0.463194	SIGLEC1	1
PHESSE_TARGETS_OF_APC_AND_MBD2_DN	PHESSE_TARGETS_OF_APC_AND_MBD2_DN	PHESSE_TARGETS_OF_APC_AND_MBD2_DN	1/165	8/14960	0.0849224	1	0.463194	PLCB1	1
REACTOME_CREB3_FACTORS_ACTIVATE_GENES	REACTOME_CREB3_FACTORS_ACTIVATE_GENES	REACTOME_CREB3_FACTORS_ACTIVATE_GENES	1/165	8/14960	0.0849224	1	0.463194	CREB3L1	1
REACTOME_NONCANONICAL_ACTIVATION_OF_NOTCH3	REACTOME_NONCANONICAL_ACTIVATION_OF_NOTCH3	REACTOME_NONCANONICAL_ACTIVATION_OF_NOTCH3	1/165	8/14960	0.0849224	1	0.463194	NOTCH3	1
REACTOME_POU5F1_OCT4_SOX2_NANOG_ACTIVATE_GENES_RELATED_TO_PROLIFERATION	REACTOME_POU5F1_OCT4_SOX2_NANOG_ACTIVATE_GENES_RELATED_TO_PROLIFERATION	REACTOME_POU5F1_OCT4_SOX2_NANOG_ACTIVATE_GENES_RELATED_TO_PROLIFERATION	1/165	8/14960	0.0849224	1	0.463194	ZIC3	1
REACTOME_SODIUM_PROTON_EXCHANGERS	REACTOME_SODIUM_PROTON_EXCHANGERS	REACTOME_SODIUM_PROTON_EXCHANGERS	1/165	8/14960	0.0849224	1	0.463194	SLC9A4	1
REACTOME_SYNTHESIS_OF_BILE_ACIDS_AND_BILE_SALTS_VIA_24_HYDROXYCHOLESTEROL	REACTOME_SYNTHESIS_OF_BILE_ACIDS_AND_BILE_SALTS_VIA_24_HYDROXYCHOLESTEROL	REACTOME_SYNTHESIS_OF_BILE_ACIDS_AND_BILE_SALTS_VIA_24_HYDROXYCHOLESTEROL	1/165	8/14960	0.0849224	1	0.463194	SLC27A2	1
SASSON_FSH_RESPONSE	SASSON_FSH_RESPONSE	SASSON_FSH_RESPONSE	1/165	8/14960	0.0849224	1	0.463194	VEGFA	1
TUOMISTO_TUMOR_SUPPRESSION_BY_COL13A1_DN	TUOMISTO_TUMOR_SUPPRESSION_BY_COL13A1_DN	TUOMISTO_TUMOR_SUPPRESSION_BY_COL13A1_DN	1/165	8/14960	0.0849224	1	0.463194	MCAM	1
GO_NEGATIVE_REGULATION_OF_PEPTIDE_SECRETION	GO_NEGATIVE_REGULATION_OF_PEPTIDE_SECRETION	GO_NEGATIVE_REGULATION_OF_PEPTIDE_SECRETION	3/165	94/14960	0.0855798	1	0.465667	CD34/FN1/GAS6	3
GSE13887_ACT_CD4_VS_NO_TREATED_CD4_TCELL_DN	GSE13887_ACT_CD4_VS_NO_TREATED_CD4_TCELL_DN	GSE13887_ACT_CD4_VS_NO_TREATED_CD4_TCELL_DN	3/165	94/14960	0.0855798	1	0.465667	OLFML2A/GPR180/FAIM2	3
KEGG_LEUKOCYTE_TRANSENDOTHELIAL_MIGRATION	KEGG_LEUKOCYTE_TRANSENDOTHELIAL_MIGRATION	KEGG_LEUKOCYTE_TRANSENDOTHELIAL_MIGRATION	3/165	94/14960	0.0855798	1	0.465667	MYL9/MMP9/MAPK13	3
NABA_ECM_AFFILIATED	NABA_ECM_AFFILIATED	NABA_ECM_AFFILIATED	3/165	94/14960	0.0855798	1	0.465667	CLEC14A/C1QTNF6/GPC3	3
RAY_TUMORIGENESIS_BY_ERBB2_CDC25A_UP	RAY_TUMORIGENESIS_BY_ERBB2_CDC25A_UP	RAY_TUMORIGENESIS_BY_ERBB2_CDC25A_UP	4/165	151/14960	0.0860165	1	0.467764	ALOX5AP/CREB5/FAIM2/DNASE2	4
GO_REGIONALIZATION	GO_REGIONALIZATION	GO_REGIONALIZATION	6/165	277/14960	0.086546	1	0.470364	PITX2/IRX1/ISL1/GPC3/ZIC3/DBX1	6
GO_METAL_ION_TRANSMEMBRANE_TRANSPORTER_ACTIVITY	GO_METAL_ION_TRANSMEMBRANE_TRANSPORTER_ACTIVITY	GO_METAL_ION_TRANSMEMBRANE_TRANSPORTER_ACTIVITY	7/165	344/14960	0.0868044	1	0.471487	SLC9A4/SCN7A/GPM6A/KCNV1/KCNA1/GAS6/PKD1L3	7
CHOP_01	CHOP_01	CHOP_01	5/165	213/14960	0.0870633	1	0.472612	NDUFA4L2/VEGFA/ISL1/STC1/RUNX1T1	5
ATGAAGG_MIR205	ATGAAGG_MIR205	ATGAAGG_MIR205	4/165	152/14960	0.0876214	1	0.47406	VEGFA/PRKCE/GPM6A/PLCB1	4
DURAND_STROMA_NS_UP	DURAND_STROMA_NS_UP	DURAND_STROMA_NS_UP	4/165	152/14960	0.0876214	1	0.47406	MYL9/CREB5/KRT19/PLCB1	4
GO_APPENDAGE_DEVELOPMENT	GO_APPENDAGE_DEVELOPMENT	GO_APPENDAGE_DEVELOPMENT	4/165	152/14960	0.0876214	1	0.47406	TBX2/PITX2/GPC3/COL2A1	4
GO_INTERLEUKIN_6_PRODUCTION	GO_INTERLEUKIN_6_PRODUCTION	GO_INTERLEUKIN_6_PRODUCTION	3/165	95/14960	0.0876881	1	0.47406	ISL1/MAPK13/GAS6	3
GO_REGULATION_OF_WOUND_HEALING	GO_REGULATION_OF_WOUND_HEALING	GO_REGULATION_OF_WOUND_HEALING	3/165	95/14960	0.0876881	1	0.47406	PHLDB2/CD34/PRKCE	3
GO_FOREBRAIN_DEVELOPMENT	GO_FOREBRAIN_DEVELOPMENT	GO_FOREBRAIN_DEVELOPMENT	7/165	345/14960	0.0878234	1	0.47406	NOTCH3/PITX2/ISL1/PTN/KCNA1/PLCB1/EFNA2	7
CHEN_NEUROBLASTOMA_COPY_NUMBER_GAINS	CHEN_NEUROBLASTOMA_COPY_NUMBER_GAINS	CHEN_NEUROBLASTOMA_COPY_NUMBER_GAINS	2/165	45/14960	0.0880049	1	0.47406	FBN1/SLC27A2	2
chrXq26	chrXq26	chrXq26	2/165	45/14960	0.0880049	1	0.47406	GPC3/ZIC3	2
GO_PHOTORECEPTOR_CELL_DIFFERENTIATION	GO_PHOTORECEPTOR_CELL_DIFFERENTIATION	GO_PHOTORECEPTOR_CELL_DIFFERENTIATION	2/165	45/14960	0.0880049	1	0.47406	VEGFA/PTN	2
GO_REGULATION_OF_VASCULAR_SMOOTH_MUSCLE_CELL_PROLIFERATION	GO_REGULATION_OF_VASCULAR_SMOOTH_MUSCLE_CELL_PROLIFERATION	GO_REGULATION_OF_VASCULAR_SMOOTH_MUSCLE_CELL_PROLIFERATION	2/165	45/14960	0.0880049	1	0.47406	MMP9/IGFBP5	2
KEGG_NOTCH_SIGNALING_PATHWAY	KEGG_NOTCH_SIGNALING_PATHWAY	KEGG_NOTCH_SIGNALING_PATHWAY	2/165	45/14960	0.0880049	1	0.47406	JAG1/NOTCH3	2
MARCHINI_TRABECTEDIN_RESISTANCE_DN	MARCHINI_TRABECTEDIN_RESISTANCE_DN	MARCHINI_TRABECTEDIN_RESISTANCE_DN	2/165	45/14960	0.0880049	1	0.47406	NOTCH3/ACTA2	2
REACTOME_INTERLEUKIN_12_FAMILY_SIGNALING	REACTOME_INTERLEUKIN_12_FAMILY_SIGNALING	REACTOME_INTERLEUKIN_12_FAMILY_SIGNALING	2/165	45/14960	0.0880049	1	0.47406	CNN2/IL27RA	2
GSE10325_BCELL_VS_MYELOID_UP	GSE10325_BCELL_VS_MYELOID_UP	GSE10325_BCELL_VS_MYELOID_UP	4/165	153/14960	0.0892408	1	0.477221	MAPK13/SMAGP/ISG20/GNG7	4
GSE15930_STIM_VS_STIM_AND_TRICHOSTATINA_24H_CD8_T_CELL_UP	GSE15930_STIM_VS_STIM_AND_TRICHOSTATINA_24H_CD8_T_CELL_UP	GSE15930_STIM_VS_STIM_AND_TRICHOSTATINA_24H_CD8_T_CELL_UP	4/165	153/14960	0.0892408	1	0.477221	IGFBPL1/CNN2/PDGFRB/IDO1	4
GSE21360_PRIMARY_VS_SECONDARY_MEMORY_CD8_TCELL_UP	GSE21360_PRIMARY_VS_SECONDARY_MEMORY_CD8_TCELL_UP	GSE21360_PRIMARY_VS_SECONDARY_MEMORY_CD8_TCELL_UP	4/165	153/14960	0.0892408	1	0.477221	CD34/SPARC/LGSN/VLDLR	4
TGTATGA_MIR4853P	TGTATGA_MIR4853P	TGTATGA_MIR4853P	4/165	153/14960	0.0892408	1	0.477221	JAG1/GPM6A/PLCXD3/RUNX1T1	4
NKX25_02	NKX25_02	NKX25_02	5/165	215/14960	0.0897365	1	0.477221	CNTN4/PITX2/VLDLR/JDP2/SLC16A6	5
ALK_DN.V1_DN	ALK_DN.V1_DN	ALK_DN.V1_DN	3/165	96/14960	0.0898183	1	0.477221	IFI44L/GRB7/EFNA2	3
GO_REGULATION_OF_OSTEOBLAST_DIFFERENTIATION	GO_REGULATION_OF_OSTEOBLAST_DIFFERENTIATION	GO_REGULATION_OF_OSTEOBLAST_DIFFERENTIATION	3/165	96/14960	0.0898183	1	0.477221	JAG1/DDR2/IGFBP5	3
KRAS.BREAST_UP.V1_DN	KRAS.BREAST_UP.V1_DN	KRAS.BREAST_UP.V1_DN	3/165	96/14960	0.0898183	1	0.477221	MYL9/SCN7A/ADAMTS20	3
GO_INTRINSIC_COMPONENT_OF_SYNAPTIC_MEMBRANE	GO_INTRINSIC_COMPONENT_OF_SYNAPTIC_MEMBRANE	GO_INTRINSIC_COMPONENT_OF_SYNAPTIC_MEMBRANE	4/165	154/14960	0.0908746	1	0.477221	NLGN1/GPM6A/KCNA1/PTPRO	4
MODULE_118	MODULE_118	MODULE_118	7/165	348/14960	0.0909214	1	0.477221	MMP9/ALOX5AP/CALD1/FN1/GPC3/KRT19/GNG7	7
E4F1_Q6	E4F1_Q6	E4F1_Q6	6/165	281/14960	0.091177	1	0.477221	CALD1/S1PR2/MCAM/PITX2/FSTL5/IRX6	6
HATADA_METHYLATED_IN_LUNG_CANCER_UP	HATADA_METHYLATED_IN_LUNG_CANCER_UP	HATADA_METHYLATED_IN_LUNG_CANCER_UP	6/165	281/14960	0.091177	1	0.477221	COL5A1/BEGAIN/ISL1/PCDHGB2/COL2A1/KL	6
SENGUPTA_NASOPHARYNGEAL_CARCINOMA_UP	SENGUPTA_NASOPHARYNGEAL_CARCINOMA_UP	SENGUPTA_NASOPHARYNGEAL_CARCINOMA_UP	6/165	281/14960	0.091177	1	0.477221	COL5A1/FBN1/CALD1/ACTA2/FN1/SPARC	6
GO_CELL_CELL_ADHESION_MEDIATOR_ACTIVITY	GO_CELL_CELL_ADHESION_MEDIATOR_ACTIVITY	GO_CELL_CELL_ADHESION_MEDIATOR_ACTIVITY	2/165	46/14960	0.0913625	1	0.477221	CNTN4/CDC42EP1	2
GO_FATTY_ACID_DERIVATIVE_BIOSYNTHETIC_PROCESS	GO_FATTY_ACID_DERIVATIVE_BIOSYNTHETIC_PROCESS	GO_FATTY_ACID_DERIVATIVE_BIOSYNTHETIC_PROCESS	2/165	46/14960	0.0913625	1	0.477221	ALOX5AP/ALOX5	2
LEE_LIVER_CANCER_DENA_UP	LEE_LIVER_CANCER_DENA_UP	LEE_LIVER_CANCER_DENA_UP	2/165	46/14960	0.0913625	1	0.477221	NOTCH3/GPC3	2
LEE_LIVER_CANCER_MYC_E2F1_UP	LEE_LIVER_CANCER_MYC_E2F1_UP	LEE_LIVER_CANCER_MYC_E2F1_UP	2/165	46/14960	0.0913625	1	0.477221	SPARC/GPC3	2
NUTT_GBM_VS_AO_GLIOMA_UP	NUTT_GBM_VS_AO_GLIOMA_UP	NUTT_GBM_VS_AO_GLIOMA_UP	2/165	46/14960	0.0913625	1	0.477221	IGFBP5/CHL1	2
REACTOME_SIGNALING_BY_ERBB2	REACTOME_SIGNALING_BY_ERBB2	REACTOME_SIGNALING_BY_ERBB2	2/165	46/14960	0.0913625	1	0.477221	PRKCE/GRB7	2
GO_CARDIAC_SEPTUM_DEVELOPMENT	GO_CARDIAC_SEPTUM_DEVELOPMENT	GO_CARDIAC_SEPTUM_DEVELOPMENT	3/165	97/14960	0.0919701	1	0.477221	JAG1/TBX2/ISL1	3
GO_REGULATION_OF_CELLULAR_CARBOHYDRATE_METABOLIC_PROCESS	GO_REGULATION_OF_CELLULAR_CARBOHYDRATE_METABOLIC_PROCESS	GO_REGULATION_OF_CELLULAR_CARBOHYDRATE_METABOLIC_PROCESS	3/165	97/14960	0.0919701	1	0.477221	PRKCE/IGFBP5/GCK	3
GSE13173_UNTREATED_VS_IL12_TREATED_ACT_CD8_TCELL_UP	GSE13173_UNTREATED_VS_IL12_TREATED_ACT_CD8_TCELL_UP	GSE13173_UNTREATED_VS_IL12_TREATED_ACT_CD8_TCELL_UP	3/165	97/14960	0.0919701	1	0.477221	DDR2/TMEM184A/FAIM2	3
CREL_01	CREL_01	CREL_01	5/165	217/14960	0.0924521	1	0.477221	MMP9/S1PR2/GPM6A/NXPH4/SLC16A6	5
GATA1_05	GATA1_05	GATA1_05	5/165	217/14960	0.0924521	1	0.477221	NDUFA4L2/PITX2/CREB5/STC1/RUNX1T1	5
PITX2_Q2	PITX2_Q2	PITX2_Q2	5/165	217/14960	0.0924521	1	0.477221	PRKCE/SOX14/PITX2/CREB5/COL2A1	5
PTF1BETA_Q6	PTF1BETA_Q6	PTF1BETA_Q6	5/165	217/14960	0.0924521	1	0.477221	CALD1/ROR1/PCDHGC3/ZIC3/STC1	5
BROWNE_HCMV_INFECTION_18HR_DN	BROWNE_HCMV_INFECTION_18HR_DN	BROWNE_HCMV_INFECTION_18HR_DN	4/165	155/14960	0.0925228	1	0.477221	ADAM12/COL6A1/PDGFRB/GAS6	4
GSE13485_DAY3_VS_DAY7_YF17D_VACCINE_PBMC_DN	GSE13485_DAY3_VS_DAY7_YF17D_VACCINE_PBMC_DN	GSE13485_DAY3_VS_DAY7_YF17D_VACCINE_PBMC_DN	4/165	155/14960	0.0925228	1	0.477221	S1PR2/IFI44L/HERC5/SIGLEC1	4
GSE17721_POLYIC_VS_CPG_0.5H_BMDC_UP	GSE17721_POLYIC_VS_CPG_0.5H_BMDC_UP	GSE17721_POLYIC_VS_CPG_0.5H_BMDC_UP	4/165	155/14960	0.0925228	1	0.477221	PLVAP/DDR2/FIBIN/CTSF	4
GSE18281_CORTEX_VS_MEDULLA_THYMUS_UP	GSE18281_CORTEX_VS_MEDULLA_THYMUS_UP	GSE18281_CORTEX_VS_MEDULLA_THYMUS_UP	4/165	155/14960	0.0925228	1	0.477221	DNAAF5/EHD2/PCED1B/PLCB1	4
GSE36476_YOUNG_VS_OLD_DONOR_MEMORY_CD4_TCELL_16H_TSST_ACT_DN	GSE36476_YOUNG_VS_OLD_DONOR_MEMORY_CD4_TCELL_16H_TSST_ACT_DN	GSE36476_YOUNG_VS_OLD_DONOR_MEMORY_CD4_TCELL_16H_TSST_ACT_DN	4/165	155/14960	0.0925228	1	0.477221	MMP11/COL6A1/CDCP1/NXPH4	4
GSE37416_CTRL_VS_48H_F_TULARENSIS_LVS_NEUTROPHIL_UP	GSE37416_CTRL_VS_48H_F_TULARENSIS_LVS_NEUTROPHIL_UP	GSE37416_CTRL_VS_48H_F_TULARENSIS_LVS_NEUTROPHIL_UP	4/165	155/14960	0.0925228	1	0.477221	NLGN1/HERC5/DNAJC15/GAS6	4
GSE41087_WT_VS_FOXP3_MUT_ANTI_CD3_CD28_STIM_CD4_TCELL_UP	GSE41087_WT_VS_FOXP3_MUT_ANTI_CD3_CD28_STIM_CD4_TCELL_UP	GSE41087_WT_VS_FOXP3_MUT_ANTI_CD3_CD28_STIM_CD4_TCELL_UP	4/165	155/14960	0.0925228	1	0.477221	VEGFA/IDO1/ISG20/SLC16A6	4
GSE6259_33D1_POS_VS_DEC205_POS_FLT3L_INDUCED_SPLENIC_DC_UP	GSE6259_33D1_POS_VS_DEC205_POS_FLT3L_INDUCED_SPLENIC_DC_UP	GSE6259_33D1_POS_VS_DEC205_POS_FLT3L_INDUCED_SPLENIC_DC_UP	4/165	155/14960	0.0925228	1	0.477221	GRAMD1A/PDGFRB/FN1/SIGLEC1	4
GSE9509_10MIN_VS_30MIN_LPS_AND_IL10_STIM_IL10_KO_MACROPHAGE_DN	GSE9509_10MIN_VS_30MIN_LPS_AND_IL10_STIM_IL10_KO_MACROPHAGE_DN	GSE9509_10MIN_VS_30MIN_LPS_AND_IL10_STIM_IL10_KO_MACROPHAGE_DN	4/165	155/14960	0.0925228	1	0.477221	PDGFRB/CD34/KCNA1/EFNA2	4
MODULE_95	MODULE_95	MODULE_95	8/165	420/14960	0.0937369	1	0.477221	TOR2A/N6AMT1/CHL1/FGF5/KCNV1/CREB3L1/NXPH4/RIPK4	8
CDP_02	CDP_02	CDP_02	3/165	98/14960	0.0941433	1	0.477221	PITX2/GPM6A/RUNX1T1	3
GO_GLAND_MORPHOGENESIS	GO_GLAND_MORPHOGENESIS	GO_GLAND_MORPHOGENESIS	3/165	98/14960	0.0941433	1	0.477221	TBX2/IGFBP5/PTN	3
MODULE_171	MODULE_171	MODULE_171	3/165	98/14960	0.0941433	1	0.477221	HVCN1/IFI44L/ISG20	3
GSE2706_UNSTIM_VS_2H_LPS_DC_DN	GSE2706_UNSTIM_VS_2H_LPS_DC_DN	GSE2706_UNSTIM_VS_2H_LPS_DC_DN	4/165	156/14960	0.0941853	1	0.477221	JAG1/TRIM26/CREB5/ISG20	4
GSE29949_DC_BRAIN_VS_MONOCYTE_BONE_MARROW_DN	GSE29949_DC_BRAIN_VS_MONOCYTE_BONE_MARROW_DN	GSE29949_DC_BRAIN_VS_MONOCYTE_BONE_MARROW_DN	4/165	156/14960	0.0941853	1	0.477221	JAG1/POFUT2/KHDRBS2/SLC27A2	4
GSE30962_PRIMARY_VS_SECONDARY_CHRONIC_LCMV_INF_CD8_TCELL_DN	GSE30962_PRIMARY_VS_SECONDARY_CHRONIC_LCMV_INF_CD8_TCELL_DN	GSE30962_PRIMARY_VS_SECONDARY_CHRONIC_LCMV_INF_CD8_TCELL_DN	4/165	156/14960	0.0941853	1	0.477221	IGFBP5/TMBIM1/ST14/LINGO1	4
IWANAGA_CARCINOGENESIS_BY_KRAS_PTEN_UP	IWANAGA_CARCINOGENESIS_BY_KRAS_PTEN_UP	IWANAGA_CARCINOGENESIS_BY_KRAS_PTEN_UP	4/165	156/14960	0.0941853	1	0.477221	COL5A1/CHL1/ISL1/SIGLEC1	4
GO_MONOVALENT_INORGANIC_CATION_TRANSMEMBRANE_TRANSPORTER_ACTIVITY	GO_MONOVALENT_INORGANIC_CATION_TRANSMEMBRANE_TRANSPORTER_ACTIVITY	GO_MONOVALENT_INORGANIC_CATION_TRANSMEMBRANE_TRANSPORTER_ACTIVITY	6/165	284/14960	0.0947374	1	0.477221	HVCN1/NDUFA4L2/SLC9A4/SCN7A/KCNV1/KCNA1	6
BROWNE_HCMV_INFECTION_2HR_DN	BROWNE_HCMV_INFECTION_2HR_DN	BROWNE_HCMV_INFECTION_2HR_DN	2/165	47/14960	0.0947572	1	0.477221	IGFBP5/KRT19	2
chr12q21	chr12q21	chr12q21	2/165	47/14960	0.0947572	1	0.477221	TRHDE/TRHDE-AS1	2
GO_BODY_MORPHOGENESIS	GO_BODY_MORPHOGENESIS	GO_BODY_MORPHOGENESIS	2/165	47/14960	0.0947572	1	0.477221	PHLDB2/GPC3	2
GO_NEURON_RECOGNITION	GO_NEURON_RECOGNITION	GO_NEURON_RECOGNITION	2/165	47/14960	0.0947572	1	0.477221	CNTN4/NDN	2
GO_POSITIVE_REGULATION_OF_LIPASE_ACTIVITY	GO_POSITIVE_REGULATION_OF_LIPASE_ACTIVITY	GO_POSITIVE_REGULATION_OF_LIPASE_ACTIVITY	2/165	47/14960	0.0947572	1	0.477221	EDNRA/PDGFRB	2
GO_REGULATION_OF_EXTRINSIC_APOPTOTIC_SIGNALING_PATHWAY_VIA_DEATH_DOMAIN_RECEPTORS	GO_REGULATION_OF_EXTRINSIC_APOPTOTIC_SIGNALING_PATHWAY_VIA_DEATH_DOMAIN_RECEPTORS	GO_REGULATION_OF_EXTRINSIC_APOPTOTIC_SIGNALING_PATHWAY_VIA_DEATH_DOMAIN_RECEPTORS	2/165	47/14960	0.0947572	1	0.477221	TMBIM1/FAIM2	2
KEGG_PPAR_SIGNALING_PATHWAY	KEGG_PPAR_SIGNALING_PATHWAY	KEGG_PPAR_SIGNALING_PATHWAY	2/165	47/14960	0.0947572	1	0.477221	PCK2/SLC27A2	2
MILI_PSEUDOPODIA	MILI_PSEUDOPODIA	MILI_PSEUDOPODIA	2/165	47/14960	0.0947572	1	0.477221	PHLDB2/DDR2	2
VANASSE_BCL2_TARGETS_DN	VANASSE_BCL2_TARGETS_DN	VANASSE_BCL2_TARGETS_DN	2/165	47/14960	0.0947572	1	0.477221	COL5A1/FN1	2
BIOCARTA_PLC_PATHWAY	BIOCARTA_PLC_PATHWAY	BIOCARTA_PLC_PATHWAY	1/165	9/14960	0.0950205	1	0.477221	PLCB1	1
BIOCARTA_RECK_PATHWAY	BIOCARTA_RECK_PATHWAY	BIOCARTA_RECK_PATHWAY	1/165	9/14960	0.0950205	1	0.477221	MMP9	1
GO_ADHESION_OF_SYMBIONT_TO_HOST	GO_ADHESION_OF_SYMBIONT_TO_HOST	GO_ADHESION_OF_SYMBIONT_TO_HOST	1/165	9/14960	0.0950205	1	0.477221	GAS6	1
GO_ARGININE_TRANSPORT	GO_ARGININE_TRANSPORT	GO_ARGININE_TRANSPORT	1/165	9/14960	0.0950205	1	0.477221	SLC7A3	1
GO_BASIC_AMINO_ACID_TRANSMEMBRANE_TRANSPORT	GO_BASIC_AMINO_ACID_TRANSMEMBRANE_TRANSPORT	GO_BASIC_AMINO_ACID_TRANSMEMBRANE_TRANSPORT	1/165	9/14960	0.0950205	1	0.477221	SLC7A3	1
GO_BRANCHING_INVOLVED_IN_LABYRINTHINE_LAYER_MORPHOGENESIS	GO_BRANCHING_INVOLVED_IN_LABYRINTHINE_LAYER_MORPHOGENESIS	GO_BRANCHING_INVOLVED_IN_LABYRINTHINE_LAYER_MORPHOGENESIS	1/165	9/14960	0.0950205	1	0.477221	ST14	1
GO_CARDIAC_CELL_FATE_COMMITMENT	GO_CARDIAC_CELL_FATE_COMMITMENT	GO_CARDIAC_CELL_FATE_COMMITMENT	1/165	9/14960	0.0950205	1	0.477221	ISL1	1
GO_CELL_MIGRATION_INVOLVED_IN_GASTRULATION	GO_CELL_MIGRATION_INVOLVED_IN_GASTRULATION	GO_CELL_MIGRATION_INVOLVED_IN_GASTRULATION	1/165	9/14960	0.0950205	1	0.477221	GPC3	1
GO_CELLULAR_RESPONSE_TO_INTERFERON_ALPHA	GO_CELLULAR_RESPONSE_TO_INTERFERON_ALPHA	GO_CELLULAR_RESPONSE_TO_INTERFERON_ALPHA	1/165	9/14960	0.0950205	1	0.477221	GAS6	1
GO_CENTROMERIC_SISTER_CHROMATID_COHESION	GO_CENTROMERIC_SISTER_CHROMATID_COHESION	GO_CENTROMERIC_SISTER_CHROMATID_COHESION	1/165	9/14960	0.0950205	1	0.477221	NAA10	1
GO_CHEMICAL_HOMEOSTASIS_WITHIN_A_TISSUE	GO_CHEMICAL_HOMEOSTASIS_WITHIN_A_TISSUE	GO_CHEMICAL_HOMEOSTASIS_WITHIN_A_TISSUE	1/165	9/14960	0.0950205	1	0.477221	VEGFA	1
GO_COLLAGEN_ACTIVATED_TYROSINE_KINASE_RECEPTOR_SIGNALING_PATHWAY	GO_COLLAGEN_ACTIVATED_TYROSINE_KINASE_RECEPTOR_SIGNALING_PATHWAY	GO_COLLAGEN_ACTIVATED_TYROSINE_KINASE_RECEPTOR_SIGNALING_PATHWAY	1/165	9/14960	0.0950205	1	0.477221	DDR2	1
GO_CORECEPTOR_ACTIVITY_INVOLVED_IN_WNT_SIGNALING_PATHWAY	GO_CORECEPTOR_ACTIVITY_INVOLVED_IN_WNT_SIGNALING_PATHWAY	GO_CORECEPTOR_ACTIVITY_INVOLVED_IN_WNT_SIGNALING_PATHWAY	1/165	9/14960	0.0950205	1	0.477221	ROR1	1
GO_DISTAL_TUBULE_DEVELOPMENT	GO_DISTAL_TUBULE_DEVELOPMENT	GO_DISTAL_TUBULE_DEVELOPMENT	1/165	9/14960	0.0950205	1	0.477221	JAG1	1
GO_EMBRYONIC_SKELETAL_JOINT_MORPHOGENESIS	GO_EMBRYONIC_SKELETAL_JOINT_MORPHOGENESIS	GO_EMBRYONIC_SKELETAL_JOINT_MORPHOGENESIS	1/165	9/14960	0.0950205	1	0.477221	COL2A1	1
GO_ENDOCYTIC_VESICLE_LUMEN	GO_ENDOCYTIC_VESICLE_LUMEN	GO_ENDOCYTIC_VESICLE_LUMEN	1/165	9/14960	0.0950205	1	0.477221	SPARC	1
GO_ENDODEOXYRIBONUCLEASE_ACTIVITY_PRODUCING_3_PHOSPHOMONOESTERS	GO_ENDODEOXYRIBONUCLEASE_ACTIVITY_PRODUCING_3_PHOSPHOMONOESTERS	GO_ENDODEOXYRIBONUCLEASE_ACTIVITY_PRODUCING_3_PHOSPHOMONOESTERS	1/165	9/14960	0.0950205	1	0.477221	DNASE2	1
GO_EXTRACELLULAR_MATRIX_CONSTITUENT_CONFERRING_ELASTICITY	GO_EXTRACELLULAR_MATRIX_CONSTITUENT_CONFERRING_ELASTICITY	GO_EXTRACELLULAR_MATRIX_CONSTITUENT_CONFERRING_ELASTICITY	1/165	9/14960	0.0950205	1	0.477221	FBN1	1
GO_EXTRACELLULAR_MATRIX_CONSTITUENT_SECRETION	GO_EXTRACELLULAR_MATRIX_CONSTITUENT_SECRETION	GO_EXTRACELLULAR_MATRIX_CONSTITUENT_SECRETION	1/165	9/14960	0.0950205	1	0.477221	CREB3L1	1
GO_FUCOSYLTRANSFERASE_ACTIVITY	GO_FUCOSYLTRANSFERASE_ACTIVITY	GO_FUCOSYLTRANSFERASE_ACTIVITY	1/165	9/14960	0.0950205	1	0.477221	POFUT2	1
GO_GLOMERULAR_MESANGIAL_CELL_PROLIFERATION	GO_GLOMERULAR_MESANGIAL_CELL_PROLIFERATION	GO_GLOMERULAR_MESANGIAL_CELL_PROLIFERATION	1/165	9/14960	0.0950205	1	0.477221	PDGFRB	1
GO_GLUCOSE_6_PHOSPHATE_METABOLIC_PROCESS	GO_GLUCOSE_6_PHOSPHATE_METABOLIC_PROCESS	GO_GLUCOSE_6_PHOSPHATE_METABOLIC_PROCESS	1/165	9/14960	0.0950205	1	0.477221	GCK	1
GO_HISTONE_ARGININE_N_METHYLTRANSFERASE_ACTIVITY	GO_HISTONE_ARGININE_N_METHYLTRANSFERASE_ACTIVITY	GO_HISTONE_ARGININE_N_METHYLTRANSFERASE_ACTIVITY	1/165	9/14960	0.0950205	1	0.477221	PRMT8	1
GO_INTERLEUKIN_27_MEDIATED_SIGNALING_PATHWAY	GO_INTERLEUKIN_27_MEDIATED_SIGNALING_PATHWAY	GO_INTERLEUKIN_27_MEDIATED_SIGNALING_PATHWAY	1/165	9/14960	0.0950205	1	0.477221	IL27RA	1
GO_INTERLEUKIN_35_MEDIATED_SIGNALING_PATHWAY	GO_INTERLEUKIN_35_MEDIATED_SIGNALING_PATHWAY	GO_INTERLEUKIN_35_MEDIATED_SIGNALING_PATHWAY	1/165	9/14960	0.0950205	1	0.477221	IL27RA	1
GO_INTERMEMBRANE_LIPID_TRANSFER	GO_INTERMEMBRANE_LIPID_TRANSFER	GO_INTERMEMBRANE_LIPID_TRANSFER	1/165	9/14960	0.0950205	1	0.477221	GRAMD1A	1
GO_ISOTYPE_SWITCHING_TO_IGG_ISOTYPES	GO_ISOTYPE_SWITCHING_TO_IGG_ISOTYPES	GO_ISOTYPE_SWITCHING_TO_IGG_ISOTYPES	1/165	9/14960	0.0950205	1	0.477221	IL27RA	1
GO_LONG_CHAIN_FATTY_ACID_BINDING	GO_LONG_CHAIN_FATTY_ACID_BINDING	GO_LONG_CHAIN_FATTY_ACID_BINDING	1/165	9/14960	0.0950205	1	0.477221	ALOX5AP	1
GO_MICROFIBRIL	GO_MICROFIBRIL	GO_MICROFIBRIL	1/165	9/14960	0.0950205	1	0.477221	FBN1	1
GO_MITOCHONDRIAL_RESPIRATORY_CHAIN_COMPLEX_IV	GO_MITOCHONDRIAL_RESPIRATORY_CHAIN_COMPLEX_IV	GO_MITOCHONDRIAL_RESPIRATORY_CHAIN_COMPLEX_IV	1/165	9/14960	0.0950205	1	0.477221	NDUFA4L2	1
GO_MONOVALENT_CATION_PROTON_ANTIPORTER_ACTIVITY	GO_MONOVALENT_CATION_PROTON_ANTIPORTER_ACTIVITY	GO_MONOVALENT_CATION_PROTON_ANTIPORTER_ACTIVITY	1/165	9/14960	0.0950205	1	0.477221	SLC9A4	1
GO_MUCUS_SECRETION	GO_MUCUS_SECRETION	GO_MUCUS_SECRETION	1/165	9/14960	0.0950205	1	0.477221	PRKCE	1
GO_MUSCLE_CELL_FATE_COMMITMENT	GO_MUSCLE_CELL_FATE_COMMITMENT	GO_MUSCLE_CELL_FATE_COMMITMENT	1/165	9/14960	0.0950205	1	0.477221	TBX2	1
GO_MUSCLE_MYOSIN_COMPLEX	GO_MUSCLE_MYOSIN_COMPLEX	GO_MUSCLE_MYOSIN_COMPLEX	1/165	9/14960	0.0950205	1	0.477221	MYL9	1
GO_NEGATIVE_REGULATION_OF_MEMBRANE_POTENTIAL	GO_NEGATIVE_REGULATION_OF_MEMBRANE_POTENTIAL	GO_NEGATIVE_REGULATION_OF_MEMBRANE_POTENTIAL	1/165	9/14960	0.0950205	1	0.477221	PTN	1
GO_NEPHRIC_DUCT_MORPHOGENESIS	GO_NEPHRIC_DUCT_MORPHOGENESIS	GO_NEPHRIC_DUCT_MORPHOGENESIS	1/165	9/14960	0.0950205	1	0.477221	GPC3	1
GO_NOTCH_SIGNALING_INVOLVED_IN_HEART_DEVELOPMENT	GO_NOTCH_SIGNALING_INVOLVED_IN_HEART_DEVELOPMENT	GO_NOTCH_SIGNALING_INVOLVED_IN_HEART_DEVELOPMENT	1/165	9/14960	0.0950205	1	0.477221	JAG1	1
GO_N_TERMINAL_PROTEIN_ACETYLTRANSFERASE_COMPLEX	GO_N_TERMINAL_PROTEIN_ACETYLTRANSFERASE_COMPLEX	GO_N_TERMINAL_PROTEIN_ACETYLTRANSFERASE_COMPLEX	1/165	9/14960	0.0950205	1	0.477221	NAA10	1
GO_NUCLEAR_ENVELOPE_LUMEN	GO_NUCLEAR_ENVELOPE_LUMEN	GO_NUCLEAR_ENVELOPE_LUMEN	1/165	9/14960	0.0950205	1	0.477221	ALOX5	1
GO_OXIDOREDUCTASE_ACTIVITY_ACTING_ON_A_SULFUR_GROUP_OF_DONORS_DISULFIDE_AS_ACCEPTOR	GO_OXIDOREDUCTASE_ACTIVITY_ACTING_ON_A_SULFUR_GROUP_OF_DONORS_DISULFIDE_AS_ACCEPTOR	GO_OXIDOREDUCTASE_ACTIVITY_ACTING_ON_A_SULFUR_GROUP_OF_DONORS_DISULFIDE_AS_ACCEPTOR	1/165	9/14960	0.0950205	1	0.477221	MSRB3	1
GO_POSITIVE_REGULATION_OF_DEVELOPMENTAL_PIGMENTATION	GO_POSITIVE_REGULATION_OF_DEVELOPMENTAL_PIGMENTATION	GO_POSITIVE_REGULATION_OF_DEVELOPMENTAL_PIGMENTATION	1/165	9/14960	0.0950205	1	0.477221	ADAMTS20	1
GO_POSITIVE_REGULATION_OF_RECEPTOR_BINDING	GO_POSITIVE_REGULATION_OF_RECEPTOR_BINDING	GO_POSITIVE_REGULATION_OF_RECEPTOR_BINDING	1/165	9/14960	0.0950205	1	0.477221	MMP9	1
GO_POSITIVE_REGULATION_OF_SYNAPTIC_VESICLE_RECYCLING	GO_POSITIVE_REGULATION_OF_SYNAPTIC_VESICLE_RECYCLING	GO_POSITIVE_REGULATION_OF_SYNAPTIC_VESICLE_RECYCLING	1/165	9/14960	0.0950205	1	0.477221	NLGN1	1
GO_POSITIVE_REGULATION_OF_VASCULOGENESIS	GO_POSITIVE_REGULATION_OF_VASCULOGENESIS	GO_POSITIVE_REGULATION_OF_VASCULOGENESIS	1/165	9/14960	0.0950205	1	0.477221	CD34	1
GO_POSTSYNAPTIC_DENSITY_PROTEIN_95_CLUSTERING	GO_POSTSYNAPTIC_DENSITY_PROTEIN_95_CLUSTERING	GO_POSTSYNAPTIC_DENSITY_PROTEIN_95_CLUSTERING	1/165	9/14960	0.0950205	1	0.477221	NLGN1	1
GO_PRESYNAPTIC_MEMBRANE_ASSEMBLY	GO_PRESYNAPTIC_MEMBRANE_ASSEMBLY	GO_PRESYNAPTIC_MEMBRANE_ASSEMBLY	1/165	9/14960	0.0950205	1	0.477221	NLGN1	1
GO_RECEPTOR_ACTIVATOR_ACTIVITY	GO_RECEPTOR_ACTIVATOR_ACTIVITY	GO_RECEPTOR_ACTIVATOR_ACTIVITY	1/165	9/14960	0.0950205	1	0.477221	PRKCE	1
GO_REGULATION_OF_ACROSOME_REACTION	GO_REGULATION_OF_ACROSOME_REACTION	GO_REGULATION_OF_ACROSOME_REACTION	1/165	9/14960	0.0950205	1	0.477221	PLCB1	1
GO_REGULATION_OF_ENDOTHELIAL_CELL_DEVELOPMENT	GO_REGULATION_OF_ENDOTHELIAL_CELL_DEVELOPMENT	GO_REGULATION_OF_ENDOTHELIAL_CELL_DEVELOPMENT	1/165	9/14960	0.0950205	1	0.477221	S1PR2	1
GO_REGULATION_OF_GLIAL_CELL_APOPTOTIC_PROCESS	GO_REGULATION_OF_GLIAL_CELL_APOPTOTIC_PROCESS	GO_REGULATION_OF_GLIAL_CELL_APOPTOTIC_PROCESS	1/165	9/14960	0.0950205	1	0.477221	GAS6	1
GO_REGULATION_OF_HEPATOCYTE_PROLIFERATION	GO_REGULATION_OF_HEPATOCYTE_PROLIFERATION	GO_REGULATION_OF_HEPATOCYTE_PROLIFERATION	1/165	9/14960	0.0950205	1	0.477221	PTN	1
GO_REGULATION_OF_PSEUDOPODIUM_ASSEMBLY	GO_REGULATION_OF_PSEUDOPODIUM_ASSEMBLY	GO_REGULATION_OF_PSEUDOPODIUM_ASSEMBLY	1/165	9/14960	0.0950205	1	0.477221	CDC42EP1	1
GO_REGULATION_OF_SYNAPTIC_VESICLE_CLUSTERING	GO_REGULATION_OF_SYNAPTIC_VESICLE_CLUSTERING	GO_REGULATION_OF_SYNAPTIC_VESICLE_CLUSTERING	1/165	9/14960	0.0950205	1	0.477221	NLGN1	1
GO_SPANNING_COMPONENT_OF_MEMBRANE	GO_SPANNING_COMPONENT_OF_MEMBRANE	GO_SPANNING_COMPONENT_OF_MEMBRANE	1/165	9/14960	0.0950205	1	0.477221	NLGN1	1
GO_SPHINGOSINE_1_PHOSPHATE_RECEPTOR_SIGNALING_PATHWAY	GO_SPHINGOSINE_1_PHOSPHATE_RECEPTOR_SIGNALING_PATHWAY	GO_SPHINGOSINE_1_PHOSPHATE_RECEPTOR_SIGNALING_PATHWAY	1/165	9/14960	0.0950205	1	0.477221	S1PR2	1
GO_THYROID_HORMONE_METABOLIC_PROCESS	GO_THYROID_HORMONE_METABOLIC_PROCESS	GO_THYROID_HORMONE_METABOLIC_PROCESS	1/165	9/14960	0.0950205	1	0.477221	CPQ	1
GO_TONIC_SMOOTH_MUSCLE_CONTRACTION	GO_TONIC_SMOOTH_MUSCLE_CONTRACTION	GO_TONIC_SMOOTH_MUSCLE_CONTRACTION	1/165	9/14960	0.0950205	1	0.477221	EDNRA	1
GO_TRIGEMINAL_NERVE_DEVELOPMENT	GO_TRIGEMINAL_NERVE_DEVELOPMENT	GO_TRIGEMINAL_NERVE_DEVELOPMENT	1/165	9/14960	0.0950205	1	0.477221	ISL1	1
GUTIERREZ_CHRONIC_LYMPHOCYTIC_LEUKEMIA_UP	GUTIERREZ_CHRONIC_LYMPHOCYTIC_LEUKEMIA_UP	GUTIERREZ_CHRONIC_LYMPHOCYTIC_LEUKEMIA_UP	1/165	9/14960	0.0950205	1	0.477221	SMAGP	1
HAEGERSTRAND_RESPONSE_TO_IMATINIB	HAEGERSTRAND_RESPONSE_TO_IMATINIB	HAEGERSTRAND_RESPONSE_TO_IMATINIB	1/165	9/14960	0.0950205	1	0.477221	PDGFRB	1
KOMMAGANI_TP63_GAMMA_TARGETS	KOMMAGANI_TP63_GAMMA_TARGETS	KOMMAGANI_TP63_GAMMA_TARGETS	1/165	9/14960	0.0950205	1	0.477221	NOTCH3	1
MAINA_VHL_TARGETS_UP	MAINA_VHL_TARGETS_UP	MAINA_VHL_TARGETS_UP	1/165	9/14960	0.0950205	1	0.477221	MYL9	1
MYLLYKANGAS_AMPLIFICATION_HOT_SPOT_16	MYLLYKANGAS_AMPLIFICATION_HOT_SPOT_16	MYLLYKANGAS_AMPLIFICATION_HOT_SPOT_16	1/165	9/14960	0.0950205	1	0.477221	RUNX1T1	1
PID_VEGF_VEGFR_PATHWAY	PID_VEGF_VEGFR_PATHWAY	PID_VEGF_VEGFR_PATHWAY	1/165	9/14960	0.0950205	1	0.477221	VEGFA	1
REACTOME_CHL1_INTERACTIONS	REACTOME_CHL1_INTERACTIONS	REACTOME_CHL1_INTERACTIONS	1/165	9/14960	0.0950205	1	0.477221	CHL1	1
REACTOME_FERTILIZATION	REACTOME_FERTILIZATION	REACTOME_FERTILIZATION	1/165	9/14960	0.0950205	1	0.477221	HVCN1	1
REACTOME_INTERLEUKIN_27_SIGNALING	REACTOME_INTERLEUKIN_27_SIGNALING	REACTOME_INTERLEUKIN_27_SIGNALING	1/165	9/14960	0.0950205	1	0.477221	IL27RA	1
REACTOME_REGULATION_OF_GENE_EXPRESSION_BY_HYPOXIA_INDUCIBLE_FACTOR	REACTOME_REGULATION_OF_GENE_EXPRESSION_BY_HYPOXIA_INDUCIBLE_FACTOR	REACTOME_REGULATION_OF_GENE_EXPRESSION_BY_HYPOXIA_INDUCIBLE_FACTOR	1/165	9/14960	0.0950205	1	0.477221	VEGFA	1
REACTOME_TFAP2_AP_2_FAMILY_REGULATES_TRANSCRIPTION_OF_GROWTH_FACTORS_AND_THEIR_RECEPTORS	REACTOME_TFAP2_AP_2_FAMILY_REGULATES_TRANSCRIPTION_OF_GROWTH_FACTORS_AND_THEIR_RECEPTORS	REACTOME_TFAP2_AP_2_FAMILY_REGULATES_TRANSCRIPTION_OF_GROWTH_FACTORS_AND_THEIR_RECEPTORS	1/165	9/14960	0.0950205	1	0.477221	VEGFA	1
REACTOME_TRYPTOPHAN_CATABOLISM	REACTOME_TRYPTOPHAN_CATABOLISM	REACTOME_TRYPTOPHAN_CATABOLISM	1/165	9/14960	0.0950205	1	0.477221	IDO1	1
GO_EMBRYONIC_ORGAN_DEVELOPMENT	GO_EMBRYONIC_ORGAN_DEVELOPMENT	GO_EMBRYONIC_ORGAN_DEVELOPMENT	7/165	352/14960	0.0951472	1	0.477332	FBN1/TBX2/VEGFA/ZIC3/ST14/COL2A1/KRT19	7
GO_REGULATION_OF_DNA_BINDING_TRANSCRIPTION_FACTOR_ACTIVITY	GO_REGULATION_OF_DNA_BINDING_TRANSCRIPTION_FACTOR_ACTIVITY	GO_REGULATION_OF_DNA_BINDING_TRANSCRIPTION_FACTOR_ACTIVITY	7/165	352/14960	0.0951472	1	0.477332	TRIM26/VEGFA/ROR1/DDR2/ARHGEF5/GAS6/RIPK4	7
FOXM1_01	FOXM1_01	FOXM1_01	5/165	219/14960	0.0952098	1	0.477384	PITX2/ISL1/TMEM184A/CREB5/RUNX1T1	5
TGGTGCT_MIR29A_MIR29B_MIR29C	TGGTGCT_MIR29A_MIR29B_MIR29C	TGGTGCT_MIR29A_MIR29B_MIR29C	9/165	493/14960	0.0956919	1	0.477506	FBN1/ADAM12/C5orf15/C1QTNF6/VEGFA/PDGFRB/ISL1/CREB5/COL2A1	9
GSE12392_WT_VS_IFNB_KO_CD8A_POS_SPLEEN_DC_DN	GSE12392_WT_VS_IFNB_KO_CD8A_POS_SPLEEN_DC_DN	GSE12392_WT_VS_IFNB_KO_CD8A_POS_SPLEEN_DC_DN	4/165	157/14960	0.0958619	1	0.477506	JAG1/VEGFA/IRX1/ST14	4
GSE17721_CTRL_VS_CPG_0.5H_BMDC_DN	GSE17721_CTRL_VS_CPG_0.5H_BMDC_DN	GSE17721_CTRL_VS_CPG_0.5H_BMDC_DN	4/165	157/14960	0.0958619	1	0.477506	FBN1/DDR2/IDO1/SLC27A2	4
GSE17721_PAM3CSK4_VS_GADIQUIMOD_0.5H_BMDC_UP	GSE17721_PAM3CSK4_VS_GADIQUIMOD_0.5H_BMDC_UP	GSE17721_PAM3CSK4_VS_GADIQUIMOD_0.5H_BMDC_UP	4/165	157/14960	0.0958619	1	0.477506	TOR2A/HVCN1/DDR2/ABCG2	4
GSE18791_CTRL_VS_NEWCASTLE_VIRUS_DC_2H_UP	GSE18791_CTRL_VS_NEWCASTLE_VIRUS_DC_2H_UP	GSE18791_CTRL_VS_NEWCASTLE_VIRUS_DC_2H_UP	4/165	157/14960	0.0958619	1	0.477506	ATP23/C17orf80/CREB3L1/RIPK4	4
GSE21360_NAIVE_VS_PRIMARY_MEMORY_CD8_TCELL_UP	GSE21360_NAIVE_VS_PRIMARY_MEMORY_CD8_TCELL_UP	GSE21360_NAIVE_VS_PRIMARY_MEMORY_CD8_TCELL_UP	4/165	157/14960	0.0958619	1	0.477506	EDNRA/CD34/SMAGP/GAS6	4
GSE22025_TGFB1_VS_TGFB1_AND_PROGESTERONE_TREATED_CD4_TCELL_DN	GSE22025_TGFB1_VS_TGFB1_AND_PROGESTERONE_TREATED_CD4_TCELL_DN	GSE22025_TGFB1_VS_TGFB1_AND_PROGESTERONE_TREATED_CD4_TCELL_DN	4/165	157/14960	0.0958619	1	0.477506	COL6A1/GPM6A/SPARC/PLCB1	4
GSE24634_IL4_VS_CTRL_TREATED_NAIVE_CD4_TCELL_DAY3_DN	GSE24634_IL4_VS_CTRL_TREATED_NAIVE_CD4_TCELL_DAY3_DN	GSE24634_IL4_VS_CTRL_TREATED_NAIVE_CD4_TCELL_DAY3_DN	4/165	157/14960	0.0958619	1	0.477506	ALOX5AP/IFI44L/HERC5/IDO1	4
GSE29949_MICROGLIA_VS_DC_BRAIN_DN	GSE29949_MICROGLIA_VS_DC_BRAIN_DN	GSE29949_MICROGLIA_VS_DC_BRAIN_DN	4/165	157/14960	0.0958619	1	0.477506	ADAM12/POFUT2/CREB5/SLC27A2	4
GSE360_L_DONOVANI_VS_L_MAJOR_MAC_DN	GSE360_L_DONOVANI_VS_L_MAJOR_MAC_DN	GSE360_L_DONOVANI_VS_L_MAJOR_MAC_DN	4/165	157/14960	0.0958619	1	0.477506	JAG1/ACTA2/SRPX2/PTPRO	4
GSE9650_EXHAUSTED_VS_MEMORY_CD8_TCELL_UP	GSE9650_EXHAUSTED_VS_MEMORY_CD8_TCELL_UP	GSE9650_EXHAUSTED_VS_MEMORY_CD8_TCELL_UP	4/165	157/14960	0.0958619	1	0.477506	SURF4/MCAM/SCN7A/RUNX1T1	4
MARTORIATI_MDM4_TARGETS_NEUROEPITHELIUM_UP	MARTORIATI_MDM4_TARGETS_NEUROEPITHELIUM_UP	MARTORIATI_MDM4_TARGETS_NEUROEPITHELIUM_UP	4/165	157/14960	0.0958619	1	0.477506	CALD1/VEGFA/GPC3/KRT19	4
GO_POSITIVE_REGULATION_OF_HORMONE_SECRETION	GO_POSITIVE_REGULATION_OF_HORMONE_SECRETION	GO_POSITIVE_REGULATION_OF_HORMONE_SECRETION	3/165	99/14960	0.0963375	1	0.479092	PRKCE/ISL1/GCK	3
GSE9946_MATURE_STIMULATORY_VS_LISTERIA_INF_MATURE_DC_DN	GSE9946_MATURE_STIMULATORY_VS_LISTERIA_INF_MATURE_DC_DN	GSE9946_MATURE_STIMULATORY_VS_LISTERIA_INF_MATURE_DC_DN	3/165	99/14960	0.0963375	1	0.479092	JAG1/CPQ/ISG20	3
LENAOUR_DENDRITIC_CELL_MATURATION_UP	LENAOUR_DENDRITIC_CELL_MATURATION_UP	LENAOUR_DENDRITIC_CELL_MATURATION_UP	3/165	99/14960	0.0963375	1	0.479092	IDO1/PTPRO/GAS6	3
GO_METAL_ION_HOMEOSTASIS	GO_METAL_ION_HOMEOSTASIS	GO_METAL_ION_HOMEOSTASIS	9/165	494/14960	0.0965914	1	0.479346	EDNRA/PRKCE/SCN7A/PROK2/ABCG2/STC1/KCNA1/KL/PLCB1	9
DBP_Q6	DBP_Q6	DBP_Q6	5/165	220/14960	0.0966044	1	0.479346	CALD1/MCAM/SOX14/GPM6A/FCGBP	5
SHETH_LIVER_CANCER_VS_TXNIP_LOSS_PAM4	SHETH_LIVER_CANCER_VS_TXNIP_LOSS_PAM4	SHETH_LIVER_CANCER_VS_TXNIP_LOSS_PAM4	5/165	220/14960	0.0966044	1	0.479346	EDNRA/IGFBP5/GPM6A/PTPRO/NDN	5
TTTTGAG_MIR373	TTTTGAG_MIR373	TTTTGAG_MIR373	5/165	220/14960	0.0966044	1	0.479346	SURF4/FN1/ISL1/KHDRBS2/TRHDE	5
MODULE_163	MODULE_163	MODULE_163	8/165	423/14960	0.0966511	1	0.479346	TOR2A/N6AMT1/CHL1/FGF5/KCNV1/CREB3L1/NXPH4/RIPK4	8
GSE19401_RETINOIC_ACID_VS_RETINOIC_ACID_AND_PAM2CSK4_STIM_FOLLICULAR_DC_UP	GSE19401_RETINOIC_ACID_VS_RETINOIC_ACID_AND_PAM2CSK4_STIM_FOLLICULAR_DC_UP	GSE19401_RETINOIC_ACID_VS_RETINOIC_ACID_AND_PAM2CSK4_STIM_FOLLICULAR_DC_UP	4/165	158/14960	0.0975525	1	0.483029	EHD2/ABCG2/VLDLR/TRHDE	4
GSE3691_CONVENTIONAL_VS_PLASMACYTOID_DC_SPLEEN_DN	GSE3691_CONVENTIONAL_VS_PLASMACYTOID_DC_SPLEEN_DN	GSE3691_CONVENTIONAL_VS_PLASMACYTOID_DC_SPLEEN_DN	4/165	158/14960	0.0975525	1	0.483029	COL5A1/IRX1/DBX1/PCK2	4
OKUMURA_INFLAMMATORY_RESPONSE_LPS	OKUMURA_INFLAMMATORY_RESPONSE_LPS	OKUMURA_INFLAMMATORY_RESPONSE_LPS	4/165	158/14960	0.0975525	1	0.483029	N6AMT1/IGFBP5/SLC27A2/IL27RA	4
BERENJENO_ROCK_SIGNALING_NOT_VIA_RHOA_DN	BERENJENO_ROCK_SIGNALING_NOT_VIA_RHOA_DN	BERENJENO_ROCK_SIGNALING_NOT_VIA_RHOA_DN	2/165	48/14960	0.0981877	1	0.483291	ACTA2/SPARC	2
GARCIA_TARGETS_OF_FLI1_AND_DAX1_UP	GARCIA_TARGETS_OF_FLI1_AND_DAX1_UP	GARCIA_TARGETS_OF_FLI1_AND_DAX1_UP	2/165	48/14960	0.0981877	1	0.483291	C5orf15/IGFBP5	2
GO_NEURAL_RETINA_DEVELOPMENT	GO_NEURAL_RETINA_DEVELOPMENT	GO_NEURAL_RETINA_DEVELOPMENT	2/165	48/14960	0.0981877	1	0.483291	GPM6A/PTN	2
GO_POSITIVE_REGULATION_OF_BLOOD_VESSEL_ENDOTHELIAL_CELL_MIGRATION	GO_POSITIVE_REGULATION_OF_BLOOD_VESSEL_ENDOTHELIAL_CELL_MIGRATION	GO_POSITIVE_REGULATION_OF_BLOOD_VESSEL_ENDOTHELIAL_CELL_MIGRATION	2/165	48/14960	0.0981877	1	0.483291	VEGFA/SRPX2	2
GO_REGULATION_OF_PHOSPHOLIPASE_ACTIVITY	GO_REGULATION_OF_PHOSPHOLIPASE_ACTIVITY	GO_REGULATION_OF_PHOSPHOLIPASE_ACTIVITY	2/165	48/14960	0.0981877	1	0.483291	EDNRA/PDGFRB	2
GUTIERREZ_CHRONIC_LYMPHOCYTIC_LEUKEMIA_DN	GUTIERREZ_CHRONIC_LYMPHOCYTIC_LEUKEMIA_DN	GUTIERREZ_CHRONIC_LYMPHOCYTIC_LEUKEMIA_DN	2/165	48/14960	0.0981877	1	0.483291	ROR1/PTPRO	2
KENNY_CTNNB1_TARGETS_DN	KENNY_CTNNB1_TARGETS_DN	KENNY_CTNNB1_TARGETS_DN	2/165	48/14960	0.0981877	1	0.483291	COL6A1/FN1	2
MODULE_107	MODULE_107	MODULE_107	2/165	48/14960	0.0981877	1	0.483291	MMP9/MMP11	2
PID_SHP2_PATHWAY	PID_SHP2_PATHWAY	PID_SHP2_PATHWAY	2/165	48/14960	0.0981877	1	0.483291	VEGFA/PDGFRB	2
RAMASWAMY_METASTASIS_DN	RAMASWAMY_METASTASIS_DN	RAMASWAMY_METASTASIS_DN	2/165	48/14960	0.0981877	1	0.483291	ROR1/PTN	2
REACTOME_SIGNALING_BY_NOTCH3	REACTOME_SIGNALING_BY_NOTCH3	REACTOME_SIGNALING_BY_NOTCH3	2/165	48/14960	0.0981877	1	0.483291	JAG1/NOTCH3	2
GSE2706_LPS_VS_R848_AND_LPS_2H_STIM_DC_DN	GSE2706_LPS_VS_R848_AND_LPS_2H_STIM_DC_DN	GSE2706_LPS_VS_R848_AND_LPS_2H_STIM_DC_DN	3/165	100/14960	0.0985526	1	0.484565	CLEC14A/SRPX2/KRT19	3
PLASARI_TGFB1_SIGNALING_VIA_NFIC_1HR_DN	PLASARI_TGFB1_SIGNALING_VIA_NFIC_1HR_DN	PLASARI_TGFB1_SIGNALING_VIA_NFIC_1HR_DN	3/165	100/14960	0.0985526	1	0.484565	GPC3/CTSF/COL2A1	3
GO_SKELETAL_SYSTEM_DEVELOPMENT	GO_SKELETAL_SYSTEM_DEVELOPMENT	GO_SKELETAL_SYSTEM_DEVELOPMENT	8/165	425/14960	0.0986225	1	0.484648	FBN1/MMP9/P3H1/COL6A1/PITX2/SPARC/STC1/COL2A1	8
GSE19401_PAM2CSK4_VS_RETINOIC_ACID_STIM_FOLLICULAR_DC_DN	GSE19401_PAM2CSK4_VS_RETINOIC_ACID_STIM_FOLLICULAR_DC_DN	GSE19401_PAM2CSK4_VS_RETINOIC_ACID_STIM_FOLLICULAR_DC_DN	4/165	159/14960	0.0992572	1	0.486719	MCAM/STON1/SCN7A/PLCB1	4
GSE22527_ANTI_CD3_INVIVO_VS_UNTREATED_MOUSE_TREG_UP	GSE22527_ANTI_CD3_INVIVO_VS_UNTREATED_MOUSE_TREG_UP	GSE22527_ANTI_CD3_INVIVO_VS_UNTREATED_MOUSE_TREG_UP	4/165	159/14960	0.0992572	1	0.486719	MMP11/CNN2/SOX14/SLC27A2	4
GSE360_T_GONDII_VS_M_TUBERCULOSIS_DC_DN	GSE360_T_GONDII_VS_M_TUBERCULOSIS_DC_DN	GSE360_T_GONDII_VS_M_TUBERCULOSIS_DC_DN	4/165	159/14960	0.0992572	1	0.486719	ALOX5AP/ALOX5/ISG20/ZNF135	4
GSE42088_UNINF_VS_LEISHMANIA_INF_DC_8H_DN	GSE42088_UNINF_VS_LEISHMANIA_INF_DC_8H_DN	GSE42088_UNINF_VS_LEISHMANIA_INF_DC_8H_DN	4/165	159/14960	0.0992572	1	0.486719	FN1/PCDHGC3/CREB5/ALOX5	4
FREAC3_01	FREAC3_01	FREAC3_01	5/165	222/14960	0.0994247	1	0.487017	CALD1/MMP11/C1QTNF6/RUNX1T1/GRB7	5
LMO2COM_01	LMO2COM_01	LMO2COM_01	5/165	222/14960	0.0994247	1	0.487017	JAG1/ADAM12/IGFBP5/SOX14/RIPK4	5
MODULE_136	MODULE_136	MODULE_136	8/165	427/14960	0.100617	1	0.49163	CCDC90B/TMEM161A/BEGAIN/PCED1B/CHL1/NXPH4/KRT19/CHST9	8
GO_BLOOD_VESSEL_ENDOTHELIAL_CELL_MIGRATION	GO_BLOOD_VESSEL_ENDOTHELIAL_CELL_MIGRATION	GO_BLOOD_VESSEL_ENDOTHELIAL_CELL_MIGRATION	3/165	101/14960	0.100788	1	0.49163	CLEC14A/VEGFA/SRPX2	3
TST1_01	TST1_01	TST1_01	5/165	223/14960	0.10085	1	0.49163	BEGAIN/PITX2/GPM6A/ISL1/NXPH4	5
GO_RESPONSE_TO_KETONE	GO_RESPONSE_TO_KETONE	GO_RESPONSE_TO_KETONE	4/165	160/14960	0.100976	1	0.49163	PRKCE/PTN/FIBIN/PCK2	4
GSE13522_CTRL_VS_T_CRUZI_Y_STRAIN_INF_SKIN_IFNG_KO_UP	GSE13522_CTRL_VS_T_CRUZI_Y_STRAIN_INF_SKIN_IFNG_KO_UP	GSE13522_CTRL_VS_T_CRUZI_Y_STRAIN_INF_SKIN_IFNG_KO_UP	4/165	160/14960	0.100976	1	0.49163	TOR2A/MMP9/C1QTNF6/LGSN	4
GSE17721_CTRL_VS_LPS_1H_BMDC_DN	GSE17721_CTRL_VS_LPS_1H_BMDC_DN	GSE17721_CTRL_VS_LPS_1H_BMDC_DN	4/165	160/14960	0.100976	1	0.49163	TOR2A/EDNRA/PTN/RIPK4	4
GSE17721_CTRL_VS_PAM3CSK4_2H_BMDC_DN	GSE17721_CTRL_VS_PAM3CSK4_2H_BMDC_DN	GSE17721_CTRL_VS_PAM3CSK4_2H_BMDC_DN	4/165	160/14960	0.100976	1	0.49163	ADAM12/EDNRA/DOCK6/NDN	4
GSE360_L_MAJOR_VS_T_GONDII_DC_DN	GSE360_L_MAJOR_VS_T_GONDII_DC_DN	GSE360_L_MAJOR_VS_T_GONDII_DC_DN	4/165	160/14960	0.100976	1	0.49163	OLFML2A/MMP11/SLC27A2/KRT19	4
GSE43955_TH0_VS_TGFB_IL6_TH17_ACT_CD4_TCELL_1H_DN	GSE43955_TH0_VS_TGFB_IL6_TH17_ACT_CD4_TCELL_1H_DN	GSE43955_TH0_VS_TGFB_IL6_TH17_ACT_CD4_TCELL_1H_DN	4/165	160/14960	0.100976	1	0.49163	FBN1/PRKCE/MAPK13/STC1	4
FLOTHO_PEDIATRIC_ALL_THERAPY_RESPONSE_UP	FLOTHO_PEDIATRIC_ALL_THERAPY_RESPONSE_UP	FLOTHO_PEDIATRIC_ALL_THERAPY_RESPONSE_UP	2/165	49/14960	0.101653	1	0.49163	OLFML2A/CD34	2
GO_EXCITATORY_SYNAPSE	GO_EXCITATORY_SYNAPSE	GO_EXCITATORY_SYNAPSE	2/165	49/14960	0.101653	1	0.49163	NLGN1/SRPX2	2
GO_PRODUCTION_OF_MOLECULAR_MEDIATOR_INVOLVED_IN_INFLAMMATORY_RESPONSE	GO_PRODUCTION_OF_MOLECULAR_MEDIATOR_INVOLVED_IN_INFLAMMATORY_RESPONSE	GO_PRODUCTION_OF_MOLECULAR_MEDIATOR_INVOLVED_IN_INFLAMMATORY_RESPONSE	2/165	49/14960	0.101653	1	0.49163	IDO1/ALOX5	2
LUI_THYROID_CANCER_CLUSTER_1	LUI_THYROID_CANCER_CLUSTER_1	LUI_THYROID_CANCER_CLUSTER_1	2/165	49/14960	0.101653	1	0.49163	FBN1/GAS6	2
REACTOME_CHONDROITIN_SULFATE_DERMATAN_SULFATE_METABOLISM	REACTOME_CHONDROITIN_SULFATE_DERMATAN_SULFATE_METABOLISM	REACTOME_CHONDROITIN_SULFATE_DERMATAN_SULFATE_METABOLISM	2/165	49/14960	0.101653	1	0.49163	GPC3/CHST9	2
SENESE_HDAC3_TARGETS_DN	SENESE_HDAC3_TARGETS_DN	SENESE_HDAC3_TARGETS_DN	9/165	500/14960	0.102092	1	0.49163	MYL9/MCAM/NOTCH3/SPARC/NUP62CL/PROSER2/ALOX5/JDP2/IL27RA	9
STK33_SKM_DN	STK33_SKM_DN	STK33_SKM_DN	5/165	224/14960	0.102286	1	0.49163	CALD1/MSRB3/PROK2/THBS4/ALOX5	5
GO_TISSUE_HOMEOSTASIS	GO_TISSUE_HOMEOSTASIS	GO_TISSUE_HOMEOSTASIS	4/165	161/14960	0.102708	1	0.49163	VEGFA/CD34/AZGP1/COL2A1	4
GSE21360_SECONDARY_VS_QUATERNARY_MEMORY_CD8_TCELL_DN	GSE21360_SECONDARY_VS_QUATERNARY_MEMORY_CD8_TCELL_DN	GSE21360_SECONDARY_VS_QUATERNARY_MEMORY_CD8_TCELL_DN	4/165	161/14960	0.102708	1	0.49163	GRAMD1A/VEGFA/GPC3/SLC16A6	4
GSE360_L_DONOVANI_VS_M_TUBERCULOSIS_MAC_DN	GSE360_L_DONOVANI_VS_M_TUBERCULOSIS_MAC_DN	GSE360_L_DONOVANI_VS_M_TUBERCULOSIS_MAC_DN	4/165	161/14960	0.102708	1	0.49163	JAG1/VEGFA/IDO1/ISG20	4
GSE21927_HEALTHY_VS_TUMOROUS_BALBC_MOUSE_MONOCYTE_DN	GSE21927_HEALTHY_VS_TUMOROUS_BALBC_MOUSE_MONOCYTE_DN	GSE21927_HEALTHY_VS_TUMOROUS_BALBC_MOUSE_MONOCYTE_DN	3/165	102/14960	0.103044	1	0.49163	UACA/IGFBP5/RBM11	3
BACH1_01	BACH1_01	BACH1_01	5/165	225/14960	0.103732	1	0.49163	S1PR2/PROK2/SPARC/KRT19/RIPK4	5
CEBPGAMMA_Q6	CEBPGAMMA_Q6	CEBPGAMMA_Q6	5/165	225/14960	0.103732	1	0.49163	SOX14/CREB5/STC1/RUNX1T1/KCNA1	5
FOXO1_02	FOXO1_02	FOXO1_02	5/165	225/14960	0.103732	1	0.49163	JAG1/ROR1/PITX2/KCNA1/GRB7	5
GO_POSITIVE_REGULATION_OF_MAP_KINASE_ACTIVITY	GO_POSITIVE_REGULATION_OF_MAP_KINASE_ACTIVITY	GO_POSITIVE_REGULATION_OF_MAP_KINASE_ACTIVITY	5/165	225/14960	0.103732	1	0.49163	S1PR2/VEGFA/PDGFRB/PROK2/ARHGEF5	5
GO_DETECTION_OF_STIMULUS	GO_DETECTION_OF_STIMULUS	GO_DETECTION_OF_STIMULUS	4/165	162/14960	0.104454	1	0.49163	GCK/AZGP1/KCNA1/PKD1L3	4
GSE30083_SP1_VS_SP3_THYMOCYTE_DN	GSE30083_SP1_VS_SP3_THYMOCYTE_DN	GSE30083_SP1_VS_SP3_THYMOCYTE_DN	4/165	162/14960	0.104454	1	0.49163	HVCN1/CCDC90B/PCED1B/C3orf52	4
GSE37605_FOXP3_FUSION_GFP_VS_IRES_GFP_TREG_C57BL6_DN	GSE37605_FOXP3_FUSION_GFP_VS_IRES_GFP_TREG_C57BL6_DN	GSE37605_FOXP3_FUSION_GFP_VS_IRES_GFP_TREG_C57BL6_DN	4/165	162/14960	0.104454	1	0.49163	CLEC14A/ABCG2/SPARC/GAS6	4
BIOCARTA_LYM_PATHWAY	BIOCARTA_LYM_PATHWAY	BIOCARTA_LYM_PATHWAY	1/165	10/14960	0.105008	1	0.49163	CD34	1
GO_BEHAVIORAL_RESPONSE_TO_PAIN	GO_BEHAVIORAL_RESPONSE_TO_PAIN	GO_BEHAVIORAL_RESPONSE_TO_PAIN	1/165	10/14960	0.105008	1	0.49163	THBS4	1
GO_BIOACTIVE_LIPID_RECEPTOR_ACTIVITY	GO_BIOACTIVE_LIPID_RECEPTOR_ACTIVITY	GO_BIOACTIVE_LIPID_RECEPTOR_ACTIVITY	1/165	10/14960	0.105008	1	0.49163	S1PR2	1
GO_CARBON_SULFUR_LYASE_ACTIVITY	GO_CARBON_SULFUR_LYASE_ACTIVITY	GO_CARBON_SULFUR_LYASE_ACTIVITY	1/165	10/14960	0.105008	1	0.49163	ALOX5AP	1
GO_CARDIAC_CHAMBER_FORMATION	GO_CARDIAC_CHAMBER_FORMATION	GO_CARDIAC_CHAMBER_FORMATION	1/165	10/14960	0.105008	1	0.49163	TBX2	1
GO_CHRONIC_INFLAMMATORY_RESPONSE	GO_CHRONIC_INFLAMMATORY_RESPONSE	GO_CHRONIC_INFLAMMATORY_RESPONSE	1/165	10/14960	0.105008	1	0.49163	IDO1	1
GO_EMBRYONIC_BODY_MORPHOGENESIS	GO_EMBRYONIC_BODY_MORPHOGENESIS	GO_EMBRYONIC_BODY_MORPHOGENESIS	1/165	10/14960	0.105008	1	0.49163	PHLDB2	1
GO_ENTERIC_NERVOUS_SYSTEM_DEVELOPMENT	GO_ENTERIC_NERVOUS_SYSTEM_DEVELOPMENT	GO_ENTERIC_NERVOUS_SYSTEM_DEVELOPMENT	1/165	10/14960	0.105008	1	0.49163	EDNRA	1
GO_ESTABLISHMENT_OF_BLOOD_BRAIN_BARRIER	GO_ESTABLISHMENT_OF_BLOOD_BRAIN_BARRIER	GO_ESTABLISHMENT_OF_BLOOD_BRAIN_BARRIER	1/165	10/14960	0.105008	1	0.49163	ADGRA2	1
GO_EXTRACELLULAR_REGULATION_OF_SIGNAL_TRANSDUCTION	GO_EXTRACELLULAR_REGULATION_OF_SIGNAL_TRANSDUCTION	GO_EXTRACELLULAR_REGULATION_OF_SIGNAL_TRANSDUCTION	1/165	10/14960	0.105008	1	0.49163	FBN1	1
GO_HEART_FIELD_SPECIFICATION	GO_HEART_FIELD_SPECIFICATION	GO_HEART_FIELD_SPECIFICATION	1/165	10/14960	0.105008	1	0.49163	ISL1	1
GO_HEPATOCYTE_DIFFERENTIATION	GO_HEPATOCYTE_DIFFERENTIATION	GO_HEPATOCYTE_DIFFERENTIATION	1/165	10/14960	0.105008	1	0.49163	PCK2	1
GO_INDUCTION_OF_POSITIVE_CHEMOTAXIS	GO_INDUCTION_OF_POSITIVE_CHEMOTAXIS	GO_INDUCTION_OF_POSITIVE_CHEMOTAXIS	1/165	10/14960	0.105008	1	0.49163	VEGFA	1
GO_JUXTAPARANODE_REGION_OF_AXON	GO_JUXTAPARANODE_REGION_OF_AXON	GO_JUXTAPARANODE_REGION_OF_AXON	1/165	10/14960	0.105008	1	0.49163	KCNA1	1
GO_MAGNESIUM_ION_HOMEOSTASIS	GO_MAGNESIUM_ION_HOMEOSTASIS	GO_MAGNESIUM_ION_HOMEOSTASIS	1/165	10/14960	0.105008	1	0.49163	KCNA1	1
GO_MULTI_ORGANISM_MEMBRANE_ORGANIZATION	GO_MULTI_ORGANISM_MEMBRANE_ORGANIZATION	GO_MULTI_ORGANISM_MEMBRANE_ORGANIZATION	1/165	10/14960	0.105008	1	0.49163	GAS6	1
GO_NEGATIVE_REGULATION_OF_EXCITATORY_POSTSYNAPTIC_POTENTIAL	GO_NEGATIVE_REGULATION_OF_EXCITATORY_POSTSYNAPTIC_POTENTIAL	GO_NEGATIVE_REGULATION_OF_EXCITATORY_POSTSYNAPTIC_POTENTIAL	1/165	10/14960	0.105008	1	0.49163	S1PR2	1
GO_NEGATIVE_REGULATION_OF_INTERLEUKIN_10_PRODUCTION	GO_NEGATIVE_REGULATION_OF_INTERLEUKIN_10_PRODUCTION	GO_NEGATIVE_REGULATION_OF_INTERLEUKIN_10_PRODUCTION	1/165	10/14960	0.105008	1	0.49163	IDO1	1
GO_NMDA_SELECTIVE_GLUTAMATE_RECEPTOR_COMPLEX	GO_NMDA_SELECTIVE_GLUTAMATE_RECEPTOR_COMPLEX	GO_NMDA_SELECTIVE_GLUTAMATE_RECEPTOR_COMPLEX	1/165	10/14960	0.105008	1	0.49163	NLGN1	1
GO_POSITIVE_REGULATION_OF_FERTILIZATION	GO_POSITIVE_REGULATION_OF_FERTILIZATION	GO_POSITIVE_REGULATION_OF_FERTILIZATION	1/165	10/14960	0.105008	1	0.49163	PLCB1	1
GO_POSITIVE_REGULATION_OF_PROTEIN_LOCALIZATION_TO_SYNAPSE	GO_POSITIVE_REGULATION_OF_PROTEIN_LOCALIZATION_TO_SYNAPSE	GO_POSITIVE_REGULATION_OF_PROTEIN_LOCALIZATION_TO_SYNAPSE	1/165	10/14960	0.105008	1	0.49163	NLGN1	1
GO_POSITIVE_REGULATION_OF_T_HELPER_1_TYPE_IMMUNE_RESPONSE	GO_POSITIVE_REGULATION_OF_T_HELPER_1_TYPE_IMMUNE_RESPONSE	GO_POSITIVE_REGULATION_OF_T_HELPER_1_TYPE_IMMUNE_RESPONSE	1/165	10/14960	0.105008	1	0.49163	IL27RA	1
GO_POSITIVE_REGULATION_OF_TRANSCRIPTION_FROM_RNA_POLYMERASE_II_PROMOTER_IN_RESPONSE_TO_ENDOPLASMIC_RETICULUM_STRESS	GO_POSITIVE_REGULATION_OF_TRANSCRIPTION_FROM_RNA_POLYMERASE_II_PROMOTER_IN_RESPONSE_TO_ENDOPLASMIC_RETICULUM_STRESS	GO_POSITIVE_REGULATION_OF_TRANSCRIPTION_FROM_RNA_POLYMERASE_II_PROMOTER_IN_RESPONSE_TO_ENDOPLASMIC_RETICULUM_STRESS	1/165	10/14960	0.105008	1	0.49163	CREB3L1	1
GO_PROTON_TRANSPORTING_TWO_SECTOR_ATPASE_COMPLEX_ASSEMBLY	GO_PROTON_TRANSPORTING_TWO_SECTOR_ATPASE_COMPLEX_ASSEMBLY	GO_PROTON_TRANSPORTING_TWO_SECTOR_ATPASE_COMPLEX_ASSEMBLY	1/165	10/14960	0.105008	1	0.49163	ATP23	1
GO_REGULATION_OF_DEACETYLASE_ACTIVITY	GO_REGULATION_OF_DEACETYLASE_ACTIVITY	GO_REGULATION_OF_DEACETYLASE_ACTIVITY	1/165	10/14960	0.105008	1	0.49163	VEGFA	1
GO_REGULATION_OF_ENDOCYTIC_RECYCLING	GO_REGULATION_OF_ENDOCYTIC_RECYCLING	GO_REGULATION_OF_ENDOCYTIC_RECYCLING	1/165	10/14960	0.105008	1	0.49163	EHD2	1
GO_REGULATION_OF_RESPIRATORY_GASEOUS_EXCHANGE_BY_NEUROLOGICAL_SYSTEM_PROCESS	GO_REGULATION_OF_RESPIRATORY_GASEOUS_EXCHANGE_BY_NEUROLOGICAL_SYSTEM_PROCESS	GO_REGULATION_OF_RESPIRATORY_GASEOUS_EXCHANGE_BY_NEUROLOGICAL_SYSTEM_PROCESS	1/165	10/14960	0.105008	1	0.49163	NLGN1	1
GO_REGULATION_OF_SECONDARY_HEART_FIELD_CARDIOBLAST_PROLIFERATION	GO_REGULATION_OF_SECONDARY_HEART_FIELD_CARDIOBLAST_PROLIFERATION	GO_REGULATION_OF_SECONDARY_HEART_FIELD_CARDIOBLAST_PROLIFERATION	1/165	10/14960	0.105008	1	0.49163	ISL1	1
GO_REGULATION_OF_TOLERANCE_INDUCTION	GO_REGULATION_OF_TOLERANCE_INDUCTION	GO_REGULATION_OF_TOLERANCE_INDUCTION	1/165	10/14960	0.105008	1	0.49163	IDO1	1
GO_REGULATION_OF_TRANSCRIPTION_FROM_RNA_POLYMERASE_II_PROMOTER_INVOLVED_IN_HEART_DEVELOPMENT	GO_REGULATION_OF_TRANSCRIPTION_FROM_RNA_POLYMERASE_II_PROMOTER_INVOLVED_IN_HEART_DEVELOPMENT	GO_REGULATION_OF_TRANSCRIPTION_FROM_RNA_POLYMERASE_II_PROMOTER_INVOLVED_IN_HEART_DEVELOPMENT	1/165	10/14960	0.105008	1	0.49163	TBX2	1
GO_RENAL_ABSORPTION	GO_RENAL_ABSORPTION	GO_RENAL_ABSORPTION	1/165	10/14960	0.105008	1	0.49163	GAS6	1
GO_SPHINGOLIPID_MEDIATED_SIGNALING_PATHWAY	GO_SPHINGOLIPID_MEDIATED_SIGNALING_PATHWAY	GO_SPHINGOLIPID_MEDIATED_SIGNALING_PATHWAY	1/165	10/14960	0.105008	1	0.49163	S1PR2	1
GO_STRUCTURAL_CONSTITUENT_OF_MYELIN_SHEATH	GO_STRUCTURAL_CONSTITUENT_OF_MYELIN_SHEATH	GO_STRUCTURAL_CONSTITUENT_OF_MYELIN_SHEATH	1/165	10/14960	0.105008	1	0.49163	MAL2	1
GO_TROPOMYOSIN_BINDING	GO_TROPOMYOSIN_BINDING	GO_TROPOMYOSIN_BINDING	1/165	10/14960	0.105008	1	0.49163	CALD1	1
KEGG_MATURITY_ONSET_DIABETES_OF_THE_YOUNG	KEGG_MATURITY_ONSET_DIABETES_OF_THE_YOUNG	KEGG_MATURITY_ONSET_DIABETES_OF_THE_YOUNG	1/165	10/14960	0.105008	1	0.49163	GCK	1
LOPEZ_MESOTHELIOMA_SURVIVAL_DN	LOPEZ_MESOTHELIOMA_SURVIVAL_DN	LOPEZ_MESOTHELIOMA_SURVIVAL_DN	1/165	10/14960	0.105008	1	0.49163	COL5A1	1
MARTIN_NFKB_TARGETS_DN	MARTIN_NFKB_TARGETS_DN	MARTIN_NFKB_TARGETS_DN	1/165	10/14960	0.105008	1	0.49163	DNASE2	1
MIZUKAMI_HYPOXIA_UP	MIZUKAMI_HYPOXIA_UP	MIZUKAMI_HYPOXIA_UP	1/165	10/14960	0.105008	1	0.49163	VEGFA	1
MYLLYKANGAS_AMPLIFICATION_HOT_SPOT_27	MYLLYKANGAS_AMPLIFICATION_HOT_SPOT_27	MYLLYKANGAS_AMPLIFICATION_HOT_SPOT_27	1/165	10/14960	0.105008	1	0.49163	PDGFRB	1
PETRETTO_BLOOD_PRESSURE_UP	PETRETTO_BLOOD_PRESSURE_UP	PETRETTO_BLOOD_PRESSURE_UP	1/165	10/14960	0.105008	1	0.49163	NXPH4	1
REACTOME_ACETYLCHOLINE_REGULATES_INSULIN_SECRETION	REACTOME_ACETYLCHOLINE_REGULATES_INSULIN_SECRETION	REACTOME_ACETYLCHOLINE_REGULATES_INSULIN_SECRETION	1/165	10/14960	0.105008	1	0.49163	PLCB1	1
REACTOME_FREE_FATTY_ACIDS_REGULATE_INSULIN_SECRETION	REACTOME_FREE_FATTY_ACIDS_REGULATE_INSULIN_SECRETION	REACTOME_FREE_FATTY_ACIDS_REGULATE_INSULIN_SECRETION	1/165	10/14960	0.105008	1	0.49163	PLCB1	1
REACTOME_INTERLEUKIN_35_SIGNALLING	REACTOME_INTERLEUKIN_35_SIGNALLING	REACTOME_INTERLEUKIN_35_SIGNALLING	1/165	10/14960	0.105008	1	0.49163	IL27RA	1
REACTOME_P75NTR_REGULATES_AXONOGENESIS	REACTOME_P75NTR_REGULATES_AXONOGENESIS	REACTOME_P75NTR_REGULATES_AXONOGENESIS	1/165	10/14960	0.105008	1	0.49163	LINGO1	1
REACTOME_REGULATION_OF_GENE_EXPRESSION_IN_BETA_CELLS	REACTOME_REGULATION_OF_GENE_EXPRESSION_IN_BETA_CELLS	REACTOME_REGULATION_OF_GENE_EXPRESSION_IN_BETA_CELLS	1/165	10/14960	0.105008	1	0.49163	GCK	1
REACTOME_SYNTHESIS_SECRETION_AND_INACTIVATION_OF_GLUCOSE_DEPENDENT_INSULINOTROPIC_POLYPEPTIDE_GIP	REACTOME_SYNTHESIS_SECRETION_AND_INACTIVATION_OF_GLUCOSE_DEPENDENT_INSULINOTROPIC_POLYPEPTIDE_GIP	REACTOME_SYNTHESIS_SECRETION_AND_INACTIVATION_OF_GLUCOSE_DEPENDENT_INSULINOTROPIC_POLYPEPTIDE_GIP	1/165	10/14960	0.105008	1	0.49163	ISL1	1
ROZANOV_MMP14_CORRELATED	ROZANOV_MMP14_CORRELATED	ROZANOV_MMP14_CORRELATED	1/165	10/14960	0.105008	1	0.49163	JAG1	1
SASAKI_TARGETS_OF_TP73_AND_TP63	SASAKI_TARGETS_OF_TP73_AND_TP63	SASAKI_TARGETS_OF_TP73_AND_TP63	1/165	10/14960	0.105008	1	0.49163	JAG1	1
SCHAEFFER_PROSTATE_DEVELOPMENT_AND_CANCER_BOX4_UP	SCHAEFFER_PROSTATE_DEVELOPMENT_AND_CANCER_BOX4_UP	SCHAEFFER_PROSTATE_DEVELOPMENT_AND_CANCER_BOX4_UP	1/165	10/14960	0.105008	1	0.49163	KRT19	1
SEMBA_FHIT_TARGETS_UP	SEMBA_FHIT_TARGETS_UP	SEMBA_FHIT_TARGETS_UP	1/165	10/14960	0.105008	1	0.49163	IFI44L	1
TSUDA_ALVEOLAR_SOFT_PART_SARCOMA	TSUDA_ALVEOLAR_SOFT_PART_SARCOMA	TSUDA_ALVEOLAR_SOFT_PART_SARCOMA	1/165	10/14960	0.105008	1	0.49163	PCK2	1
WU_HBX_TARGETS_3_DN	WU_HBX_TARGETS_3_DN	WU_HBX_TARGETS_3_DN	1/165	10/14960	0.105008	1	0.49163	GAS6	1
YAO_TEMPORAL_RESPONSE_TO_PROGESTERONE_CLUSTER_4	YAO_TEMPORAL_RESPONSE_TO_PROGESTERONE_CLUSTER_4	YAO_TEMPORAL_RESPONSE_TO_PROGESTERONE_CLUSTER_4	1/165	10/14960	0.105008	1	0.49163	CCDC90B	1
YIH_RESPONSE_TO_ARSENITE_C5	YIH_RESPONSE_TO_ARSENITE_C5	YIH_RESPONSE_TO_ARSENITE_C5	1/165	10/14960	0.105008	1	0.49163	KRT19	1
BROWNE_HCMV_INFECTION_6HR_UP	BROWNE_HCMV_INFECTION_6HR_UP	BROWNE_HCMV_INFECTION_6HR_UP	2/165	50/14960	0.105152	1	0.49163	TRIM26/COL2A1	2
PRAMOONJAGO_SOX4_TARGETS_UP	PRAMOONJAGO_SOX4_TARGETS_UP	PRAMOONJAGO_SOX4_TARGETS_UP	2/165	50/14960	0.105152	1	0.49163	VEGFA/STC1	2
REACTOME_EPH_EPHRIN_MEDIATED_REPULSION_OF_CELLS	REACTOME_EPH_EPHRIN_MEDIATED_REPULSION_OF_CELLS	REACTOME_EPH_EPHRIN_MEDIATED_REPULSION_OF_CELLS	2/165	50/14960	0.105152	1	0.49163	MMP9/EFNA2	2
AP1_Q6	AP1_Q6	AP1_Q6	5/165	226/14960	0.105189	1	0.49163	MMP9/PDGFRB/SPARC/SLC16A6/RIPK4	5
GO_PROTON_TRANSMEMBRANE_TRANSPORTER_ACTIVITY	GO_PROTON_TRANSMEMBRANE_TRANSPORTER_ACTIVITY	GO_PROTON_TRANSMEMBRANE_TRANSPORTER_ACTIVITY	3/165	103/14960	0.10532	1	0.49163	HVCN1/NDUFA4L2/SLC9A4	3
GO_STEM_CELL_PROLIFERATION	GO_STEM_CELL_PROLIFERATION	GO_STEM_CELL_PROLIFERATION	3/165	103/14960	0.10532	1	0.49163	VEGFA/CD34/KCNA1	3
GO_TUMOR_NECROSIS_FACTOR_SUPERFAMILY_CYTOKINE_PRODUCTION	GO_TUMOR_NECROSIS_FACTOR_SUPERFAMILY_CYTOKINE_PRODUCTION	GO_TUMOR_NECROSIS_FACTOR_SUPERFAMILY_CYTOKINE_PRODUCTION	3/165	103/14960	0.10532	1	0.49163	CD34/ISL1/GAS6	3
GSE29614_CTRL_VS_TIV_FLU_VACCINE_PBMC_2007_UP	GSE29614_CTRL_VS_TIV_FLU_VACCINE_PBMC_2007_UP	GSE29614_CTRL_VS_TIV_FLU_VACCINE_PBMC_2007_UP	3/165	103/14960	0.10532	1	0.49163	GALNT5/PITX2/CPQ	3
GSE3720_UNSTIM_VS_PMA_STIM_VD1_GAMMADELTA_TCELL_DN	GSE3720_UNSTIM_VS_PMA_STIM_VD1_GAMMADELTA_TCELL_DN	GSE3720_UNSTIM_VS_PMA_STIM_VD1_GAMMADELTA_TCELL_DN	3/165	103/14960	0.10532	1	0.49163	THBS4/KCNA1/GAS6	3
PTEN_DN.V2_UP	PTEN_DN.V2_UP	PTEN_DN.V2_UP	3/165	103/14960	0.10532	1	0.49163	GPM6A/THBS4/ARHGEF5	3
TAKEDA_TARGETS_OF_NUP98_HOXA9_FUSION_10D_DN	TAKEDA_TARGETS_OF_NUP98_HOXA9_FUSION_10D_DN	TAKEDA_TARGETS_OF_NUP98_HOXA9_FUSION_10D_DN	3/165	103/14960	0.10532	1	0.49163	MMP9/MAPK13/ST14	3
KEGG_PATHWAYS_IN_CANCER	KEGG_PATHWAYS_IN_CANCER	KEGG_PATHWAYS_IN_CANCER	6/165	293/14960	0.105861	1	0.493781	MMP9/VEGFA/PDGFRB/FN1/FGF5/RUNX1T1	6
GO_RESPONSE_TO_BACTERIUM	GO_RESPONSE_TO_BACTERIUM	GO_RESPONSE_TO_BACTERIUM	7/165	362/14960	0.106183	1	0.493781	PRKCE/SCN7A/GPM6A/SPARC/GPC3/IDO1/IL27RA	7
ATF2_UP.V1_DN	ATF2_UP.V1_DN	ATF2_UP.V1_DN	4/165	163/14960	0.106214	1	0.493781	NDUFA4L2/EDNRA/ROR1/STON1	4
ESC_J1_UP_LATE.V1_DN	ESC_J1_UP_LATE.V1_DN	ESC_J1_UP_LATE.V1_DN	4/165	163/14960	0.106214	1	0.493781	NAA10/MMP11/SLC27A2/DNASE2	4
GSE3982_BCELL_VS_NKCELL_UP	GSE3982_BCELL_VS_NKCELL_UP	GSE3982_BCELL_VS_NKCELL_UP	4/165	163/14960	0.106214	1	0.493781	N6AMT1/C3orf52/ALOX5/ISG20	4
P53_DN.V1_DN	P53_DN.V1_DN	P53_DN.V1_DN	4/165	163/14960	0.106214	1	0.493781	ACTA2/CHL1/VLDLR/NDN	4
TIEN_INTESTINE_PROBIOTICS_6HR_DN	TIEN_INTESTINE_PROBIOTICS_6HR_DN	TIEN_INTESTINE_PROBIOTICS_6HR_DN	4/165	163/14960	0.106214	1	0.493781	CALD1/PITX2/PLCB1/RIPK4	4
YTAATTAA_LHX3_01	YTAATTAA_LHX3_01	YTAATTAA_LHX3_01	4/165	163/14960	0.106214	1	0.493781	PROK2/RUNX1T1/JDP2/IRX6	4
ATF3_Q6	ATF3_Q6	ATF3_Q6	5/165	227/14960	0.106655	1	0.49533	OLFML2A/MCAM/ISL1/CREB5/IRX6	5
MYB_Q5_01	MYB_Q5_01	MYB_Q5_01	5/165	227/14960	0.106655	1	0.49533	DDR2/CNTN4/CREB5/RUNX1T1/SLC16A6	5
GO_CELLULAR_RESPONSE_TO_LIGHT_STIMULUS	GO_CELLULAR_RESPONSE_TO_LIGHT_STIMULUS	GO_CELLULAR_RESPONSE_TO_LIGHT_STIMULUS	3/165	104/14960	0.107616	1	0.498789	TMEM161A/MAPK13/PTN	3
GO_NUCLEAR_MATRIX	GO_NUCLEAR_MATRIX	GO_NUCLEAR_MATRIX	3/165	104/14960	0.107616	1	0.498789	SPARC/RUNX1T1/ALOX5	3
GO_MULTI_MULTICELLULAR_ORGANISM_PROCESS	GO_MULTI_MULTICELLULAR_ORGANISM_PROCESS	GO_MULTI_MULTICELLULAR_ORGANISM_PROCESS	4/165	164/14960	0.107987	1	0.498789	MMP9/IGFBP5/STC1/IDO1	4
GSE13522_CTRL_VS_T_CRUZI_Y_STRAIN_INF_SKIN_IFNAR_KO_UP	GSE13522_CTRL_VS_T_CRUZI_Y_STRAIN_INF_SKIN_IFNAR_KO_UP	GSE13522_CTRL_VS_T_CRUZI_Y_STRAIN_INF_SKIN_IFNAR_KO_UP	4/165	164/14960	0.107987	1	0.498789	ALOX5AP/GRAMD1A/GPR180/PCED1B	4
GSE1460_DP_THYMOCYTE_VS_NAIVE_CD4_TCELL_CORD_BLOOD_DN	GSE1460_DP_THYMOCYTE_VS_NAIVE_CD4_TCELL_CORD_BLOOD_DN	GSE1460_DP_THYMOCYTE_VS_NAIVE_CD4_TCELL_CORD_BLOOD_DN	4/165	164/14960	0.107987	1	0.498789	EHD2/CD34/KCNV1/EFNA2	4
GSE16450_IMMATURE_VS_MATURE_NEURON_CELL_LINE_6H_IFNA_STIM_DN	GSE16450_IMMATURE_VS_MATURE_NEURON_CELL_LINE_6H_IFNA_STIM_DN	GSE16450_IMMATURE_VS_MATURE_NEURON_CELL_LINE_6H_IFNA_STIM_DN	4/165	164/14960	0.107987	1	0.498789	TMEM161A/VEGFA/CREB5/ISG20	4
GSE22313_HEALTHY_VS_SLE_MOUSE_CD4_TCELL_UP	GSE22313_HEALTHY_VS_SLE_MOUSE_CD4_TCELL_UP	GSE22313_HEALTHY_VS_SLE_MOUSE_CD4_TCELL_UP	4/165	164/14960	0.107987	1	0.498789	POFUT2/VSTM4/ABCG2/VLDLR	4
GSE22886_IGA_VS_IGM_MEMORY_BCELL_UP	GSE22886_IGA_VS_IGM_MEMORY_BCELL_UP	GSE22886_IGA_VS_IGM_MEMORY_BCELL_UP	4/165	164/14960	0.107987	1	0.498789	POFUT2/TBX2/NOTCH3/SMAGP	4
AP2ALPHA_01	AP2ALPHA_01	AP2ALPHA_01	5/165	228/14960	0.108132	1	0.498789	NOTCH3/VEGFA/PITX2/CREB3L1/NXPH4	5
MODULE_104	MODULE_104	MODULE_104	5/165	228/14960	0.108132	1	0.498789	S1PR2/MAPK13/COL2A1/SMAGP/GNG7	5
CAGTCAC_MIR134	CAGTCAC_MIR134	CAGTCAC_MIR134	2/165	51/14960	0.108683	1	0.498789	VEGFA/COL2A1	2
CCCACAT_MIR2993P	CCCACAT_MIR2993P	CCCACAT_MIR2993P	2/165	51/14960	0.108683	1	0.498789	VEGFA/RUNX1T1	2
FURUKAWA_DUSP6_TARGETS_PCI35_UP	FURUKAWA_DUSP6_TARGETS_PCI35_UP	FURUKAWA_DUSP6_TARGETS_PCI35_UP	2/165	51/14960	0.108683	1	0.498789	OLFML2A/HERC5	2
GO_DEOXYRIBONUCLEASE_ACTIVITY	GO_DEOXYRIBONUCLEASE_ACTIVITY	GO_DEOXYRIBONUCLEASE_ACTIVITY	2/165	51/14960	0.108683	1	0.498789	ISG20/DNASE2	2
GO_DETERMINATION_OF_HEART_LEFT_RIGHT_ASYMMETRY	GO_DETERMINATION_OF_HEART_LEFT_RIGHT_ASYMMETRY	GO_DETERMINATION_OF_HEART_LEFT_RIGHT_ASYMMETRY	2/165	51/14960	0.108683	1	0.498789	TBX2/ZIC3	2
GO_MYOFIBRIL_ASSEMBLY	GO_MYOFIBRIL_ASSEMBLY	GO_MYOFIBRIL_ASSEMBLY	2/165	51/14960	0.108683	1	0.498789	PDGFRB/KRT19	2
GO_PLATELET_DERIVED_GROWTH_FACTOR_RECEPTOR_SIGNALING_PATHWAY	GO_PLATELET_DERIVED_GROWTH_FACTOR_RECEPTOR_SIGNALING_PATHWAY	GO_PLATELET_DERIVED_GROWTH_FACTOR_RECEPTOR_SIGNALING_PATHWAY	2/165	51/14960	0.108683	1	0.498789	VEGFA/PDGFRB	2
GO_POSITIVE_REGULATION_OF_DNA_BINDING	GO_POSITIVE_REGULATION_OF_DNA_BINDING	GO_POSITIVE_REGULATION_OF_DNA_BINDING	2/165	51/14960	0.108683	1	0.498789	MMP9/ISL1	2
GO_POSITIVE_REGULATION_OF_OSTEOBLAST_DIFFERENTIATION	GO_POSITIVE_REGULATION_OF_OSTEOBLAST_DIFFERENTIATION	GO_POSITIVE_REGULATION_OF_OSTEOBLAST_DIFFERENTIATION	2/165	51/14960	0.108683	1	0.498789	JAG1/DDR2	2
GO_RECEPTOR_CLUSTERING	GO_RECEPTOR_CLUSTERING	GO_RECEPTOR_CLUSTERING	2/165	51/14960	0.108683	1	0.498789	NLGN1/PTN	2
TORCHIA_TARGETS_OF_EWSR1_FLI1_FUSION_UP	TORCHIA_TARGETS_OF_EWSR1_FLI1_FUSION_UP	TORCHIA_TARGETS_OF_EWSR1_FLI1_FUSION_UP	5/165	229/14960	0.109618	1	0.498789	COL5A1/TRIM26/PRKCE/TMEM184A/ALOX5	5
GSE11961_GERMINAL_CENTER_BCELL_DAY7_VS_MEMORY_BCELL_DAY40_DN	GSE11961_GERMINAL_CENTER_BCELL_DAY7_VS_MEMORY_BCELL_DAY40_DN	GSE11961_GERMINAL_CENTER_BCELL_DAY7_VS_MEMORY_BCELL_DAY40_DN	4/165	165/14960	0.109773	1	0.498789	MMP9/CDCP1/IDO1/SIGLEC1	4
GSE17721_CTRL_VS_CPG_1H_BMDC_DN	GSE17721_CTRL_VS_CPG_1H_BMDC_DN	GSE17721_CTRL_VS_CPG_1H_BMDC_DN	4/165	165/14960	0.109773	1	0.498789	FGF5/KL/NDN/RIPK4	4
GSE22611_UNSTIM_VS_2H_MDP_STIM_NOD2_TRANSDUCED_HEK293T_CELL_DN	GSE22611_UNSTIM_VS_2H_MDP_STIM_NOD2_TRANSDUCED_HEK293T_CELL_DN	GSE22611_UNSTIM_VS_2H_MDP_STIM_NOD2_TRANSDUCED_HEK293T_CELL_DN	4/165	165/14960	0.109773	1	0.498789	JAG1/NDUFA4L2/GPM6A/GCK	4
GSE2585_THYMIC_DC_VS_MTEC_DN	GSE2585_THYMIC_DC_VS_MTEC_DN	GSE2585_THYMIC_DC_VS_MTEC_DN	4/165	165/14960	0.109773	1	0.498789	OLFML2A/FBN1/IFI44L/ISG20	4
GSE3982_MEMORY_CD4_TCELL_VS_BCELL_DN	GSE3982_MEMORY_CD4_TCELL_VS_BCELL_DN	GSE3982_MEMORY_CD4_TCELL_VS_BCELL_DN	4/165	165/14960	0.109773	1	0.498789	C5orf15/ALOX5/ISG20/GNG7	4
GSE46242_TH1_VS_ANERGIC_TH1_CD4_TCELL_UP	GSE46242_TH1_VS_ANERGIC_TH1_CD4_TCELL_UP	GSE46242_TH1_VS_ANERGIC_TH1_CD4_TCELL_UP	4/165	165/14960	0.109773	1	0.498789	ALOX5AP/PRKCE/FN1/PCK2	4
KEGG_HUNTINGTONS_DISEASE	KEGG_HUNTINGTONS_DISEASE	KEGG_HUNTINGTONS_DISEASE	4/165	165/14960	0.109773	1	0.498789	NDUFA4L2/CREB5/CREB3L1/PLCB1	4
GO_PROTEIN_COMPLEX_OLIGOMERIZATION	GO_PROTEIN_COMPLEX_OLIGOMERIZATION	GO_PROTEIN_COMPLEX_OLIGOMERIZATION	8/165	436/14960	0.109871	1	0.498789	TOR2A/ALOX5AP/COL6A1/C1QTNF6/NLGN1/KCNV1/PRMT8/KCNA1	8
GO_PROXIMAL_PROMOTER_SEQUENCE_SPECIFIC_DNA_BINDING	GO_PROXIMAL_PROMOTER_SEQUENCE_SPECIFIC_DNA_BINDING	GO_PROXIMAL_PROMOTER_SEQUENCE_SPECIFIC_DNA_BINDING	8/165	436/14960	0.109871	1	0.498789	TBX2/PITX2/HELT/ISL1/ZIC3/CREB3L1/JDP2/NDN	8
ARGGGTTAA_UNKNOWN	ARGGGTTAA_UNKNOWN	ARGGGTTAA_UNKNOWN	3/165	105/14960	0.109931	1	0.498789	ISL1/RUNX1T1/SLC16A6	3
GO_SPECIFICATION_OF_SYMMETRY	GO_SPECIFICATION_OF_SYMMETRY	GO_SPECIFICATION_OF_SYMMETRY	3/165	105/14960	0.109931	1	0.498789	TBX2/PITX2/ZIC3	3
CHYLA_CBFA2T3_TARGETS_UP	CHYLA_CBFA2T3_TARGETS_UP	CHYLA_CBFA2T3_TARGETS_UP	6/165	297/14960	0.111015	1	0.498789	HVCN1/ALOX5AP/UACA/NOTCH3/CD34/PKD1L3	6
[truncated: 7,771 more rows]

## Sheet: Description
Variable	Decsription
Names	rownames
ID	identifiant of the pathway
Description	description of the pathway
GeneRatio	ratio beween the candidate gene number in the genset and the candidate gene number
BgRatio	Ratio between the size of the geneset and the size of all of the unique genes
pvalue	P-value from hypergeometric test
p.adjust	pvalue corrected for multiple testing
qvalue	Q-value
geneID	Candidate gene number list
Count	Candidate gene number in the pathway
